# Supplementary material for: Dynamic and electrophoretic light scattering measurements on microtubules at low concentrations
Source: PLoS One. 2024 Dec 31;19(12):e0312430. doi: 10.1371/journal.pone.0312430 (PMC11687780; doi:10.1371/journal.pone.0312430)
Supplement: S1 Dataset — (XLSX) [file pone.0312430.s002.xlsx]

## Sheet: Sheet1
						Unnormalized Back-scattering raw data required to reproduce the diffusion coefficient values provided in Table 3
time(us)	corredata1	time(us)	corredata 2	time(us)	corredata 3	time(us)	corredata 4	time(us)	corredata5	time(us)	corredata6	time(us)	corredata7	time(us)	corredata8	time(us)	corredata9	time(us)	corredata10	time(us)	corredata11	time(us)	corredata12
0.0875	0.9639	0.0875	0.9248	0.0875	0.9037	0.0875	0.9729	0.0875	0.9279	0.0875	0.9385	0.0875	0.8868	0.0875	0.8879	0.0875	0.912	0.0875	0.9368	0.0875	0.8625	0.0875	0.9351
0.1	0.9607	0.1	0.9175	0.1	0.9102	0.1	0.9667	0.1	0.9358	0.1	0.9358	0.1	0.8874	0.1	0.8832	0.1	0.9103	0.1	0.9335	0.1	0.8623	0.1	0.9212
0.1125	0.9591	0.1125	0.9186	0.1125	0.9134	0.1125	0.9598	0.1125	0.9356	0.1125	0.9334	0.1125	0.8855	0.1125	0.88	0.1125	0.9065	0.1125	0.9298	0.1125	0.8661	0.1125	0.9074
0.125	0.9603	0.125	0.9287	0.125	0.9101	0.125	0.9613	0.125	0.9374	0.125	0.9331	0.125	0.8862	0.125	0.8825	0.125	0.9068	0.125	0.9336	0.125	0.8742	0.125	0.9252
0.1375	0.9623	0.1375	0.926	0.1375	0.9078	0.1375	0.9629	0.1375	0.9279	0.1375	0.9321	0.1375	0.883	0.1375	0.8804	0.1375	0.8993	0.1375	0.9305	0.1375	0.8635	0.1375	0.9243
0.15	0.9645	0.15	0.916	0.15	0.9024	0.15	0.9709	0.15	0.9272	0.15	0.9287	0.15	0.8837	0.15	0.8799	0.15	0.9004	0.15	0.9353	0.15	0.8561	0.15	0.9316
0.1625	0.9615	0.1625	0.9095	0.1625	0.9058	0.1625	0.9678	0.1625	0.9244	0.1625	0.9245	0.1625	0.884	0.1625	0.8802	0.1625	0.8989	0.1625	0.9332	0.1625	0.8439	0.1625	0.9128
0.175	0.9578	0.175	0.9099	0.175	0.9002	0.175	0.9633	0.175	0.9262	0.175	0.9232	0.175	0.8819	0.175	0.8786	0.175	0.8992	0.175	0.9341	0.175	0.8465	0.175	0.9098
0.1875	0.9571	0.1875	0.917	0.1875	0.9013	0.1875	0.9601	0.1875	0.9272	0.1875	0.9289	0.1875	0.8831	0.1875	0.8804	0.1875	0.9003	0.1875	0.9231	0.1875	0.8452	0.1875	0.9086
0.2	0.9538	0.2	0.9165	0.2	0.8998	0.2	0.9609	0.2	0.9212	0.2	0.9261	0.2	0.8776	0.2	0.876	0.2	0.8981	0.2	0.9198	0.2	0.8502	0.2	0.9112
0.2125	0.9528	0.2125	0.9213	0.2125	0.9068	0.2125	0.9657	0.2125	0.9229	0.2125	0.9301	0.2125	0.8796	0.2125	0.8784	0.2125	0.903	0.2125	0.9237	0.2125	0.8519	0.2125	0.9144
0.225	0.9509	0.225	0.9193	0.225	0.9076	0.225	0.9665	0.225	0.924	0.225	0.923	0.225	0.8756	0.225	0.8778	0.225	0.9012	0.225	0.9379	0.225	0.8546	0.225	0.9068
0.2375	0.9514	0.2375	0.922	0.2375	0.9037	0.2375	0.9704	0.2375	0.9284	0.2375	0.9222	0.2375	0.8793	0.2375	0.8781	0.2375	0.902	0.2375	0.9411	0.2375	0.8608	0.2375	0.8936
0.25	0.9551	0.25	0.9172	0.25	0.8971	0.25	0.9682	0.25	0.9332	0.25	0.9196	0.25	0.878	0.25	0.8774	0.25	0.8963	0.25	0.9372	0.25	0.8474	0.25	0.9036
0.2625	0.952	0.2625	0.9176	0.2625	0.894	0.2625	0.9622	0.2625	0.9352	0.2625	0.9267	0.2625	0.879	0.2625	0.8784	0.2625	0.8917	0.2625	0.9319	0.2625	0.8381	0.2625	0.9084
0.275	0.9525	0.275	0.9213	0.275	0.9008	0.275	0.9574	0.275	0.9375	0.275	0.9317	0.275	0.8793	0.275	0.8817	0.275	0.8917	0.275	0.9354	0.275	0.8296	0.275	0.9269
0.2875	0.9485	0.2875	0.9205	0.2875	0.9008	0.2875	0.9555	0.2875	0.9336	0.2875	0.9324	0.2875	0.8808	0.2875	0.879	0.2875	0.8925	0.2875	0.9374	0.2875	0.8331	0.2875	0.9246
0.3	0.951	0.3	0.9176	0.3	0.9029	0.3	0.9622	0.3	0.9338	0.3	0.9253	0.3	0.882	0.3	0.8772	0.3	0.8962	0.3	0.9363	0.3	0.8286	0.3	0.9325
0.3125	0.954	0.3125	0.9118	0.3125	0.9017	0.3125	0.9662	0.3125	0.9251	0.3125	0.9229	0.3125	0.8802	0.3125	0.8737	0.3125	0.897	0.3125	0.9295	0.3125	0.8253	0.3125	0.9252
0.325	0.9526	0.325	0.9105	0.325	0.9005	0.325	0.972	0.325	0.9212	0.325	0.925	0.325	0.8802	0.325	0.8743	0.325	0.8975	0.325	0.925	0.325	0.831	0.325	0.9137
0.3375	0.9505	0.3375	0.91	0.3375	0.9026	0.3375	0.9669	0.3375	0.9099	0.3375	0.9251	0.3375	0.8786	0.3375	0.8735	0.3375	0.8985	0.3375	0.9178	0.3375	0.8391	0.3375	0.9079
0.35	0.9471	0.35	0.9094	0.35	0.8988	0.35	0.9624	0.35	0.9142	0.35	0.923	0.35	0.8806	0.35	0.8744	0.35	0.8971	0.35	0.9209	0.35	0.8427	0.35	0.9038
0.3625	0.9526	0.3625	0.9108	0.3625	0.8966	0.3625	0.9584	0.3625	0.9173	0.3625	0.9201	0.3625	0.8801	0.3625	0.8762	0.3625	0.8967	0.3625	0.9236	0.3625	0.8359	0.3625	0.8923
0.375	0.9509	0.375	0.9158	0.375	0.8934	0.375	0.9599	0.375	0.926	0.375	0.9231	0.375	0.8801	0.375	0.8753	0.375	0.8926	0.375	0.934	0.375	0.8334	0.375	0.8873
0.3875	0.9514	0.3875	0.9167	0.3875	0.8926	0.3875	0.9628	0.3875	0.9284	0.3875	0.9261	0.3875	0.8762	0.3875	0.874	0.3875	0.8923	0.3875	0.9359	0.3875	0.8365	0.3875	0.8861
0.4	0.9481	0.4	0.9182	0.4	0.8952	0.4	0.9595	0.4	0.9282	0.4	0.9252	0.4	0.8755	0.4	0.8726	0.4	0.8911	0.4	0.9365	0.4	0.8385	0.4	0.8986
0.425	0.9503	0.425	0.9155	0.425	0.8942	0.425	0.9569	0.425	0.9231	0.425	0.9238	0.425	0.8747	0.425	0.8735	0.425	0.8931	0.425	0.9341	0.425	0.8388	0.425	0.9007
0.45	0.9503	0.45	0.9146	0.45	0.8913	0.45	0.9534	0.45	0.9228	0.45	0.9224	0.45	0.8752	0.45	0.8737	0.45	0.8925	0.45	0.9308	0.45	0.8316	0.45	0.9036
0.475	0.9486	0.475	0.9119	0.475	0.8923	0.475	0.9545	0.475	0.9206	0.475	0.9208	0.475	0.873	0.475	0.8726	0.475	0.895	0.475	0.9283	0.475	0.8291	0.475	0.9074
0.5	0.9488	0.5	0.9115	0.5	0.8922	0.5	0.9554	0.5	0.9213	0.5	0.9205	0.5	0.8748	0.5	0.8734	0.5	0.8954	0.5	0.9247	0.5	0.8334	0.5	0.9056
0.525	0.947	0.525	0.9119	0.525	0.8934	0.525	0.9586	0.525	0.9161	0.525	0.9182	0.525	0.8755	0.525	0.8733	0.525	0.8943	0.525	0.929	0.525	0.8355	0.525	0.9032
0.55	0.9446	0.55	0.913	0.55	0.8921	0.55	0.9545	0.55	0.9207	0.55	0.9165	0.55	0.8767	0.55	0.875	0.55	0.8909	0.55	0.9257	0.55	0.8407	0.55	0.9023
0.575	0.9429	0.575	0.9111	0.575	0.8914	0.575	0.9545	0.575	0.9222	0.575	0.915	0.575	0.8739	0.575	0.8743	0.575	0.8893	0.575	0.9217	0.575	0.8392	0.575	0.9049
0.6	0.9421	0.6	0.9064	0.6	0.8914	0.6	0.9574	0.6	0.9242	0.6	0.9192	0.6	0.8733	0.6	0.875	0.6	0.8898	0.6	0.9133	0.6	0.8425	0.6	0.8968
0.625	0.9422	0.625	0.9006	0.625	0.8908	0.625	0.9616	0.625	0.9212	0.625	0.917	0.625	0.8721	0.625	0.8745	0.625	0.8899	0.625	0.9225	0.625	0.8431	0.625	0.8876
0.65	0.9399	0.65	0.9009	0.65	0.8915	0.65	0.9614	0.65	0.9207	0.65	0.9159	0.65	0.8744	0.65	0.8741	0.65	0.8909	0.65	0.9242	0.65	0.8363	0.65	0.8897
0.675	0.941	0.675	0.9039	0.675	0.8938	0.675	0.957	0.675	0.9201	0.675	0.9109	0.675	0.8733	0.675	0.8749	0.675	0.892	0.675	0.9231	0.675	0.8366	0.675	0.8991
0.7	0.9443	0.7	0.9087	0.7	0.8917	0.7	0.9592	0.7	0.9208	0.7	0.9151	0.7	0.8745	0.7	0.8738	0.7	0.8922	0.7	0.909	0.7	0.833	0.7	0.9073
0.725	0.9433	0.725	0.9088	0.725	0.8928	0.725	0.96	0.725	0.92	0.725	0.9134	0.725	0.8733	0.725	0.8734	0.725	0.8903	0.725	0.9105	0.725	0.8391	0.725	0.9067
0.75	0.943	0.75	0.9091	0.75	0.8937	0.75	0.9621	0.75	0.9201	0.75	0.9178	0.75	0.8735	0.75	0.8718	0.75	0.8879	0.75	0.9212	0.75	0.8347	0.75	0.9017
0.775	0.9388	0.775	0.9096	0.775	0.8951	0.775	0.9574	0.775	0.9152	0.775	0.9166	0.775	0.8728	0.775	0.8716	0.775	0.8892	0.775	0.9234	0.775	0.8351	0.775	0.9085
0.8	0.9419	0.8	0.9083	0.8	0.8926	0.8	0.9562	0.8	0.9156	0.8	0.9186	0.8	0.8718	0.8	0.8712	0.8	0.8889	0.8	0.9247	0.8	0.8337	0.8	0.9053
0.85	0.9404	0.85	0.9037	0.85	0.8875	0.85	0.9542	0.85	0.9169	0.85	0.9145	0.85	0.8713	0.85	0.8699	0.85	0.8906	0.85	0.9164	0.85	0.8332	0.85	0.9075
0.9	0.9416	0.9	0.9001	0.9	0.888	0.9	0.9548	0.9	0.9199	0.9	0.9174	0.9	0.8708	0.9	0.8688	0.9	0.8898	0.9	0.9153	0.9	0.8339	0.9	0.8991
0.95	0.9409	0.95	0.903	0.95	0.8896	0.95	0.9552	0.95	0.9189	0.95	0.917	0.95	0.8715	0.95	0.8683	0.95	0.8888	0.95	0.9159	0.95	0.8332	0.95	0.8982
1	0.941	1	0.905	1	0.8884	1	0.9517	1	0.9148	1	0.9169	1	0.8706	1	0.868	1	0.8874	1	0.916	1	0.8308	1	0.8966
1.05	0.94	1.05	0.9067	1.05	0.8877	1.05	0.9505	1.05	0.9171	1.05	0.9135	1.05	0.8707	1.05	0.869	1.05	0.886	1.05	0.9216	1.05	0.8304	1.05	0.8991
1.1	0.9386	1.1	0.9077	1.1	0.8879	1.1	0.9505	1.1	0.9166	1.1	0.9123	1.1	0.8701	1.1	0.8698	1.1	0.886	1.1	0.9234	1.1	0.8265	1.1	0.8973
1.15	0.939	1.15	0.9066	1.15	0.8898	1.15	0.953	1.15	0.922	1.15	0.9114	1.15	0.8709	1.15	0.8714	1.15	0.8874	1.15	0.9239	1.15	0.8295	1.15	0.8963
1.2	0.9399	1.2	0.905	1.2	0.8877	1.2	0.954	1.2	0.9177	1.2	0.91	1.2	0.8705	1.2	0.8711	1.2	0.887	1.2	0.9231	1.2	0.8304	1.2	0.8914
1.25	0.9393	1.25	0.902	1.25	0.8859	1.25	0.9555	1.25	0.9158	1.25	0.9107	1.25	0.8705	1.25	0.8696	1.25	0.8869	1.25	0.9177	1.25	0.8348	1.25	0.8943
1.3	0.9399	1.3	0.9008	1.3	0.8837	1.3	0.9572	1.3	0.9138	1.3	0.908	1.3	0.8702	1.3	0.8685	1.3	0.8855	1.3	0.9149	1.3	0.832	1.3	0.8909
1.35	0.9381	1.35	0.9018	1.35	0.8847	1.35	0.954	1.35	0.9154	1.35	0.9122	1.35	0.8699	1.35	0.8679	1.35	0.887	1.35	0.9163	1.35	0.8308	1.35	0.8908
1.4	0.9396	1.4	0.903	1.4	0.8875	1.4	0.9509	1.4	0.9166	1.4	0.9126	1.4	0.8701	1.4	0.8688	1.4	0.8875	1.4	0.9191	1.4	0.8271	1.4	0.8898
1.45	0.9393	1.45	0.9038	1.45	0.8895	1.45	0.9472	1.45	0.9178	1.45	0.9136	1.45	0.8711	1.45	0.8685	1.45	0.888	1.45	0.9202	1.45	0.8248	1.45	0.8917
1.5	0.9384	1.5	0.902	1.5	0.891	1.5	0.9499	1.5	0.9175	1.5	0.909	1.5	0.8719	1.5	0.8683	1.5	0.8869	1.5	0.9191	1.5	0.8251	1.5	0.8888
1.55	0.9376	1.55	0.9013	1.55	0.8899	1.55	0.9503	1.55	0.9185	1.55	0.9078	1.55	0.871	1.55	0.867	1.55	0.8866	1.55	0.921	1.55	0.8259	1.55	0.8905
1.6	0.936	1.6	0.8997	1.6	0.8887	1.6	0.9512	1.6	0.9173	1.6	0.9076	1.6	0.8701	1.6	0.8667	1.6	0.8862	1.6	0.9207	1.6	0.8287	1.6	0.8897
1.7	0.9378	1.7	0.8998	1.7	0.8884	1.7	0.9522	1.7	0.9165	1.7	0.9088	1.7	0.8699	1.7	0.8672	1.7	0.8862	1.7	0.9155	1.7	0.8268	1.7	0.8945
1.8	0.9374	1.8	0.9007	1.8	0.8879	1.8	0.9512	1.8	0.9151	1.8	0.9115	1.8	0.8689	1.8	0.8663	1.8	0.8857	1.8	0.9143	1.8	0.8282	1.8	0.8924
1.9	0.9379	1.9	0.9017	1.9	0.8873	1.9	0.9506	1.9	0.915	1.9	0.9127	1.9	0.8693	1.9	0.8674	1.9	0.8846	1.9	0.9136	1.9	0.8281	1.9	0.8937
2	0.936	2	0.9023	2	0.8856	2	0.9496	2	0.915	2	0.9137	2	0.8688	2	0.867	2	0.8843	2	0.9167	2	0.8285	2	0.89
2.1	0.9345	2.1	0.8995	2.1	0.8846	2.1	0.9507	2.1	0.915	2.1	0.9112	2.1	0.8693	2.1	0.8685	2.1	0.8846	2.1	0.9148	2.1	0.8294	2.1	0.8908
2.2	0.9353	2.2	0.8999	2.2	0.8836	2.2	0.9517	2.2	0.9165	2.2	0.91	2.2	0.8679	2.2	0.868	2.2	0.8856	2.2	0.9165	2.2	0.8274	2.2	0.8917
2.3	0.9369	2.3	0.8986	2.3	0.8843	2.3	0.9503	2.3	0.9153	2.3	0.9088	2.3	0.8662	2.3	0.8671	2.3	0.8856	2.3	0.9157	2.3	0.8268	2.3	0.8922
2.4	0.9373	2.4	0.8998	2.4	0.8829	2.4	0.9497	2.4	0.9151	2.4	0.9078	2.4	0.8654	2.4	0.867	2.4	0.8848	2.4	0.9161	2.4	0.8226	2.4	0.8917
2.5	0.9352	2.5	0.9002	2.5	0.884	2.5	0.9466	2.5	0.9158	2.5	0.9072	2.5	0.8653	2.5	0.867	2.5	0.8847	2.5	0.9185	2.5	0.8238	2.5	0.888
2.6	0.9359	2.6	0.9019	2.6	0.8834	2.6	0.9466	2.6	0.9172	2.6	0.9056	2.6	0.8656	2.6	0.8672	2.6	0.8835	2.6	0.9157	2.6	0.823	2.6	0.8874
2.7	0.9368	2.7	0.9007	2.7	0.8846	2.7	0.948	2.7	0.9161	2.7	0.9059	2.7	0.8657	2.7	0.8664	2.7	0.8839	2.7	0.9164	2.7	0.8244	2.7	0.8873
2.8	0.9378	2.8	0.8987	2.8	0.8851	2.8	0.9496	2.8	0.9129	2.8	0.9057	2.8	0.8659	2.8	0.8654	2.8	0.8827	2.8	0.9141	2.8	0.8263	2.8	0.889
2.9	0.9362	2.9	0.8975	2.9	0.8839	2.9	0.9491	2.9	0.9118	2.9	0.9065	2.9	0.8651	2.9	0.8641	2.9	0.8829	2.9	0.9168	2.9	0.8267	2.9	0.8898
3	0.936	3	0.8978	3	0.8814	3	0.9468	3	0.9112	3	0.908	3	0.865	3	0.8644	3	0.8826	3	0.9122	3	0.8282	3	0.8901
3.1	0.9349	3.1	0.8972	3.1	0.8809	3.1	0.9448	3.1	0.9119	3.1	0.9106	3.1	0.8647	3.1	0.8645	3.1	0.8832	3.1	0.9092	3.1	0.8263	3.1	0.8924
3.2	0.9346	3.2	0.8969	3.2	0.8813	3.2	0.9456	3.2	0.9117	3.2	0.9102	3.2	0.8651	3.2	0.8654	3.2	0.8834	3.2	0.9072	3.2	0.8266	3.2	0.8932
3.4	0.9349	3.4	0.8975	3.4	0.8826	3.4	0.9456	3.4	0.9123	3.4	0.9093	3.4	0.8648	3.4	0.8646	3.4	0.882	3.4	0.9091	3.4	0.8241	3.4	0.8903
3.6	0.9349	3.6	0.897	3.6	0.8822	3.6	0.9473	3.6	0.9122	3.6	0.9074	3.6	0.8645	3.6	0.8644	3.6	0.8816	3.6	0.9092	3.6	0.8259	3.6	0.8884
3.8	0.9353	3.8	0.8966	3.8	0.8813	3.8	0.9465	3.8	0.9117	3.8	0.9079	3.8	0.8645	3.8	0.8644	3.8	0.88	3.8	0.9068	3.8	0.8255	3.8	0.889
4	0.9333	4	0.8976	4	0.881	4	0.9458	4	0.9107	4	0.9075	4	0.8643	4	0.8644	4	0.8797	4	0.9072	4	0.8249	4	0.8908
4.2	0.9338	4.2	0.899	4.2	0.8811	4.2	0.9453	4.2	0.9095	4.2	0.908	4.2	0.8639	4.2	0.8642	4.2	0.8786	4.2	0.9078	4.2	0.8227	4.2	0.8904
4.4	0.9327	4.4	0.8999	4.4	0.8805	4.4	0.9457	4.4	0.9098	4.4	0.9058	4.4	0.8632	4.4	0.8642	4.4	0.8796	4.4	0.9106	4.4	0.8234	4.4	0.8868
4.6	0.9334	4.6	0.8988	4.6	0.8807	4.6	0.9457	4.6	0.9097	4.6	0.9053	4.6	0.8631	4.6	0.8634	4.6	0.8799	4.6	0.9103	4.6	0.8247	4.6	0.8851
4.8	0.9324	4.8	0.8981	4.8	0.8793	4.8	0.9459	4.8	0.9103	4.8	0.9042	4.8	0.8629	4.8	0.8634	4.8	0.8803	4.8	0.9127	4.8	0.8255	4.8	0.8825
5	0.9331	5	0.8982	5	0.8795	5	0.9444	5	0.9096	5	0.9056	5	0.8627	5	0.8624	5	0.8801	5	0.9113	5	0.8225	5	0.8844
5.2	0.9316	5.2	0.898	5.2	0.8786	5.2	0.9446	5.2	0.9098	5.2	0.9044	5.2	0.8623	5.2	0.8626	5.2	0.8794	5.2	0.911	5.2	0.8211	5.2	0.8833
5.4	0.932	5.4	0.8977	5.4	0.8789	5.4	0.9435	5.4	0.9096	5.4	0.9027	5.4	0.8622	5.4	0.8621	5.4	0.8786	5.4	0.9077	5.4	0.8206	5.4	0.8841
5.6	0.9309	5.6	0.8955	5.6	0.8782	5.6	0.9454	5.6	0.9081	5.6	0.902	5.6	0.8623	5.6	0.8623	5.6	0.8781	5.6	0.9087	5.6	0.8206	5.6	0.8842
5.8	0.9319	5.8	0.896	5.8	0.8774	5.8	0.9452	5.8	0.9073	5.8	0.9018	5.8	0.8623	5.8	0.8619	5.8	0.8777	5.8	0.91	5.8	0.8189	5.8	0.8842
6	0.9318	6	0.8957	6	0.8768	6	0.9452	6	0.9063	6	0.902	6	0.8625	6	0.8613	6	0.8777	6	0.9115	6	0.8192	6	0.8851
6.2	0.9315	6.2	0.8969	6.2	0.8777	6.2	0.9432	6.2	0.9074	6.2	0.9017	6.2	0.8619	6.2	0.8614	6.2	0.8767	6.2	0.9113	6.2	0.8221	6.2	0.8843
6.4	0.9306	6.4	0.8959	6.4	0.8784	6.4	0.9427	6.4	0.9076	6.4	0.9014	6.4	0.8615	6.4	0.8613	6.4	0.8765	6.4	0.9081	6.4	0.8243	6.4	0.8843
6.8	0.9288	6.8	0.8963	6.8	0.8777	6.8	0.9421	6.8	0.9072	6.8	0.9014	6.8	0.8607	6.8	0.8613	6.8	0.8757	6.8	0.9062	6.8	0.824	6.8	0.883
7.2	0.9285	7.2	0.894	7.2	0.8768	7.2	0.9419	7.2	0.9061	7.2	0.9	7.2	0.8603	7.2	0.8611	7.2	0.8757	7.2	0.9053	7.2	0.8223	7.2	0.8839
7.6	0.9285	7.6	0.894	7.6	0.876	7.6	0.9408	7.6	0.9054	7.6	0.8998	7.6	0.8594	7.6	0.8602	7.6	0.8749	7.6	0.9059	7.6	0.8212	7.6	0.8838
8	0.9285	8	0.8931	8	0.8763	8	0.94	8	0.905	8	0.8998	8	0.8588	8	0.8596	8	0.8739	8	0.9044	8	0.8208	8	0.8826
8.4	0.9274	8.4	0.8932	8.4	0.8756	8.4	0.9405	8.4	0.9051	8.4	0.9002	8.4	0.858	8.4	0.8584	8.4	0.8729	8.4	0.9033	8.4	0.8191	8.4	0.8801
8.8	0.9268	8.8	0.8911	8.8	0.8756	8.8	0.9396	8.8	0.9051	8.8	0.9008	8.8	0.8577	8.8	0.8585	8.8	0.8725	8.8	0.9034	8.8	0.8182	8.8	0.8816
9.2	0.926	9.2	0.8908	9.2	0.8743	9.2	0.9394	9.2	0.9044	9.2	0.9004	9.2	0.8569	9.2	0.8577	9.2	0.8724	9.2	0.9048	9.2	0.8181	9.2	0.8801
9.6	0.9256	9.6	0.8898	9.6	0.8738	9.6	0.9377	9.6	0.9043	9.6	0.9006	9.6	0.8565	9.6	0.8572	9.6	0.8721	9.6	0.9048	9.6	0.8193	9.6	0.8799
10	0.9245	10	0.8902	10	0.8731	10	0.9374	10	0.9037	10	0.899	10	0.8557	10	0.8562	10	0.8719	10	0.9044	10	0.8199	10	0.879
10.4	0.9228	10.4	0.8896	10.4	0.872	10.4	0.9366	10.4	0.9034	10.4	0.8982	10.4	0.8553	10.4	0.8563	10.4	0.8704	10.4	0.9027	10.4	0.8187	10.4	0.8806
10.8	0.9226	10.8	0.8896	10.8	0.8705	10.8	0.9355	10.8	0.902	10.8	0.8969	10.8	0.8546	10.8	0.8564	10.8	0.8696	10.8	0.9026	10.8	0.8154	10.8	0.8809
11.2	0.9216	11.2	0.8898	11.2	0.8704	11.2	0.9352	11.2	0.9014	11.2	0.8967	11.2	0.8543	11.2	0.8561	11.2	0.8688	11.2	0.901	11.2	0.8139	11.2	0.8789
11.6	0.9218	11.6	0.8886	11.6	0.8692	11.6	0.9351	11.6	0.9015	11.6	0.897	11.6	0.8538	11.6	0.8554	11.6	0.8686	11.6	0.9004	11.6	0.8139	11.6	0.8775
12	0.9209	12	0.8894	12	0.8693	12	0.9349	12	0.9003	12	0.8963	12	0.8535	12	0.8546	12	0.8682	12	0.9005	12	0.8151	12	0.8777
12.4	0.9213	12.4	0.8885	12.4	0.8675	12.4	0.9349	12.4	0.8987	12.4	0.8957	12.4	0.8532	12.4	0.8545	12.4	0.8673	12.4	0.903	12.4	0.8158	12.4	0.8783
12.8	0.9206	12.8	0.8886	12.8	0.8681	12.8	0.9341	12.8	0.8974	12.8	0.894	12.8	0.8526	12.8	0.8539	12.8	0.867	12.8	0.9034	12.8	0.8159	12.8	0.8788
13.6	0.9195	13.6	0.886	13.6	0.8673	13.6	0.9329	13.6	0.8977	13.6	0.8937	13.6	0.8516	13.6	0.8531	13.6	0.8656	13.6	0.9019	13.6	0.8154	13.6	0.8773
14.4	0.9181	14.4	0.8851	14.4	0.8669	14.4	0.9312	14.4	0.897	14.4	0.8926	14.4	0.8505	14.4	0.852	14.4	0.8648	14.4	0.8992	14.4	0.8137	14.4	0.8749
15.2	0.917	15.2	0.8841	15.2	0.8654	15.2	0.9306	15.2	0.8953	15.2	0.8924	15.2	0.8492	15.2	0.8512	15.2	0.8633	15.2	0.8976	15.2	0.8119	15.2	0.8722
16	0.9163	16	0.883	16	0.8644	16	0.929	16	0.893	16	0.891	16	0.8481	16	0.8502	16	0.8618	16	0.8957	16	0.8113	16	0.8699
16.8	0.9155	16.8	0.8822	16.8	0.8631	16.8	0.928	16.8	0.892	16.8	0.8904	16.8	0.847	16.8	0.8497	16.8	0.8602	16.8	0.8949	16.8	0.8109	16.8	0.8706
17.6	0.9145	17.6	0.8813	17.6	0.8619	17.6	0.9265	17.6	0.8912	17.6	0.8894	17.6	0.846	17.6	0.8488	17.6	0.859	17.6	0.8941	17.6	0.8097	17.6	0.8717
18.4	0.9137	18.4	0.8801	18.4	0.8608	18.4	0.9262	18.4	0.8905	18.4	0.8887	18.4	0.8452	18.4	0.848	18.4	0.8581	18.4	0.8936	18.4	0.8093	18.4	0.8717
19.2	0.9123	19.2	0.8786	19.2	0.8593	19.2	0.925	19.2	0.8896	19.2	0.8881	19.2	0.8441	19.2	0.8468	19.2	0.8569	19.2	0.892	19.2	0.8087	19.2	0.8691
20	0.9114	20	0.8772	20	0.8575	20	0.9243	20	0.889	20	0.8868	20	0.8433	20	0.8457	20	0.8559	20	0.8914	20	0.8074	20	0.8679
20.8	0.9097	20.8	0.8757	20.8	0.8563	20.8	0.9222	20.8	0.888	20.8	0.8849	20.8	0.8425	20.8	0.845	20.8	0.8549	20.8	0.8914	20.8	0.8061	20.8	0.867
21.6	0.9096	21.6	0.8754	21.6	0.8557	21.6	0.9209	21.6	0.8867	21.6	0.8831	21.6	0.8415	21.6	0.8441	21.6	0.8537	21.6	0.8912	21.6	0.8058	21.6	0.8671
22.4	0.9086	22.4	0.8739	22.4	0.8551	22.4	0.9196	22.4	0.8845	22.4	0.8823	22.4	0.8405	22.4	0.8433	22.4	0.8526	22.4	0.89	22.4	0.8061	22.4	0.8665
23.2	0.9076	23.2	0.8738	23.2	0.8546	23.2	0.9186	23.2	0.8834	23.2	0.8821	23.2	0.8393	23.2	0.8426	23.2	0.851	23.2	0.8882	23.2	0.8055	23.2	0.8653
24	0.9055	24	0.8727	24	0.8533	24	0.9181	24	0.8818	24	0.8806	24	0.8386	24	0.8421	24	0.8496	24	0.887	24	0.8045	24	0.8634
24.8	0.9047	24.8	0.8722	24.8	0.8525	24.8	0.9171	24.8	0.8809	24.8	0.8795	24.8	0.8374	24.8	0.8412	24.8	0.8481	24.8	0.8857	24.8	0.8034	24.8	0.8625
25.6	0.904	25.6	0.8711	25.6	0.8511	25.6	0.9164	25.6	0.8795	25.6	0.878	25.6	0.8365	25.6	0.8403	25.6	0.847	25.6	0.8843	25.6	0.8023	25.6	0.8616
27.2	0.9023	27.2	0.8688	27.2	0.8492	27.2	0.9137	27.2	0.8785	27.2	0.8765	27.2	0.8346	27.2	0.8384	27.2	0.845	27.2	0.8822	27.2	0.7996	27.2	0.8617
28.8	0.8999	28.8	0.8669	28.8	0.8472	28.8	0.9123	28.8	0.8766	28.8	0.8747	28.8	0.8329	28.8	0.8368	28.8	0.8428	28.8	0.8804	28.8	0.7978	28.8	0.86
30.4	0.8975	30.4	0.865	30.4	0.8451	30.4	0.9102	30.4	0.8748	30.4	0.8729	30.4	0.8311	30.4	0.835	30.4	0.8403	30.4	0.8795	30.4	0.7968	30.4	0.858
32	0.8956	32	0.8634	32	0.8431	32	0.9085	32	0.8723	32	0.8709	32	0.829	32	0.8335	32	0.838	32	0.8775	32	0.7963	32	0.8553
33.6	0.8933	33.6	0.8619	33.6	0.8405	33.6	0.9056	33.6	0.8706	33.6	0.8686	33.6	0.8271	33.6	0.8318	33.6	0.836	33.6	0.876	33.6	0.795	33.6	0.8522
35.2	0.891	35.2	0.8604	35.2	0.8388	35.2	0.9036	35.2	0.8683	35.2	0.8664	35.2	0.825	35.2	0.8301	35.2	0.8338	35.2	0.8741	35.2	0.793	35.2	0.8508
36.8	0.8889	36.8	0.8581	36.8	0.8366	36.8	0.901	36.8	0.8659	36.8	0.8649	36.8	0.8232	36.8	0.8285	36.8	0.8317	36.8	0.8723	36.8	0.7907	36.8	0.8484
38.4	0.8869	38.4	0.8563	38.4	0.8351	38.4	0.8992	38.4	0.8638	38.4	0.8636	38.4	0.8214	38.4	0.8269	38.4	0.8293	38.4	0.87	38.4	0.7899	38.4	0.8475
40	0.8854	40	0.8537	40	0.8325	40	0.8974	40	0.8621	40	0.8617	40	0.8199	40	0.8251	40	0.827	40	0.8682	40	0.7889	40	0.8457
41.6	0.8834	41.6	0.8519	41.6	0.8305	41.6	0.8951	41.6	0.8607	41.6	0.8599	41.6	0.818	41.6	0.8235	41.6	0.8249	41.6	0.8672	41.6	0.7872	41.6	0.8443
43.2	0.8816	43.2	0.8506	43.2	0.8283	43.2	0.8927	43.2	0.8586	43.2	0.8577	43.2	0.8162	43.2	0.8219	43.2	0.8228	43.2	0.8661	43.2	0.7846	43.2	0.8421
44.8	0.8794	44.8	0.8488	44.8	0.8264	44.8	0.8899	44.8	0.8561	44.8	0.8559	44.8	0.814	44.8	0.8204	44.8	0.8204	44.8	0.8638	44.8	0.7836	44.8	0.8403
46.4	0.8776	46.4	0.8472	46.4	0.8247	46.4	0.8879	46.4	0.8538	46.4	0.8539	46.4	0.8122	46.4	0.8186	46.4	0.8183	46.4	0.861	46.4	0.7816	46.4	0.8384
48	0.8754	48	0.8449	48	0.8227	48	0.8857	48	0.8512	48	0.8523	48	0.8105	48	0.8168	48	0.8161	48	0.8585	48	0.7799	48	0.8368
49.6	0.8735	49.6	0.8439	49.6	0.8208	49.6	0.8844	49.6	0.8491	49.6	0.8505	49.6	0.8089	49.6	0.8153	49.6	0.8145	49.6	0.8577	49.6	0.777	49.6	0.8348
51.2	0.8715	51.2	0.8421	51.2	0.8186	51.2	0.8825	51.2	0.8469	51.2	0.8486	51.2	0.807	51.2	0.8138	51.2	0.8122	51.2	0.8565	51.2	0.7761	51.2	0.8335
54.4	0.8682	54.4	0.8382	54.4	0.8145	54.4	0.8788	54.4	0.8435	54.4	0.8451	54.4	0.8033	54.4	0.8109	54.4	0.8079	54.4	0.8533	54.4	0.774	54.4	0.8302
57.6	0.8649	57.6	0.834	57.6	0.8106	57.6	0.8741	57.6	0.8393	57.6	0.8415	57.6	0.7998	57.6	0.8078	57.6	0.8034	57.6	0.8492	57.6	0.7715	57.6	0.8266
60.8	0.8613	60.8	0.8305	60.8	0.807	60.8	0.87	60.8	0.8358	60.8	0.8377	60.8	0.7964	60.8	0.8046	60.8	0.7993	60.8	0.8458	60.8	0.7683	60.8	0.8233
64	0.8572	64	0.8271	64	0.8033	64	0.8662	64	0.8315	64	0.8337	64	0.7929	64	0.8017	64	0.7952	64	0.8426	64	0.7652	64	0.8197
67.2	0.8534	67.2	0.8239	67.2	0.7997	67.2	0.8625	67.2	0.828	67.2	0.8299	67.2	0.7893	67.2	0.7986	67.2	0.7912	67.2	0.8384	67.2	0.7629	67.2	0.8165
70.4	0.8498	70.4	0.8207	70.4	0.7961	70.4	0.8585	70.4	0.8238	70.4	0.8264	70.4	0.7859	70.4	0.7958	70.4	0.787	70.4	0.8354	70.4	0.76	70.4	0.8132
73.6	0.8463	73.6	0.8172	73.6	0.792	73.6	0.854	73.6	0.8203	73.6	0.8228	73.6	0.7824	73.6	0.7928	73.6	0.783	73.6	0.8317	73.6	0.7575	73.6	0.8096
76.8	0.8425	76.8	0.814	76.8	0.7883	76.8	0.8499	76.8	0.8166	76.8	0.8188	76.8	0.779	76.8	0.7896	76.8	0.7789	76.8	0.8287	76.8	0.7543	76.8	0.8065
80	0.8389	80	0.8102	80	0.7841	80	0.8463	80	0.8125	80	0.815	80	0.7757	80	0.7866	80	0.775	80	0.8242	80	0.752	80	0.803
83.2	0.8353	83.2	0.8071	83.2	0.7808	83.2	0.8427	83.2	0.8085	83.2	0.8112	83.2	0.7724	83.2	0.7836	83.2	0.771	83.2	0.8211	83.2	0.7486	83.2	0.8001
86.4	0.8316	86.4	0.8034	86.4	0.7771	86.4	0.8394	86.4	0.8047	86.4	0.8082	86.4	0.7691	86.4	0.781	86.4	0.7672	86.4	0.8182	86.4	0.7457	86.4	0.7971
89.6	0.828	89.6	0.8003	89.6	0.7739	89.6	0.8355	89.6	0.8012	89.6	0.8047	89.6	0.766	89.6	0.7781	89.6	0.7633	89.6	0.816	89.6	0.7431	89.6	0.7945
92.8	0.8246	92.8	0.7969	92.8	0.7699	92.8	0.8318	92.8	0.797	92.8	0.8015	92.8	0.7628	92.8	0.7752	92.8	0.7597	92.8	0.8127	92.8	0.741	92.8	0.7921
96	0.8216	96	0.7935	96	0.7663	96	0.8278	96	0.793	96	0.7982	96	0.7596	96	0.7724	96	0.756	96	0.8094	96	0.7384	96	0.7887
99.2	0.8181	99.2	0.7901	99.2	0.7627	99.2	0.8241	99.2	0.7892	99.2	0.7947	99.2	0.7562	99.2	0.7696	99.2	0.7522	99.2	0.8058	99.2	0.7356	99.2	0.7851
102.4	0.8147	102.4	0.7866	102.4	0.7595	102.4	0.8201	102.4	0.7859	102.4	0.7915	102.4	0.753	102.4	0.7669	102.4	0.7484	102.4	0.8026	102.4	0.7326	102.4	0.7815
108.8	0.8074	108.8	0.7804	108.8	0.7524	108.8	0.8127	108.8	0.7788	108.8	0.7847	108.8	0.7467	108.8	0.7614	108.8	0.7409	108.8	0.7962	108.8	0.7276	108.8	0.7749
115.2	0.801	115.2	0.7744	115.2	0.7457	115.2	0.8056	115.2	0.7717	115.2	0.7782	115.2	0.7408	115.2	0.756	115.2	0.7336	115.2	0.7899	115.2	0.7222	115.2	0.7689
121.6	0.7943	121.6	0.7683	121.6	0.739	121.6	0.7985	121.6	0.7647	121.6	0.7718	121.6	0.7349	121.6	0.7506	121.6	0.7263	121.6	0.784	121.6	0.7169	121.6	0.7631
128	0.7879	128	0.7623	128	0.7324	128	0.7913	128	0.758	128	0.7657	128	0.729	128	0.7455	128	0.7191	128	0.7778	128	0.7117	128	0.7571
134.4	0.7815	134.4	0.7559	134.4	0.7256	134.4	0.7841	134.4	0.751	134.4	0.7595	134.4	0.7231	134.4	0.7403	134.4	0.7123	134.4	0.7719	134.4	0.7066	134.4	0.7507
140.8	0.7754	140.8	0.7499	140.8	0.7193	140.8	0.7772	140.8	0.7443	140.8	0.7533	140.8	0.7173	140.8	0.7352	140.8	0.7054	140.8	0.7659	140.8	0.7017	140.8	0.7448
147.2	0.7692	147.2	0.7441	147.2	0.7128	147.2	0.7701	147.2	0.7374	147.2	0.7471	147.2	0.7116	147.2	0.7302	147.2	0.6988	147.2	0.7605	147.2	0.6966	147.2	0.7391
153.6	0.763	153.6	0.7386	153.6	0.7065	153.6	0.7634	153.6	0.7309	153.6	0.7409	153.6	0.7059	153.6	0.7252	153.6	0.6919	153.6	0.755	153.6	0.6915	153.6	0.7336
160	0.7571	160	0.7328	160	0.7	160	0.7566	160	0.7243	160	0.7347	160	0.7003	160	0.7202	160	0.6852	160	0.7499	160	0.6863	160	0.7278
166.4	0.751	166.4	0.7269	166.4	0.694	166.4	0.7502	166.4	0.7178	166.4	0.7285	166.4	0.6949	166.4	0.7153	166.4	0.6787	166.4	0.7442	166.4	0.6816	166.4	0.7222
172.8	0.745	172.8	0.721	172.8	0.6878	172.8	0.7435	172.8	0.7114	172.8	0.7229	172.8	0.6894	172.8	0.7106	172.8	0.6724	172.8	0.7387	172.8	0.6768	172.8	0.7169
179.2	0.739	179.2	0.7156	179.2	0.6821	179.2	0.7372	179.2	0.7049	179.2	0.717	179.2	0.684	179.2	0.7061	179.2	0.6661	179.2	0.733	179.2	0.6721	179.2	0.7116
185.6	0.7334	185.6	0.7103	185.6	0.676	185.6	0.7311	185.6	0.6984	185.6	0.7115	185.6	0.6787	185.6	0.7013	185.6	0.6598	185.6	0.7276	185.6	0.667	185.6	0.7065
192	0.7278	192	0.7049	192	0.67	192	0.725	192	0.6921	192	0.7055	192	0.6734	192	0.6967	192	0.6537	192	0.7224	192	0.6627	192	0.7004
198.4	0.7222	198.4	0.6995	198.4	0.6639	198.4	0.7189	198.4	0.686	198.4	0.6999	198.4	0.6683	198.4	0.6921	198.4	0.6477	198.4	0.7171	198.4	0.6582	198.4	0.6954
204.8	0.7167	204.8	0.6943	204.8	0.6582	204.8	0.7128	204.8	0.6801	204.8	0.6941	204.8	0.6633	204.8	0.6877	204.8	0.6417	204.8	0.712	204.8	0.654	204.8	0.6902
217.6	0.7059	217.6	0.684	217.6	0.6471	217.6	0.701	217.6	0.6681	217.6	0.6835	217.6	0.6533	217.6	0.6789	217.6	0.6299	217.6	0.7017	217.6	0.6449	217.6	0.6807
230.4	0.6954	230.4	0.6739	230.4	0.6361	230.4	0.6896	230.4	0.6568	230.4	0.673	230.4	0.6436	230.4	0.6704	230.4	0.6187	230.4	0.6915	230.4	0.6363	230.4	0.6705
243.2	0.6854	243.2	0.664	243.2	0.6254	243.2	0.6782	243.2	0.6458	243.2	0.6626	243.2	0.6342	243.2	0.6621	243.2	0.6076	243.2	0.6818	243.2	0.6278	243.2	0.6606
256	0.6754	256	0.6544	256	0.6152	256	0.6672	256	0.6349	256	0.6525	256	0.625	256	0.654	256	0.5969	256	0.6721	256	0.6195	256	0.6513
268.8	0.6656	268.8	0.6449	268.8	0.6052	268.8	0.6566	268.8	0.624	268.8	0.6425	268.8	0.6159	268.8	0.6459	268.8	0.5863	268.8	0.6632	268.8	0.6114	268.8	0.6421
281.6	0.656	281.6	0.6359	281.6	0.5953	281.6	0.6462	281.6	0.6135	281.6	0.6326	281.6	0.6069	281.6	0.6382	281.6	0.5761	281.6	0.6543	281.6	0.6033	281.6	0.6331
294.4	0.6467	294.4	0.627	294.4	0.5858	294.4	0.6361	294.4	0.6034	294.4	0.6231	294.4	0.5982	294.4	0.6307	294.4	0.566	294.4	0.6457	294.4	0.5959	294.4	0.6245
307.2	0.6375	307.2	0.6183	307.2	0.5766	307.2	0.626	307.2	0.5936	307.2	0.6137	307.2	0.5896	307.2	0.6234	307.2	0.5561	307.2	0.637	307.2	0.5883	307.2	0.6156
320	0.6285	320	0.6098	320	0.5675	320	0.6162	320	0.5841	320	0.6048	320	0.5814	320	0.6161	320	0.5464	320	0.6283	320	0.5811	320	0.6069
332.8	0.6198	332.8	0.6014	332.8	0.5587	332.8	0.6066	332.8	0.5747	332.8	0.5959	332.8	0.5735	332.8	0.609	332.8	0.5372	332.8	0.6195	332.8	0.574	332.8	0.5981
345.6	0.6113	345.6	0.5931	345.6	0.55	345.6	0.5972	345.6	0.5654	345.6	0.5872	345.6	0.5658	345.6	0.6021	345.6	0.5282	345.6	0.611	345.6	0.5669	345.6	0.5899
358.4	0.6031	358.4	0.5849	358.4	0.5416	358.4	0.588	358.4	0.5564	358.4	0.5787	358.4	0.5581	358.4	0.5953	358.4	0.5194	358.4	0.6031	358.4	0.5601	358.4	0.582
371.2	0.5949	371.2	0.5771	371.2	0.5333	371.2	0.5791	371.2	0.5475	371.2	0.5705	371.2	0.5507	371.2	0.5887	371.2	0.5107	371.2	0.5956	371.2	0.5534	371.2	0.5742
384	0.5871	384	0.5694	384	0.5253	384	0.5703	384	0.5389	384	0.5625	384	0.5433	384	0.5822	384	0.5024	384	0.588	384	0.5469	384	0.5667
396.8	0.5793	396.8	0.562	396.8	0.5176	396.8	0.5618	396.8	0.5303	396.8	0.5545	396.8	0.5362	396.8	0.5759	396.8	0.4942	396.8	0.5807	396.8	0.5405	396.8	0.5598
409.6	0.5718	409.6	0.5548	409.6	0.5099	409.6	0.5535	409.6	0.5221	409.6	0.5467	409.6	0.5292	409.6	0.5697	409.6	0.4864	409.6	0.5734	409.6	0.5343	409.6	0.5527
435.2	0.5572	435.2	0.5413	435.2	0.495	435.2	0.5374	435.2	0.5065	435.2	0.5315	435.2	0.516	435.2	0.5579	435.2	0.4709	435.2	0.5594	435.2	0.5223	435.2	0.5385
460.8	0.5432	460.8	0.5281	460.8	0.4808	460.8	0.5221	460.8	0.4915	460.8	0.5169	460.8	0.5031	460.8	0.5463	460.8	0.4561	460.8	0.5457	460.8	0.5106	460.8	0.5243
486.4	0.5298	486.4	0.5153	486.4	0.4674	486.4	0.5074	486.4	0.477	486.4	0.5032	486.4	0.4908	486.4	0.5349	486.4	0.4419	486.4	0.5323	486.4	0.4993	486.4	0.5112
512	0.517	512	0.503	512	0.4545	512	0.4934	512	0.4629	512	0.4902	512	0.4789	512	0.524	512	0.4285	512	0.5198	512	0.4888	512	0.4984
537.6	0.5045	537.6	0.4912	537.6	0.4421	537.6	0.4797	537.6	0.4497	537.6	0.4776	537.6	0.4676	537.6	0.5135	537.6	0.4158	537.6	0.5078	537.6	0.4787	537.6	0.4862
563.2	0.4925	563.2	0.4798	563.2	0.4303	563.2	0.4666	563.2	0.437	563.2	0.4656	563.2	0.4568	563.2	0.5034	563.2	0.4036	563.2	0.4964	563.2	0.4687	563.2	0.4744
588.8	0.481	588.8	0.469	588.8	0.4188	588.8	0.4539	588.8	0.425	588.8	0.454	588.8	0.4465	588.8	0.4937	588.8	0.3919	588.8	0.4853	588.8	0.4591	588.8	0.4631
614.4	0.4702	614.4	0.4584	614.4	0.408	614.4	0.4416	614.4	0.4133	614.4	0.4429	614.4	0.4365	614.4	0.4844	614.4	0.3806	614.4	0.4745	614.4	0.4498	614.4	0.4524
640	0.4598	640	0.4484	640	0.3976	640	0.43	640	0.4023	640	0.4323	640	0.427	640	0.4754	640	0.3698	640	0.4641	640	0.4408	640	0.4417
665.6	0.4498	665.6	0.4389	665.6	0.3874	665.6	0.419	665.6	0.3916	665.6	0.4219	665.6	0.4178	665.6	0.4667	665.6	0.3595	665.6	0.4543	665.6	0.4321	665.6	0.4315
691.2	0.4404	691.2	0.4296	691.2	0.3778	691.2	0.4084	691.2	0.3816	691.2	0.4121	691.2	0.409	691.2	0.4583	691.2	0.3496	691.2	0.4448	691.2	0.4238	691.2	0.4216
716.8	0.4314	716.8	0.4207	716.8	0.3685	716.8	0.3981	716.8	0.3717	716.8	0.4026	716.8	0.4004	716.8	0.4502	716.8	0.3402	716.8	0.4358	716.8	0.4159	716.8	0.4119
742.4	0.4228	742.4	0.412	742.4	0.3597	742.4	0.3885	742.4	0.3624	742.4	0.3937	742.4	0.3922	742.4	0.4423	742.4	0.3312	742.4	0.4272	742.4	0.4084	742.4	0.4026
768	0.4143	768	0.404	768	0.3511	768	0.3793	768	0.3533	768	0.3851	768	0.3843	768	0.4348	768	0.3224	768	0.4191	768	0.4013	768	0.3936
793.6	0.4062	793.6	0.3963	793.6	0.343	793.6	0.3705	793.6	0.345	793.6	0.3766	793.6	0.3768	793.6	0.4275	793.6	0.3139	793.6	0.4114	793.6	0.3944	793.6	0.3851
819.2	0.3984	819.2	0.3889	819.2	0.3352	819.2	0.3622	819.2	0.3368	819.2	0.3684	819.2	0.3696	819.2	0.4206	819.2	0.3059	819.2	0.404	819.2	0.3876	819.2	0.3772
870.4	0.3837	870.4	0.3746	870.4	0.3205	870.4	0.3465	870.4	0.3217	870.4	0.3527	870.4	0.356	870.4	0.4076	870.4	0.291	870.4	0.3898	870.4	0.3745	870.4	0.362
921.6	0.3699	921.6	0.3613	921.6	0.3064	921.6	0.3318	921.6	0.3075	921.6	0.3382	921.6	0.3432	921.6	0.3953	921.6	0.277	921.6	0.3763	921.6	0.362	921.6	0.3477
972.8	0.3572	972.8	0.349	972.8	0.2934	972.8	0.3179	972.8	0.2944	972.8	0.325	972.8	0.3313	972.8	0.3838	972.8	0.2639	972.8	0.3638	972.8	0.3504	972.8	0.3337
1024	0.3455	1024	0.3374	1024	0.2813	1024	0.305	1024	0.2824	1024	0.3127	1024	0.3203	1024	0.373	1024	0.2517	1024	0.3522	1024	0.3393	1024	0.3205
1075	0.3346	1075	0.3265	1075	0.2702	1075	0.293	1075	0.2712	1075	0.3011	1075	0.3099	1075	0.3629	1075	0.2404	1075	0.3414	1075	0.3291	1075	0.308
1126	0.3245	1126	0.3161	1126	0.2601	1126	0.2819	1126	0.2606	1126	0.2901	1126	0.3002	1126	0.3533	1126	0.23	1126	0.3308	1126	0.3196	1126	0.2965
1178	0.3151	1178	0.3062	1178	0.2507	1178	0.2715	1178	0.2507	1178	0.28	1178	0.2912	1178	0.3442	1178	0.2205	1178	0.3207	1178	0.3109	1178	0.2859
1229	0.3063	1229	0.2969	1229	0.2421	1229	0.2619	1229	0.2414	1229	0.2705	1229	0.2829	1229	0.3353	1229	0.2114	1229	0.3109	1229	0.3027	1229	0.2761
1280	0.2979	1280	0.2883	1280	0.2339	1280	0.253	1280	0.2327	1280	0.2616	1280	0.2749	1280	0.3269	1280	0.2031	1280	0.3017	1280	0.2949	1280	0.2671
1331	0.2898	1331	0.2802	1331	0.2261	1331	0.2447	1331	0.2247	1331	0.2533	1331	0.2674	1331	0.3188	1331	0.1952	1331	0.2933	1331	0.2875	1331	0.2586
1382	0.2822	1382	0.2727	1382	0.2185	1382	0.2368	1382	0.2174	1382	0.2457	1382	0.2602	1382	0.3111	1382	0.1878	1382	0.2857	1382	0.2805	1382	0.2506
1434	0.2749	1434	0.2657	1434	0.2115	1434	0.2294	1434	0.2107	1434	0.2383	1434	0.2533	1434	0.3039	1434	0.1807	1434	0.2788	1434	0.274	1434	0.2429
1485	0.268	1485	0.2592	1485	0.2048	1485	0.2224	1485	0.2042	1485	0.2314	1485	0.2467	1485	0.2971	1485	0.1741	1485	0.2722	1485	0.268	1485	0.2357
1536	0.2616	1536	0.253	1536	0.1985	1536	0.2161	1536	0.1981	1536	0.2246	1536	0.2406	1536	0.2907	1536	0.1678	1536	0.266	1536	0.2624	1536	0.229
1587	0.2556	1587	0.2471	1587	0.1924	1587	0.2101	1587	0.1921	1587	0.2183	1587	0.2347	1587	0.2844	1587	0.162	1587	0.2598	1587	0.2567	1587	0.2225
1638	0.25	1638	0.2415	1638	0.1868	1638	0.2045	1638	0.1867	1638	0.2124	1638	0.2292	1638	0.2785	1638	0.1566	1638	0.254	1638	0.2512	1638	0.2164
1741	0.2392	1741	0.2312	1741	0.1765	1741	0.1942	1741	0.1772	1741	0.2019	1741	0.2188	1741	0.2673	1741	0.1466	1741	0.2435	1741	0.2408	1741	0.2052
1843	0.2293	1843	0.2217	1843	0.1673	1843	0.1849	1843	0.1687	1843	0.1927	1843	0.2093	1843	0.2571	1843	0.1373	1843	0.234	1843	0.2316	1843	0.195
1946	0.2206	1946	0.2132	1946	0.159	1946	0.1766	1946	0.1609	1946	0.185	1946	0.2004	1946	0.2479	1946	0.1288	1946	0.2255	1946	0.2236	1946	0.1852
2048	0.2127	2048	0.2057	2048	0.1514	2048	0.1689	2048	0.1536	2048	0.1783	2048	0.1924	2048	0.2394	2048	0.1212	2048	0.2175	2048	0.2161	2048	0.1758
2150	0.2055	2150	0.199	2150	0.1441	2150	0.1616	2150	0.1469	2150	0.1723	2150	0.1852	2150	0.2316	2150	0.1148	2150	0.2102	2150	0.2088	2150	0.1669
2253	0.1987	2253	0.1928	2253	0.1372	2253	0.155	2253	0.1407	2253	0.1666	2253	0.1787	2253	0.2242	2253	0.1093	2253	0.2032	2253	0.2015	2253	0.1592
2355	0.1926	2355	0.1869	2355	0.1311	2355	0.1494	2355	0.1349	2355	0.1615	2355	0.1727	2355	0.2173	2355	0.1044	2355	0.1967	2355	0.1948	2355	0.1521
2458	0.1874	2458	0.1811	2458	0.1257	2458	0.1448	2458	0.1296	2458	0.1567	2458	0.167	2458	0.2108	2458	0.09984	2458	0.1909	2458	0.1887	2458	0.146
2560	0.1829	2560	0.1755	2560	0.1209	2560	0.1407	2560	0.1249	2560	0.1525	2560	0.1616	2560	0.2048	2560	0.09579	2560	0.1861	2560	0.1831	2560	0.1402
2662	0.1786	2662	0.1702	2662	0.1165	2662	0.1368	2662	0.1207	2662	0.1488	2662	0.1563	2662	0.1992	2662	0.09206	2662	0.1818	2662	0.1779	2662	0.135
2765	0.1746	2765	0.1652	2765	0.1124	2765	0.1332	2765	0.1168	2765	0.1455	2765	0.1513	2765	0.1939	2765	0.08835	2765	0.1779	2765	0.173	2765	0.1302
2867	0.1707	2867	0.1606	2867	0.1086	2867	0.1299	2867	0.1129	2867	0.1425	2867	0.1466	2867	0.1888	2867	0.08461	2867	0.1742	2867	0.1683	2867	0.1257
2970	0.1671	2970	0.1562	2970	0.1049	2970	0.1268	2970	0.1092	2970	0.1396	2970	0.1423	2970	0.1841	2970	0.08095	2970	0.1708	2970	0.1639	2970	0.1213
3072	0.1636	3072	0.1519	3072	0.1015	3072	0.124	3072	0.1057	3072	0.1367	3072	0.1383	3072	0.1797	3072	0.07744	3072	0.1675	3072	0.1599	3072	0.1171
3174	0.1604	3174	0.1477	3174	0.09864	3174	0.1215	3174	0.1024	3174	0.1336	3174	0.1348	3174	0.1757	3174	0.07405	3174	0.1642	3174	0.1561	3174	0.113
3277	0.1574	3277	0.1442	3277	0.09611	3277	0.1192	3277	0.09954	3277	0.1305	3277	0.1313	3277	0.172	3277	0.07099	3277	0.1607	3277	0.1527	3277	0.1091
3482	0.1514	3482	0.1386	3482	0.09146	3482	0.1154	3482	0.09471	3482	0.1242	3482	0.1243	3482	0.165	3482	0.06542	3482	0.154	3482	0.1462	3482	0.1012
3686	0.1457	3686	0.1335	3686	0.08712	3686	0.1124	3686	0.09085	3686	0.1179	3686	0.1177	3686	0.158	3686	0.06009	3686	0.1474	3686	0.14	3686	0.09323
3891	0.1409	3891	0.1289	3891	0.08283	3891	0.1102	3891	0.08717	3891	0.1119	3891	0.112	3891	0.1514	3891	0.0551	3891	0.1416	3891	0.1343	3891	0.08532
4096	0.1371	4096	0.1246	4096	0.079	4096	0.108	4096	0.08379	4096	0.1058	4096	0.1071	4096	0.1455	4096	0.05082	4096	0.1362	4096	0.1288	4096	0.078
4301	0.1342	4301	0.1207	4301	0.07542	4301	0.1054	4301	0.08027	4301	0.1002	4301	0.1026	4301	0.1402	4301	0.04736	4301	0.1321	4301	0.1237	4301	0.07141
4506	0.1318	4506	0.1172	4506	0.07235	4506	0.1029	4506	0.07732	4506	0.09504	4506	0.09848	4506	0.1356	4506	0.04423	4506	0.1287	4506	0.1185	4506	0.06571
4710	0.1297	4710	0.114	4710	0.06951	4710	0.1011	4710	0.07433	4710	0.09101	4710	0.09472	4710	0.1313	4710	0.04115	4710	0.1257	4710	0.1136	4710	0.06103
4915	0.1274	4915	0.1108	4915	0.06687	4915	0.09985	4915	0.07139	4915	0.08778	4915	0.09137	4915	0.1275	4915	0.03837	4915	0.1223	4915	0.1092	4915	0.05734
5120	0.1251	5120	0.1073	5120	0.0646	5120	0.0981	5120	0.06872	5120	0.08514	5120	0.08832	5120	0.1237	5120	0.0361	5120	0.1184	5120	0.1051	5120	0.05469
5325	0.1223	5325	0.1033	5325	0.06197	5325	0.096	5325	0.06693	5325	0.08303	5325	0.08547	5325	0.1202	5325	0.03434	5325	0.1147	5325	0.1011	5325	0.05273
5530	0.119	5530	0.09939	5530	0.05916	5530	0.09431	5530	0.06564	5530	0.08124	5530	0.08265	5530	0.1166	5530	0.03259	5530	0.1108	5530	0.0976	5530	0.05132
5734	0.116	5734	0.09611	5734	0.05632	5734	0.09315	5734	0.06439	5734	0.08017	5734	0.07981	5734	0.1131	5734	0.03077	5734	0.1069	5734	0.09509	5734	0.04991
5939	0.1138	5939	0.09351	5939	0.05422	5939	0.09222	5939	0.06296	5939	0.07953	5939	0.07693	5939	0.11	5939	0.02897	5939	0.1027	5939	0.09312	5939	0.04841
6144	0.1121	6144	0.09134	6144	0.05268	6144	0.0914	6144	0.06151	6144	0.07951	6144	0.07427	6144	0.1071	6144	0.02762	6144	0.09935	6144	0.09036	6144	0.04685
6349	0.11	6349	0.08937	6349	0.05102	6349	0.0909	6349	0.05999	6349	0.07979	6349	0.0722	6349	0.1043	6349	0.02674	6349	0.09695	6349	0.08695	6349	0.04499
6554	0.1073	6554	0.08776	6554	0.04979	6554	0.09024	6554	0.05812	6554	0.07999	6554	0.07047	6554	0.1016	6554	0.02663	6554	0.09533	6554	0.08343	6554	0.0433
6963	0.1017	6963	0.08529	6963	0.04791	6963	0.08856	6963	0.05524	6963	0.07945	6963	0.06791	6963	0.09683	6963	0.02704	6963	0.0923	6963	0.078	6963	0.04031
7373	0.09641	7373	0.08263	7373	0.04661	7373	0.08619	7373	0.05409	7373	0.07792	7373	0.06578	7373	0.09235	7373	0.02701	7373	0.08908	7373	0.07419	7373	0.03769
7782	0.09178	7782	0.07995	7782	0.04486	7782	0.08326	7782	0.05532	7782	0.07663	7782	0.06415	7782	0.0884	7782	0.02607	7782	0.08637	7782	0.07156	7782	0.03473
8192	0.0876	8192	0.07723	8192	0.04258	8192	0.08	8192	0.0577	8192	0.0761	8192	0.06238	8192	0.08512	8192	0.02467	8192	0.08407	8192	0.06968	8192	0.0317
8602	0.08501	8602	0.07474	8602	0.04076	8602	0.07757	8602	0.06015	8602	0.07536	8602	0.06008	8602	0.08225	8602	0.02328	8602	0.08177	8602	0.06793	8602	0.0295
9011	0.08372	9011	0.07271	9011	0.03957	9011	0.07678	9011	0.06179	9011	0.07367	9011	0.05755	9011	0.07961	9011	0.02188	9011	0.07852	9011	0.06603	9011	0.02809
9421	0.0833	9421	0.0709	9421	0.03928	9421	0.07661	9421	0.06203	9421	0.0709	9421	0.05539	9421	0.07723	9421	0.02032	9421	0.0754	9421	0.06384	9421	0.02729
9830	0.08227	9830	0.06916	9830	0.03863	9830	0.07599	9830	0.06054	9830	0.06865	9830	0.05378	9830	0.07511	9830	0.01888	9830	0.07322	9830	0.06145	9830	0.02644
10200	0.08096	10200	0.06726	10200	0.03772	10200	0.07499	10200	0.0576	10200	0.06748	10200	0.05254	10200	0.07291	10200	0.0182	10200	0.07136	10200	0.05941	10200	0.0256
10700	0.08013	10700	0.06585	10700	0.03636	10700	0.07393	10700	0.05435	10700	0.06705	10700	0.05128	10700	0.07049	10700	0.01794	10700	0.06818	10700	0.05819	10700	0.02494
11100	0.07937	11100	0.06547	11100	0.03473	11100	0.07355	11100	0.05196	11100	0.06661	11100	0.0501	11100	0.06811	11100	0.01788	11100	0.06438	11100	0.05854	11100	0.02463
11500	0.07869	11500	0.06581	11500	0.03322	11500	0.07269	11500	0.05111	11500	0.06564	11500	0.04942	11500	0.06578	11500	0.01748	11500	0.06033	11500	0.05955	11500	0.02452
11900	0.07839	11900	0.06578	11900	0.03278	11900	0.07159	11900	0.05121	11900	0.06534	11900	0.04872	11900	0.0635	11900	0.01706	11900	0.05748	11900	0.06045	11900	0.02394
12300	0.07836	12300	0.06479	12300	0.03299	12300	0.07087	12300	0.05085	12300	0.06496	12300	0.04787	12300	0.06131	12300	0.01605	12300	0.05545	12300	0.05974	12300	0.02289
12700	0.07828	12700	0.06345	12700	0.03285	12700	0.07102	12700	0.0495	12700	0.06346	12700	0.04665	12700	0.05923	12700	0.01497	12700	0.05523	12700	0.05729	12700	0.02207
13100	0.07704	13100	0.06175	13100	0.03209	13100	0.07087	13100	0.04798	13100	0.06159	13100	0.04527	13100	0.05729	13100	0.01459	13100	0.05565	13100	0.05473	13100	0.02094
13900	0.07407	13900	0.05905	13900	0.03059	13900	0.06981	13900	0.04671	13900	0.05957	13900	0.04359	13900	0.05398	13900	0.01597	13900	0.05484	13900	0.0525	13900	0.01877
14800	0.07128	14800	0.05817	14800	0.02987	14800	0.06926	14800	0.04609	14800	0.05916	14800	0.04176	14800	0.05156	14800	0.01745	14800	0.0526	14800	0.05296	14800	0.01628
15600	0.06951	15600	0.05852	15600	0.0287	15600	0.07042	15600	0.04497	15600	0.05824	15600	0.04094	15600	0.04918	15600	0.01679	15600	0.04931	15600	0.05455	15600	0.01458
16400	0.06784	16400	0.05957	16400	0.02774	16400	0.07074	16400	0.04407	16400	0.05497	16400	0.03978	16400	0.04681	16400	0.01549	16400	0.04742	16400	0.05438	16400	0.01378
17200	0.06609	17200	0.05887	17200	0.02656	17200	0.06987	17200	0.04428	17200	0.05181	17200	0.03894	17200	0.045	17200	0.01391	17200	0.04562	17200	0.0536	17200	0.01383
18000	0.06514	18000	0.05688	18000	0.02647	18000	0.06915	18000	0.04451	18000	0.05085	18000	0.03835	18000	0.04461	18000	0.01466	18000	0.04374	18000	0.05204	18000	0.01581
18800	0.06494	18800	0.0544	18800	0.0262	18800	0.06936	18800	0.04379	18800	0.05242	18800	0.03827	18800	0.04379	18800	0.01599	18800	0.0419	18800	0.04985	18800	0.01872
19700	0.06473	19700	0.05322	19700	0.02614	19700	0.07005	19700	0.0415	19700	0.05423	19700	0.03841	19700	0.04249	19700	0.01729	19700	0.03996	19700	0.04657	19700	0.02097
20500	0.06377	20500	0.05363	20500	0.02474	20500	0.07018	20500	0.03939	20500	0.05255	20500	0.03739	20500	0.04042	20500	0.01656	20500	0.03772	20500	0.04367	20500	0.02072
21300	0.06288	21300	0.05517	21300	0.0232	21300	0.06952	21300	0.03799	21300	0.04893	21300	0.03495	21300	0.03905	21300	0.01485	21300	0.03559	21300	0.04268	21300	0.01975
22100	0.06294	22100	0.05529	22100	0.02289	22100	0.06809	22100	0.03703	22100	0.04587	22100	0.03289	22100	0.0384	22100	0.01271	22100	0.03496	22100	0.04378	22100	0.01903
22900	0.06353	22900	0.05409	22900	0.02417	22900	0.06621	22900	0.03754	22900	0.04512	22900	0.03246	22900	0.03909	22900	0.0112	22900	0.03561	22900	0.04443	22900	0.01886
23800	0.06376	23800	0.05289	23800	0.02559	23800	0.06436	23800	0.03874	23800	0.04498	23800	0.033	23800	0.04084	23800	0.01023	23800	0.03658	23800	0.04356	23800	0.01874
24600	0.06308	24600	0.05296	24600	0.02531	24600	0.06285	24600	0.03992	24600	0.04436	24600	0.03352	24600	0.04273	24600	0.009682	24600	0.03594	24600	0.04186	24600	0.01933
25400	0.0618	25400	0.05331	25400	0.02505	25400	0.06212	25400	0.03917	25400	0.0451	25400	0.03293	25400	0.04392	25400	0.009878	25400	0.03474	25400	0.04115	25400	0.02105
26200	0.06086	26200	0.05284	26200	0.02471	26200	0.0615	26200	0.03872	26200	0.04564	26200	0.03243	26200	0.04421	26200	0.01023	26200	0.03379	26200	0.0419	26200	0.02094
27900	0.06105	27900	0.05146	27900	0.02538	27900	0.05912	27900	0.03722	27900	0.04522	27900	0.03188	27900	0.04215	27900	0.01201	27900	0.03606	27900	0.04406	27900	0.01743
29500	0.06129	29500	0.05208	29500	0.02503	29500	0.05633	29500	0.03595	29500	0.04349	29500	0.03162	29500	0.03878	29500	0.01193	29500	0.03886	29500	0.0435	29500	0.01356
31100	0.06005	31100	0.05312	31100	0.02519	31100	0.05353	31100	0.03338	31100	0.04261	31100	0.03067	31100	0.03585	31100	0.01117	31100	0.04126	31100	0.04244	31100	0.01153
32800	0.05835	32800	0.05206	32800	0.02493	32800	0.05371	32800	0.03207	32800	0.04207	32800	0.02849	32800	0.03426	32800	0.01037	32800	0.03991	32800	0.0407	32800	0.01186
34400	0.05722	34400	0.04877	34400	0.02355	34400	0.05428	34400	0.03184	34400	0.04071	34400	0.02687	34400	0.03349	34400	0.01137	34400	0.03878	34400	0.04066	34400	0.01205
36000	0.05756	36000	0.04517	36000	0.02199	36000	0.05639	36000	0.03181	36000	0.03921	36000	0.02634	36000	0.03161	36000	0.01243	36000	0.03651	36000	0.04039	36000	0.01289
37700	0.05549	37700	0.0432	37700	0.02078	37700	0.05796	37700	0.03345	37700	0.03731	37700	0.02735	37700	0.02984	37700	0.01207	37700	0.0352	37700	0.03977	37700	0.01294
39300	0.05278	39300	0.04207	39300	0.02088	39300	0.06035	39300	0.03569	39300	0.0362	39300	0.028	39300	0.02792	39300	0.01146	39300	0.03315	39300	0.03933	39300	0.01155
41000	0.04947	41000	0.04112	41000	0.02064	41000	0.06082	41000	0.03903	41000	0.03521	41000	0.02885	41000	0.02707	41000	0.01049	41000	0.03167	41000	0.03882	41000	0.008522
42600	0.049	42600	0.04061	42600	0.02085	42600	0.05988	42600	0.03993	42600	0.03525	42600	0.02804	42600	0.02681	42600	0.01029	42600	0.03016	42600	0.03945	42600	0.005961
44200	0.0499	44200	0.04137	44200	0.02092	44200	0.05713	44200	0.03866	44200	0.03425	44200	0.02621	44200	0.02691	44200	0.009867	44200	0.02872	44200	0.03981	44200	0.006447
45900	0.0513	45900	0.04278	45900	0.02119	45900	0.05607	45900	0.03526	45900	0.03222	45900	0.02455	45900	0.02653	45900	0.009591	45900	0.0283	45900	0.03897	45900	0.009939
47500	0.0528	47500	0.04441	47500	0.02088	47500	0.05564	47500	0.03365	47500	0.03049	47500	0.02344	47500	0.02502	47500	0.0102	47500	0.02937	47500	0.03835	47500	0.01347
49200	0.0534	49200	0.04473	49200	0.02073	49200	0.05449	49200	0.03221	49200	0.03052	49200	0.02308	49200	0.02327	49200	0.01154	49200	0.03031	49200	0.03787	49200	0.01513
50800	0.05384	50800	0.04229	50800	0.02033	50800	0.05209	50800	0.03142	50800	0.03198	50800	0.02232	50800	0.02191	50800	0.01261	50800	0.0298	50800	0.03802	50800	0.01318
52400	0.05339	52400	0.03978	52400	0.01939	52400	0.05023	52400	0.03067	52400	0.0331	52400	0.02101	52400	0.0208	52400	0.01212	52400	0.02872	52400	0.03792	52400	0.01109
55700	0.05238	55700	0.03678	55700	0.01754	55700	0.05018	55700	0.03505	55700	0.03159	55700	0.01904	55700	0.01924	55700	0.009735	55700	0.02897	55700	0.03718	55700	0.007559
59000	0.05156	59000	0.03696	59000	0.01662	59000	0.05141	59000	0.03781	59000	0.02945	59000	0.01788	59000	0.01875	59000	0.008926	59000	0.02906	59000	0.03627	59000	0.005591
62300	0.05168	62300	0.0337	62300	0.01714	62300	0.05376	62300	0.03841	62300	0.02788	62300	0.01863	62300	0.01885	62300	0.009038	62300	0.03138	62300	0.03378	62300	0.007393
65500	0.051	65500	0.02864	65500	0.01725	65500	0.05348	65500	0.03557	65500	0.02812	65500	0.01893	65500	0.01925	65500	0.008892	65500	0.03172	65500	0.03217	65500	0.007515
68800	0.0495	68800	0.02358	68800	0.01735	68800	0.05396	68800	0.03408	68800	0.02756	68800	0.01826	68800	0.01895	68800	0.008895	68800	0.03189	68800	0.03156	68800	0.009011
72100	0.04905	72100	0.02247	72100	0.01611	72100	0.05191	72100	0.03446	72100	0.02791	72100	0.01806	72100	0.01772	72100	0.00836	72100	0.03044	72100	0.03397	72100	0.005484
75400	0.04942	75400	0.02386	75400	0.01563	75400	0.05124	75400	0.0338	75400	0.02777	75400	0.01827	75400	0.01621	75400	0.007819	75400	0.02825	75400	0.03557	75400	0.003723
78600	0.04998	78600	0.02592	78600	0.01385	78600	0.04883	78600	0.03314	78600	0.02711	78600	0.01852	78600	0.01428	78600	0.007035	78600	0.02739	78600	0.03616	78600	0.003601
81900	0.0476	81900	0.02736	81900	0.01322	81900	0.0482	81900	0.03288	81900	0.02677	81900	0.01735	81900	0.01409	81900	0.007055	81900	0.0267	81900	0.03591	81900	0.007269
85200	0.04555	85200	0.02642	85200	0.01291	85200	0.04998	85200	0.03369	85200	0.02789	85200	0.0162	85200	0.01454	85200	0.00703	85200	0.02662	85200	0.03594	85200	0.01089
88500	0.04372	88500	0.02573	88500	0.01368	88500	0.05193	88500	0.03338	88500	0.029	88500	0.01509	88500	0.01499	88500	0.006765	88500	0.02671	88500	0.03607	88500	0.01155
91800	0.04287	91800	0.02482	91800	0.01494	91800	0.05207	91800	0.03125	91800	0.02743	91800	0.01415	91800	0.01571	91800	0.006477	91800	0.02703	91800	0.03286	91800	0.008786
95000	0.04175	95000	0.02469	95000	0.0157	95000	0.04852	95000	0.02907	95000	0.02661	95000	0.0136	95000	0.01572	95000	0.006657	95000	0.02688	95000	0.03013	95000	0.006389
98300	0.04118	98300	0.02202	98300	0.01657	98300	0.04568	98300	0.0276	98300	0.02611	98300	0.01368	98300	0.01507	98300	0.007401	98300	0.026	98300	0.02762	98300	0.005324
102000	0.03996	102000	0.01863	102000	0.0153	102000	0.04359	102000	0.02772	102000	0.02569	102000	0.01354	102000	0.01259	102000	0.008833	102000	0.02329	102000	0.02801	102000	0.006963
105000	0.039	105000	0.01633	105000	0.01467	105000	0.0434	105000	0.02735	105000	0.02434	105000	0.01272	105000	0.01093	105000	0.009361	105000	0.0221	105000	0.02896	105000	0.007386
111000	0.03714	111000	0.01412	111000	0.01239	111000	0.04186	111000	0.02733	111000	0.02234	111000	0.01059	111000	0.01032	111000	0.009234	111000	0.01932	111000	0.03103	111000	0.008044
118000	0.03686	118000	0.0142	118000	0.0127	118000	0.04197	118000	0.02607	118000	0.02282	118000	0.01011	118000	0.01075	118000	0.009089	118000	0.01765	118000	0.03087	118000	0.007721
125000	0.03743	125000	0.01423	125000	0.01308	125000	0.04144	125000	0.02592	125000	0.0232	125000	0.01025	125000	0.01154	125000	0.009793	125000	0.01511	125000	0.02906	125000	0.007185
131000	0.0378	131000	0.01617	131000	0.01351	131000	0.04178	131000	0.02573	131000	0.02406	131000	0.01019	131000	0.011	131000	0.01037	131000	0.01449	131000	0.02756	131000	0.006579
138000	0.03869	138000	0.01784	138000	0.01242	138000	0.04174	138000	0.02635	138000	0.02522	138000	0.0102	138000	0.01023	138000	0.01004	138000	0.01422	138000	0.02798	138000	0.005723
144000	0.03847	144000	0.01744	144000	0.0126	144000	0.04073	144000	0.02642	144000	0.02531	144000	0.01063	144000	0.009394	144000	0.009086	144000	0.0164	144000	0.02943	144000	0.00623
151000	0.03853	151000	0.01592	151000	0.01278	151000	0.03905	151000	0.02826	151000	0.02496	151000	0.01202	151000	0.008818	151000	0.008483	151000	0.01844	151000	0.03116	151000	0.005368
157000	0.0378	157000	0.01372	157000	0.01405	157000	0.03794	157000	0.02807	157000	0.02392	157000	0.01192	157000	0.008529	157000	0.00814	157000	0.01909	157000	0.03069	157000	0.005669
164000	0.03617	164000	0.01362	164000	0.01273	164000	0.03697	164000	0.02712	164000	0.02265	164000	0.01245	164000	0.007566	164000	0.007783	164000	0.01964	164000	0.02863	164000	0.005194
170000	0.03434	170000	0.0127	170000	0.01232	170000	0.03511	170000	0.02497	170000	0.02185	170000	0.01212	170000	0.008201	170000	0.007371	170000	0.02117	170000	0.02599	170000	0.004779
177000	0.03237	177000	0.01204	177000	0.01324	177000	0.03281	177000	0.02301	177000	0.0208	177000	0.01143	177000	0.009002	177000	0.007766	177000	0.02161	177000	0.02761	177000	0.004625
184000	0.03141	184000	0.01111	184000	0.01389	184000	0.03178	184000	0.02295	184000	0.02046	184000	0.01076	184000	0.009576	184000	0.007713	184000	0.01856	184000	0.02953	184000	0.004746
190000	0.02949	190000	0.01229	190000	0.01386	190000	0.03072	190000	0.0211	190000	0.02016	190000	0.009674	190000	0.009737	190000	0.008126	190000	0.01434	190000	0.02952	190000	0.005193
197000	0.02863	197000	0.01309	197000	0.01235	197000	0.0284	197000	0.02071	197000	0.01937	197000	0.009927	197000	0.009094	197000	0.007889	197000	0.01309	197000	0.02584	197000	0.003918
203000	0.02806	203000	0.01349	203000	0.01169	203000	0.02677	203000	0.02092	203000	0.0209	203000	0.009572	203000	0.009124	203000	0.008373	203000	0.01424	203000	0.02512	203000	0.00393
210000	0.02854	210000	0.01285	210000	0.01167	210000	0.0249	210000	0.02169	210000	0.02139	210000	0.01014	210000	0.008953	210000	0.008447	210000	0.01498	210000	0.02566	210000	0.005027
223000	0.02875	223000	0.01394	223000	0.01129	223000	0.02398	223000	0.0212	223000	0.02155	223000	0.01086	223000	0.009984	223000	0.008731	223000	0.01576	223000	0.02585	223000	0.006672
236000	0.02929	236000	0.01395	236000	0.01131	236000	0.0223	236000	0.01961	236000	0.02015	236000	0.01083	236000	0.01099	236000	0.007917	236000	0.01522	236000	0.0249	236000	0.006901
249000	0.02886	249000	0.01363	249000	0.01056	249000	0.02145	249000	0.019	249000	0.01871	249000	0.01038	249000	0.01134	249000	0.008034	249000	0.01489	249000	0.02412	249000	0.004999
262000	0.02682	262000	0.01218	262000	0.01059	262000	0.02148	262000	0.02061	262000	0.01558	262000	0.01013	262000	0.01175	262000	0.007632	262000	0.01387	262000	0.02573	262000	0.004925
275000	0.02448	275000	0.01207	275000	0.01065	275000	0.02198	275000	0.02103	275000	0.01193	275000	0.009896	275000	0.01082	275000	0.008445	275000	0.01355	275000	0.02521	275000	0.004479
288000	0.02384	288000	0.01261	288000	0.01167	288000	0.02254	288000	0.02267	288000	0.01066	288000	0.009532	288000	0.011	288000	0.008198	288000	0.01523	288000	0.02613	288000	0.005423
302000	0.02437	302000	0.01039	302000	0.01081	302000	0.02143	302000	0.023	302000	0.01145	302000	0.008642	302000	0.01027	302000	0.008261	302000	0.01629	302000	0.02484	302000	0.006881
315000	0.02581	315000	0.01002	315000	0.01033	315000	0.02077	315000	0.02437	315000	0.01245	315000	0.008281	315000	0.01122	315000	0.008465	315000	0.01732	315000	0.02448	315000	0.007361
328000	0.02635	328000	0.00929	328000	0.009093	328000	0.02075	328000	0.02328	328000	0.01348	328000	0.008193	328000	0.0107	328000	0.008843	328000	0.01581	328000	0.02321	328000	0.007564
341000	0.02698	341000	0.01	341000	0.009611	341000	0.02051	341000	0.02247	341000	0.01467	341000	0.008432	341000	0.01105	341000	0.009432	341000	0.01296	341000	0.02433	341000	0.007325
354000	0.0259	354000	0.00895	354000	0.01032	354000	0.02184	354000	0.02134	354000	0.01699	354000	0.007978	354000	0.01136	354000	0.009632	354000	0.009457	354000	0.02447	354000	0.008939
367000	0.02551	367000	0.008409	367000	0.01148	367000	0.02283	367000	0.02237	367000	0.01812	367000	0.007779	367000	0.01089	367000	0.009879	367000	0.008616	367000	0.02481	367000	0.01023
380000	0.02456	380000	0.009445	380000	0.01212	380000	0.02424	380000	0.0237	380000	0.01938	380000	0.007261	380000	0.01209	380000	0.01035	380000	0.01113	380000	0.0239	380000	0.01092
393000	0.02425	393000	0.01081	393000	0.01189	393000	0.02437	393000	0.02499	393000	0.01981	393000	0.007132	393000	0.01341	393000	0.01085	393000	0.0136	393000	0.02299	393000	0.01102
406000	0.02387	406000	0.0119	406000	0.01274	406000	0.02498	406000	0.02595	406000	0.01998	406000	0.007016	406000	0.01631	406000	0.0108	406000	0.01467	406000	0.02183	406000	0.01197
419000	0.02321	419000	0.01175	419000	0.01286	419000	0.02545	419000	0.02591	419000	0.01917	419000	0.006975	419000	0.01697	419000	0.011	419000	0.01309	419000	0.02099	419000	0.01334
446000	0.02252	446000	0.009629	446000	0.01385	446000	0.02515	446000	0.02543	446000	0.01722	446000	0.006864	446000	0.01599	446000	0.0105	446000	0.01087	446000	0.02119	446000	0.01526
472000	0.02156	472000	0.008379	472000	0.01412	472000	0.02399	472000	0.0251	472000	0.01521	472000	0.007622	472000	0.01534	472000	0.01066	472000	0.01015	472000	0.02037	472000	0.01497
498000	0.0213	498000	0.007255	498000	0.01394	498000	0.02288	498000	0.02443	498000	0.01542	498000	0.007911	498000	0.01501	498000	0.00988	498000	0.01101	498000	0.02024	498000	0.0134
524000	0.02167	524000	0.007245	524000	0.01396	524000	0.02212	524000	0.02387	524000	0.01576	524000	0.009089	524000	0.01447	524000	0.009918	524000	0.01279	524000	0.0203	524000	0.01123
551000	0.02198	551000	0.007333	551000	0.01453	551000	0.02217	551000	0.02335	551000	0.01826	551000	0.008626	551000	0.01398	551000	0.009925	551000	0.01255	551000	0.02117	551000	0.009953
577000	0.02211	577000	0.006911	577000	0.01582	577000	0.02283	577000	0.0232	577000	0.0185	577000	0.009797	577000	0.01317	577000	0.01105	577000	0.013	577000	0.02123	577000	0.008571
603000	0.02151	603000	0.006611	603000	0.01767	603000	0.02306	603000	0.02237	603000	0.01928	603000	0.009667	603000	0.01335	603000	0.01185	603000	0.01264	603000	0.02053	603000	0.008689
629000	0.02069	629000	0.005822	629000	0.01844	629000	0.02346	629000	0.02193	629000	0.0181	629000	0.01104	629000	0.01314	629000	0.01206	629000	0.01371	629000	0.02013	629000	0.008841
655000	0.02025	655000	0.006677	655000	0.01853	655000	0.0241	655000	0.02098	655000	0.01769	655000	0.01122	655000	0.01441	655000	0.01165	655000	0.01413	655000	0.01945	655000	0.01022
682000	0.02041	682000	0.00719	682000	0.01741	682000	0.0242	682000	0.02166	682000	0.01745	682000	0.01213	682000	0.01572	682000	0.01167	682000	0.01443	682000	0.01977	682000	0.01002
708000	0.02043	708000	0.007448	708000	0.01677	708000	0.02501	708000	0.02154	708000	0.01855	708000	0.01201	708000	0.01615	708000	0.01243	708000	0.01471	708000	0.01967	708000	0.0102
734000	0.02032	734000	0.007303	734000	0.0162	734000	0.02564	734000	0.02293	734000	0.02099	734000	0.01232	734000	0.01482	734000	0.0131	734000	0.01447	734000	0.02051	734000	0.01069
760000	0.0199	760000	0.007955	760000	0.01596	760000	0.02583	760000	0.02362	760000	0.02131	760000	0.01262	760000	0.01315	760000	0.01299	760000	0.01458	760000	0.02157	760000	0.01183
786000	0.01988	786000	0.009043	786000	0.01555	786000	0.02537	786000	0.02523	786000	0.02107	786000	0.01272	786000	0.01247	786000	0.01247	786000	0.01468	786000	0.02117	786000	0.01374
813000	0.01996	813000	0.009771	813000	0.01519	813000	0.02445	813000	0.02448	813000	0.01998	813000	0.01296	813000	0.01363	813000	0.01255	813000	0.01566	813000	0.02133	813000	0.0147
839000	0.01985	839000	0.01072	839000	0.01513	839000	0.02431	839000	0.02438	839000	0.0203	839000	0.01277	839000	0.01456	839000	0.01244	839000	0.01655	839000	0.02061	839000	0.01618
891000	0.02011	891000	0.01236	891000	0.0133	891000	0.02338	891000	0.02307	891000	0.02078	891000	0.01282	891000	0.01607	891000	0.0122	891000	0.01731	891000	0.02219	891000	0.0152
944000	0.01963	944000	0.01313	944000	0.0119	944000	0.0227	944000	0.02391	944000	0.02157	944000	0.01214	944000	0.01676	944000	0.01132	944000	0.01612	944000	0.02246	944000	0.01378
996000	0.01874	996000	0.01325	996000	0.01079	996000	0.02207	996000	0.0237	996000	0.02158	996000	0.01221	996000	0.01561	996000	0.01088	996000	0.01385	996000	0.02327	996000	0.01278
1050000	0.01861	1050000	0.01372	1050000	0.01086	1050000	0.02211	1050000	0.02298	1050000	0.0218	1050000	0.01186	1050000	0.01395	1050000	0.01009	1050000	0.01117	1050000	0.022	1050000	0.01273
1100000	0.01891	1100000	0.01359	1100000	0.01038	1100000	0.02169	1100000	0.02185	1100000	0.0202	1100000	0.01143	1100000	0.01229	1100000	0.009642	1100000	0.0106	1100000	0.02075	1100000	0.01328
1150000	0.0194	1150000	0.01364	1150000	0.009687	1150000	0.02218	1150000	0.0212	1150000	0.01905	1150000	0.01	1150000	0.01308	1150000	0.009544	1150000	0.01112	1150000	0.01859	1150000	0.01193
1210000	0.01862	1210000	0.01419	1210000	0.009451	1210000	0.02244	1210000	0.02071	1210000	0.01891	1210000	0.008452	1210000	0.01385	1210000	0.009677	1210000	0.01204	1210000	0.0174	1210000	0.0106
1260000	0.01744	1260000	0.01525	1260000	0.00956	1260000	0.02314	1260000	0.01961	1260000	0.01902	1260000	0.007209	1260000	0.01291	1260000	0.009555	1260000	0.01213	1260000	0.01512	1260000	0.009048
1310000	0.01565	1310000	0.01558	1310000	0.008677	1310000	0.02336	1310000	0.01759	1310000	0.01817	1310000	0.006407	1310000	0.01102	1310000	0.009345	1310000	0.01097	1310000	0.01279	1310000	0.007943
1360000	0.01405	1360000	0.01443	1360000	0.007364	1360000	0.02337	1360000	0.01514	1360000	0.0162	1360000	0.005696	1360000	0.009443	1360000	0.00858	1360000	0.008807	1360000	0.01104	1360000	0.006864
1420000	0.01206	1420000	0.01197	1420000	0.006864	1420000	0.02261	1420000	0.01311	1420000	0.0144	1420000	0.004979	1420000	0.00886	1420000	0.007649	1420000	0.006346	1420000	0.009303	1420000	0.005612
1470000	0.009566	1470000	0.0087	1470000	0.00683	1470000	0.02063	1470000	0.01055	1470000	0.01299	1470000	0.004169	1470000	0.008317	1470000	0.006209	1470000	0.004448	1470000	0.007672	1470000	0.004449
1520000	0.007044	1520000	0.005853	1520000	0.006224	1520000	0.01758	1520000	0.007962	1520000	0.01009	1520000	0.004023	1520000	0.007307	1520000	0.005179	1520000	0.003593	1520000	0.005544	1520000	0.003523
1570000	0.004837	1570000	0.00364	1570000	0.004277	1570000	0.01326	1570000	0.005115	1570000	0.007218	1570000	0.003876	1570000	0.005694	1570000	0.003698	1570000	0.002978	1570000	0.004259	1570000	0.002983
1630000	0.002708	1630000	0.001909	1630000	0.002099	1630000	0.007313	1630000	0.002542	1630000	0.003584	1630000	0.00269	1630000	0.003033	1630000	0.00208	1630000	0.001768	1630000	0.002409	1630000	0.001726
1680000	0.001392	1680000	0.0006663	1680000	0.0008542	1680000	0.003461	1680000	0.001034	1680000	0.00192	1680000	0.001633	1680000	0.001172	1680000	0.0008632	1680000	0.0009932	1680000	0.001225	1680000	0.001023
1780000	0	1780000	0	1780000	0	1780000	0	1780000	0	1780000	0	1780000	0	1780000	0	1780000	0	1780000	0	1780000	0	1780000	0
1890000	0	1890000	0	1890000	0	1890000	0	1890000	0	1890000	0	1890000	0	1890000	0	1890000	0	1890000	0	1890000	0	1890000	0
1990000	0	1990000	0	1990000	0	1990000	0	1990000	0	1990000	0	1990000	0	1990000	0	1990000	0	1990000	0	1990000	0	1990000	0
2100000	0	2100000	0	2100000	0	2100000	0	2100000	0	2100000	0	2100000	0	2100000	0	2100000	0	2100000	0	2100000	0	2100000	0
2200000	0	2200000	0	2200000	0	2200000	0	2200000	0	2200000	0	2200000	0	2200000	0	2200000	0	2200000	0	2200000	0	2200000	0
2310000	0	2310000	0	2310000	0	2310000	0	2310000	0	2310000	0	2310000	0	2310000	0	2310000	0	2310000	0	2310000	0	2310000	0
2410000	0	2410000	0	2410000	0	2410000	0	2410000	0	2410000	0	2410000	0	2410000	0	2410000	0	2410000	0	2410000	0	2410000	0
2520000	0	2520000	0	2520000	0	2520000	0	2520000	0	2520000	0	2520000	0	2520000	0	2520000	0	2520000	0	2520000	0	2520000	0
2620000	0	2620000	0	2620000	0	2620000	0	2620000	0	2620000	0	2620000	0	2620000	0	2620000	0	2620000	0	2620000	0	2620000	0
2730000	0	2730000	0	2730000	0	2730000	0	2730000	0	2730000	0	2730000	0	2730000	0	2730000	0	2730000	0	2730000	0	2730000	0
2830000	0	2830000	0	2830000	0	2830000	0	2830000	0	2830000	0	2830000	0	2830000	0	2830000	0	2830000	0	2830000	0	2830000	0
2940000	0	2940000	0	2940000	0	2940000	0	2940000	0	2940000	0	2940000	0	2940000	0	2940000	0	2940000	0	2940000	0	2940000	0
3040000	0	3040000	0	3040000	0	3040000	0	3040000	0	3040000	0	3040000	0	3040000	0	3040000	0	3040000	0	3040000	0	3040000	0
3150000	0	3150000	0	3150000	0	3150000	0	3150000	0	3150000	0	3150000	0	3150000	0	3150000	0	3150000	0	3150000	0	3150000	0
3250000	0	3250000	0	3250000	0	3250000	0	3250000	0	3250000	0	3250000	0	3250000	0	3250000	0	3250000	0	3250000	0	3250000	0
3360000	0	3360000	0	3360000	0	3360000	0	3360000	0	3360000	0	3360000	0	3360000	0	3360000	0	3360000	0	3360000	0	3360000	0
3570000	0	3570000	0	3570000	0	3570000	0	3570000	0	3570000	0	3570000	0	3570000	0	3570000	0	3570000	0	3570000	0	3570000	0
3780000	0	3780000	0	3780000	0	3780000	0	3780000	0	3780000	0	3780000	0	3780000	0	3780000	0	3780000	0	3780000	0	3780000	0
3990000	0	3990000	0	3990000	0	3990000	0	3990000	0	3990000	0	3990000	0	3990000	0	3990000	0	3990000	0	3990000	0	3990000	0
4190000	0	4190000	0	4190000	0	4190000	0	4190000	0	4190000	0	4190000	0	4190000	0	4190000	0	4190000	0	4190000	0	4190000	0
4400000	0	4400000	0	4400000	0	4400000	0	4400000	0	4400000	0	4400000	0	4400000	0	4400000	0	4400000	0	4400000	0	4400000	0
4610000	0	4610000	0	4610000	0	4610000	0	4610000	0	4610000	0	4610000	0	4610000	0	4610000	0	4610000	0	4610000	0	4610000	0
4820000	0	4820000	0	4820000	0	4820000	0	4820000	0	4820000	0	4820000	0	4820000	0	4820000	0	4820000	0	4820000	0	4820000	0
5030000	0	5030000	0	5030000	0	5030000	0	5030000	0	5030000	0	5030000	0	5030000	0	5030000	0	5030000	0	5030000	0	5030000	0
5240000	0	5240000	0	5240000	0	5240000	0	5240000	0	5240000	0	5240000	0	5240000	0	5240000	0	5240000	0	5240000	0	5240000	0
5450000	0	5450000	0	5450000	0	5450000	0	5450000	0	5450000	0	5450000	0	5450000	0	5450000	0	5450000	0	5450000	0	5450000	0
5660000	0	5660000	0	5660000	0	5660000	0	5660000	0	5660000	0	5660000	0	5660000	0	5660000	0	5660000	0	5660000	0	5660000	0
5870000	0	5870000	0	5870000	0	5870000	0	5870000	0	5870000	0	5870000	0	5870000	0	5870000	0	5870000	0	5870000	0	5870000	0
6080000	0	6080000	0	6080000	0	6080000	0	6080000	0	6080000	0	6080000	0	6080000	0	6080000	0	6080000	0	6080000	0	6080000	0
6290000	0	6290000	0	6290000	0	6290000	0	6290000	0	6290000	0	6290000	0	6290000	0	6290000	0	6290000	0	6290000	0	6290000	0
6500000	0	6500000	0	6500000	0	6500000	0	6500000	0	6500000	0	6500000	0	6500000	0	6500000	0	6500000	0	6500000	0	6500000	0
6710000	0	6710000	0	6710000	0	6710000	0	6710000	0	6710000	0	6710000	0	6710000	0	6710000	0	6710000	0	6710000	0	6710000	0
7130000	0	7130000	0	7130000	0	7130000	0	7130000	0	7130000	0	7130000	0	7130000	0	7130000	0	7130000	0	7130000	0	7130000	0
7550000	0	7550000	0	7550000	0	7550000	0	7550000	0	7550000	0	7550000	0	7550000	0	7550000	0	7550000	0	7550000	0	7550000	0
7970000	0	7970000	0	7970000	0	7970000	0	7970000	0	7970000	0	7970000	0	7970000	0	7970000	0	7970000	0	7970000	0	7970000	0
8390000	0	8390000	0	8390000	0	8390000	0	8390000	0	8390000	0	8390000	0	8390000	0	8390000	0	8390000	0	8390000	0	8390000	0
8810000	0	8810000	0	8810000	0	8810000	0	8810000	0	8810000	0	8810000	0	8810000	0	8810000	0	8810000	0	8810000	0	8810000	0
9230000	0	9230000	0	9230000	0	9230000	0	9230000	0	9230000	0	9230000	0	9230000	0	9230000	0	9230000	0	9230000	0	9230000	0
9650000	0	9650000	0	9650000	0	9650000	0	9650000	0	9650000	0	9650000	0	9650000	0	9650000	0	9650000	0	9650000	0	9650000	0
10100000	0	10100000	0	10100000	0	10100000	0	10100000	0	10100000	0	10100000	0	10100000	0	10100000	0	10100000	0	10100000	0	10100000	0
10500000	0	10500000	0	10500000	0	10500000	0	10500000	0	10500000	0	10500000	0	10500000	0	10500000	0	10500000	0	10500000	0	10500000	0
10900000	0	10900000	0	10900000	0	10900000	0	10900000	0	10900000	0	10900000	0	10900000	0	10900000	0	10900000	0	10900000	0	10900000	0
11300000	0	11300000	0	11300000	0	11300000	0	11300000	0	11300000	0	11300000	0	11300000	0	11300000	0	11300000	0	11300000	0	11300000	0
11700000	0	11700000	0	11700000	0	11700000	0	11700000	0	11700000	0	11700000	0	11700000	0	11700000	0	11700000	0	11700000	0	11700000	0
12200000	0	12200000	0	12200000	0	12200000	0	12200000	0	12200000	0	12200000	0	12200000	0	12200000	0	12200000	0	12200000	0	12200000	0
12600000	0	12600000	0	12600000	0	12600000	0	12600000	0	12600000	0	12600000	0	12600000	0	12600000	0	12600000	0	12600000	0	12600000	0
13000000	0	13000000	0	13000000	0	13000000	0	13000000	0	13000000	0	13000000	0	13000000	0	13000000	0	13000000	0	13000000	0	13000000	0
13400000	0	13400000	0	13400000	0	13400000	0	13400000	0	13400000	0	13400000	0	13400000	0	13400000	0	13400000	0	13400000	0	13400000	0
14300000	0	14300000	0	14300000	0	14300000	0	14300000	0	14300000	0	14300000	0	14300000	0	14300000	0	14300000	0	14300000	0	14300000	0
15100000	0	15100000	0	15100000	0	15100000	0	15100000	0	15100000	0	15100000	0	15100000	0	15100000	0	15100000	0	15100000	0	15100000	0
15900000	0	15900000	0	15900000	0	15900000	0	15900000	0	15900000	0	15900000	0	15900000	0	15900000	0	15900000	0	15900000	0	15900000	0
16800000	0	16800000	0	16800000	0	16800000	0	16800000	0	16800000	0	16800000	0	16800000	0	16800000	0	16800000	0	16800000	0	16800000	0
17600000	0	17600000	0	17600000	0	17600000	0	17600000	0	17600000	0	17600000	0	17600000	0	17600000	0	17600000	0	17600000	0	17600000	0
18500000	0	18500000	0	18500000	0	18500000	0	18500000	0	18500000	0	18500000	0	18500000	0	18500000	0	18500000	0	18500000	0	18500000	0
19300000	0	19300000	0	19300000	0	19300000	0	19300000	0	19300000	0	19300000	0	19300000	0	19300000	0	19300000	0	19300000	0	19300000	0
20100000	0	20100000	0	20100000	0	20100000	0	20100000	0	20100000	0	20100000	0	20100000	0	20100000	0	20100000	0	20100000	0	20100000	0
21000000	0	21000000	0	21000000	0	21000000	0	21000000	0	21000000	0	21000000	0	21000000	0	21000000	0	21000000	0	21000000	0	21000000	0
21800000	0	21800000	0	21800000	0	21800000	0	21800000	0	21800000	0	21800000	0	21800000	0	21800000	0	21800000	0	21800000	0	21800000	0
22700000	0	22700000	0	22700000	0	22700000	0	22700000	0	22700000	0	22700000	0	22700000	0	22700000	0	22700000	0	22700000	0	22700000	0
23500000	0	23500000	0	23500000	0	23500000	0	23500000	0	23500000	0	23500000	0	23500000	0	23500000	0	23500000	0	23500000	0	23500000	0
24300000	0	24300000	0	24300000	0	24300000	0	24300000	0	24300000	0	24300000	0	24300000	0	24300000	0	24300000	0	24300000	0	24300000	0
25200000	0	25200000	0	25200000	0	25200000	0	25200000	0	25200000	0	25200000	0	25200000	0	25200000	0	25200000	0	25200000	0	25200000	0
26000000	0	26000000	0	26000000	0	26000000	0	26000000	0	26000000	0	26000000	0	26000000	0	26000000	0	26000000	0	26000000	0	26000000	0
26800000	0	26800000	0	26800000	0	26800000	0	26800000	0	26800000	0	26800000	0	26800000	0	26800000	0	26800000	0	26800000	0	26800000	0
28500000	0	28500000	0	28500000	0	28500000	0	28500000	0	28500000	0	28500000	0	28500000	0	28500000	0	28500000	0	28500000	0	28500000	0
30200000	0	30200000	0	30200000	0	30200000	0	30200000	0	30200000	0	30200000	0	30200000	0	30200000	0	30200000	0	30200000	0	30200000	0
31900000	0	31900000	0	31900000	0	31900000	0	31900000	0	31900000	0	31900000	0	31900000	0	31900000	0	31900000	0	31900000	0	31900000	0
33600000	0	33600000	0	33600000	0	33600000	0	33600000	0	33600000	0	33600000	0	33600000	0	33600000	0	33600000	0	33600000	0	33600000	0
35200000	0	35200000	0	35200000	0	35200000	0	35200000	0	35200000	0	35200000	0	35200000	0	35200000	0	35200000	0	35200000	0	35200000	0
36900000	0	36900000	0	36900000	0	36900000	0	36900000	0	36900000	0	36900000	0	36900000	0	36900000	0	36900000	0	36900000	0	36900000	0
38600000	0	38600000	0	38600000	0	38600000	0	38600000	0	38600000	0	38600000	0	38600000	0	38600000	0	38600000	0	38600000	0	38600000	0
40300000	0	40300000	0	40300000	0	40300000	0	40300000	0	40300000	0	40300000	0	40300000	0	40300000	0	40300000	0	40300000	0	40300000	0
41900000	0	41900000	0	41900000	0	41900000	0	41900000	0	41900000	0	41900000	0	41900000	0	41900000	0	41900000	0	41900000	0	41900000	0
43600000	0	43600000	0	43600000	0	43600000	0	43600000	0	43600000	0	43600000	0	43600000	0	43600000	0	43600000	0	43600000	0	43600000	0
45300000	0	45300000	0	45300000	0	45300000	0	45300000	0	45300000	0	45300000	0	45300000	0	45300000	0	45300000	0	45300000	0	45300000	0
47000000	0	47000000	0	47000000	0	47000000	0	47000000	0	47000000	0	47000000	0	47000000	0	47000000	0	47000000	0	47000000	0	47000000	0
48700000	0	48700000	0	48700000	0	48700000	0	48700000	0	48700000	0	48700000	0	48700000	0	48700000	0	48700000	0	48700000	0	48700000	0
50300000	0	50300000	0	50300000	0	50300000	0	50300000	0	50300000	0	50300000	0	50300000	0	50300000	0	50300000	0	50300000	0	50300000	0
52000000	0	52000000	0	52000000	0	52000000	0	52000000	0	52000000	0	52000000	0	52000000	0	52000000	0	52000000	0	52000000	0	52000000	0
53700000	0	53700000	0	53700000	0	53700000	0	53700000	0	53700000	0	53700000	0	53700000	0	53700000	0	53700000	0	53700000	0	53700000	0
57000000	0	57000000	0	57000000	0	57000000	0	57000000	0	57000000	0	57000000	0	57000000	0	57000000	0	57000000	0	57000000	0	57000000	0
60400000	0	60400000	0	60400000	0	60400000	0	60400000	0	60400000	0	60400000	0	60400000	0	60400000	0	60400000	0	60400000	0	60400000	0
63800000	0	63800000	0	63800000	0	63800000	0	63800000	0	63800000	0	63800000	0	63800000	0	63800000	0	63800000	0	63800000	0	63800000	0
67100000	0	67100000	0	67100000	0	67100000	0	67100000	0	67100000	0	67100000	0	67100000	0	67100000	0	67100000	0	67100000	0	67100000	0
70500000	0	70500000	0	70500000	0	70500000	0	70500000	0	70500000	0	70500000	0	70500000	0	70500000	0	70500000	0	70500000	0	70500000	0
73800000	0	73800000	0	73800000	0	73800000	0	73800000	0	73800000	0	73800000	0	73800000	0	73800000	0	73800000	0	73800000	0	73800000	0
77200000	0	77200000	0	77200000	0	77200000	0	77200000	0	77200000	0	77200000	0	77200000	0	77200000	0	77200000	0	77200000	0	77200000	0
80500000	0	80500000	0	80500000	0	80500000	0	80500000	0	80500000	0	80500000	0	80500000	0	80500000	0	80500000	0	80500000	0	80500000	0
83900000	0	83900000	0	83900000	0	83900000	0	83900000	0	83900000	0	83900000	0	83900000	0	83900000	0	83900000	0	83900000	0	83900000	0
87200000	0	87200000	0	87200000	0	87200000	0	87200000	0	87200000	0	87200000	0	87200000	0	87200000	0	87200000	0	87200000	0	87200000	0
90600000	0	90600000	0	90600000	0	90600000	0	90600000	0	90600000	0	90600000	0	90600000	0	90600000	0	90600000	0	90600000	0	90600000	0
94000000	0	94000000	0	94000000	0	94000000	0	94000000	0	94000000	0	94000000	0	94000000	0	94000000	0	94000000	0	94000000	0	94000000	0
97300000	0	97300000	0	97300000	0	97300000	0	97300000	0	97300000	0	97300000	0	97300000	0	97300000	0	97300000	0	97300000	0	97300000	0
101000000	0	101000000	0	101000000	0	101000000	0	101000000	0	101000000	0	101000000	0	101000000	0	101000000	0	101000000	0	101000000	0	101000000	0
104000000	0	104000000	0	104000000	0	104000000	0	104000000	0	104000000	0	104000000	0	104000000	0	104000000	0	104000000	0	104000000	0	104000000	0
107000000	0	107000000	0	107000000	0	107000000	0	107000000	0	107000000	0	107000000	0	107000000	0	107000000	0	107000000	0	107000000	0	107000000	0
114000000	0	114000000	0	114000000	0	114000000	0	114000000	0	114000000	0	114000000	0	114000000	0	114000000	0	114000000	0	114000000	0	114000000	0
121000000	0	121000000	0	121000000	0	121000000	0	121000000	0	121000000	0	121000000	0	121000000	0	121000000	0	121000000	0	121000000	0	121000000	0
128000000	0	128000000	0	128000000	0	128000000	0	128000000	0	128000000	0	128000000	0	128000000	0	128000000	0	128000000	0	128000000	0	128000000	0
134000000	0	134000000	0	134000000	0	134000000	0	134000000	0	134000000	0	134000000	0	134000000	0	134000000	0	134000000	0	134000000	0	134000000	0
141000000	0	141000000	0	141000000	0	141000000	0	141000000	0	141000000	0	141000000	0	141000000	0	141000000	0	141000000	0	141000000	0	141000000	0
148000000	0	148000000	0	148000000	0	148000000	0	148000000	0	148000000	0	148000000	0	148000000	0	148000000	0	148000000	0	148000000	0	148000000	0
154000000	0	154000000	0	154000000	0	154000000	0	154000000	0	154000000	0	154000000	0	154000000	0	154000000	0	154000000	0	154000000	0	154000000	0
161000000	0	161000000	0	161000000	0	161000000	0	161000000	0	161000000	0	161000000	0	161000000	0	161000000	0	161000000	0	161000000	0	161000000	0
168000000	0	168000000	0	168000000	0	168000000	0	168000000	0	168000000	0	168000000	0	168000000	0	168000000	0	168000000	0	168000000	0	168000000	0
175000000	0	175000000	0	175000000	0	175000000	0	175000000	0	175000000	0	175000000	0	175000000	0	175000000	0	175000000	0	175000000	0	175000000	0
181000000	0	181000000	0	181000000	0	181000000	0	181000000	0	181000000	0	181000000	0	181000000	0	181000000	0	181000000	0	181000000	0	181000000	0
188000000	0	188000000	0	188000000	0	188000000	0	188000000	0	188000000	0	188000000	0	188000000	0	188000000	0	188000000	0	188000000	0	188000000	0
195000000	0	195000000	0	195000000	0	195000000	0	195000000	0	195000000	0	195000000	0	195000000	0	195000000	0	195000000	0	195000000	0	195000000	0
201000000	0	201000000	0	201000000	0	201000000	0	201000000	0	201000000	0	201000000	0	201000000	0	201000000	0	201000000	0	201000000	0	201000000	0
208000000	0	208000000	0	208000000	0	208000000	0	208000000	0	208000000	0	208000000	0	208000000	0	208000000	0	208000000	0	208000000	0	208000000	0
215000000	0	215000000	0	215000000	0	215000000	0	215000000	0	215000000	0	215000000	0	215000000	0	215000000	0	215000000	0	215000000	0	215000000	0
