# Supplementary material for: Dynamic and electrophoretic light scattering measurements on microtubules at low concentrations
Source: PLoS One. 2024 Dec 31;19(12):e0312430. doi: 10.1371/journal.pone.0312430 (PMC11687780; doi:10.1371/journal.pone.0312430)
Supplement: S2 Dataset — (XLSX) [file pone.0312430.s003.xlsx]

## Sheet: Sheet1
								Fast field reversal phase raw data required to reproduce the electrophoretic mobility values provided in Table 4
	Time (s)	Phase (rad)	Time (s)	Phase (rad)	Time (s)	Phase (rad)	Time (s)	Phase (rad)	Time (s)	Phase (rad)	Time (s)	Phase (rad)	Time (s)	Phase (rad)	Time (s)	Phase (rad)	Time (s)	Phase (rad)	Time (s)	Phase (rad)	Time (s)	Phase (rad)	Time (s)	Phase (rad)
	0	0	0	0	0	0	0	0	0	0	0	0	0	0	0	0	0	0	0	0	0	0	0	0
	0.00025	-0.04481	0.00025	-0.04565	0.00025	-0.0514	0.00025	-0.09208	0.00025	0.02033	0.00025	-0.008783	0.00025	0.07527	0.00025	-0.1255	0.00025	-0.1154	0.00025	-0.1373	0.00025	0.02452	0.00025	-0.2254
	0.0005	-0.151	0.0005	-0.09571	0.0005	0.01442	0.0005	-0.1336	0.0005	-0.005531	0.0005	-0.02354	0.0005	0.1258	0.0005	-0.2083	0.0005	-0.05906	0.0005	-0.2323	0.0005	0.03651	0.0005	-0.4674
	0.00075	-0.1153	0.00075	-0.1648	0.00075	0.02549	0.00075	-0.2085	0.00075	-0.04465	0.00075	-0.01446	0.00075	0.2117	0.00075	-0.3351	0.00075	-0.06445	0.00075	-0.3855	0.00075	0.07168	0.00075	-0.6657
	0.001	-0.1379	0.001	-0.2467	0.001	0.07899	0.001	-0.2202	0.001	-0.08587	0.001	-0.008631	0.001	0.2454	0.001	-0.4694	0.001	-0.0746	0.001	-0.5147	0.001	0.08376	0.001	-0.796
	0.00125	-0.1604	0.00125	-0.2629	0.00125	0.09474	0.00125	-0.2065	0.00125	-0.1263	0.00125	-0.08703	0.00125	0.2179	0.00125	-0.5788	0.00125	-0.1886	0.00125	-0.5255	0.00125	0.09063	0.00125	-0.8907
	0.0015	-0.1781	0.0015	-0.2592	0.0015	0.1141	0.0015	-0.1604	0.0015	-0.1611	0.0015	-0.08089	0.0015	0.1624	0.0015	-0.6517	0.0015	-0.2438	0.0015	-0.5257	0.0015	0.1002	0.0015	-0.8943
	0.00175	-0.1827	0.00175	-0.2821	0.00175	0.126	0.00175	-0.1178	0.00175	-0.1715	0.00175	-0.09044	0.00175	0.1069	0.00175	-0.653	0.00175	-0.2881	0.00175	-0.5299	0.00175	0.09833	0.00175	-0.8387
	0.002	-0.1862	0.002	-0.3087	0.002	0.1686	0.002	-0.1115	0.002	-0.1484	0.002	-0.09898	0.002	0.07043	0.002	-0.6146	0.002	-0.3448	0.002	-0.5783	0.002	0.08748	0.002	-0.775
	0.00225	-0.204	0.00225	-0.3972	0.00225	0.2034	0.00225	-0.1193	0.00225	-0.113	0.00225	-0.1328	0.00225	0.05838	0.00225	-0.6191	0.00225	-0.3686	0.00225	-0.6959	0.00225	0.08733	0.00225	-0.7509
	0.0025	-0.2314	0.0025	-0.4899	0.0025	0.2498	0.0025	-0.1322	0.0025	-0.07977	0.0025	-0.1672	0.0025	0.07044	0.0025	-0.6347	0.0025	-0.344	0.0025	-0.76	0.0025	0.08337	0.0025	-0.7844
	0.00275	-0.2539	0.00275	-0.6038	0.00275	0.3018	0.00275	-0.1491	0.00275	-0.05296	0.00275	-0.2048	0.00275	0.09937	0.00275	-0.6324	0.00275	-0.2822	0.00275	-0.7585	0.00275	0.08063	0.00275	-0.8276
	0.003	-0.2734	0.003	-0.7185	0.003	0.3514	0.003	-0.1683	0.003	-0.03571	0.003	-0.2117	0.003	0.1274	0.003	-0.6054	0.003	-0.211	0.003	-0.6861	0.003	0.1023	0.003	-0.8791
	0.00325	-0.2865	0.00325	-0.7847	0.00325	0.377	0.00325	-0.1877	0.00325	-0.03263	0.00325	-0.2054	0.00325	0.1434	0.00325	-0.5982	0.00325	-0.1426	0.00325	-0.671	0.00325	0.1127	0.00325	-0.8769
	0.0035	-0.2816	0.0035	-0.8085	0.0035	0.3308	0.0035	-0.201	0.0035	-0.04406	0.0035	-0.1823	0.0035	0.1458	0.0035	-0.6119	0.0035	-0.07571	0.0035	-0.6679	0.0035	0.1185	0.0035	-0.8762
	0.00375	-0.2521	0.00375	-0.8119	0.00375	0.216	0.00375	-0.2012	0.00375	-0.05919	0.00375	-0.1299	0.00375	0.1294	0.00375	-0.6271	0.00375	-0.04008	0.00375	-0.6859	0.00375	0.1212	0.00375	-0.8941
	0.004	-0.1985	0.004	-0.7815	0.004	0.08026	0.004	-0.1918	0.004	-0.06472	0.004	-0.1334	0.004	0.09828	0.004	-0.6477	0.004	-0.03376	0.004	-0.7201	0.004	0.1294	0.004	-0.8253
	0.00425	-0.1347	0.00425	-0.804	0.00425	-0.008051	0.00425	-0.1825	0.00425	-0.05924	0.00425	-0.1644	0.00425	0.0653	0.00425	-0.6697	0.00425	-0.09725	0.00425	-0.7696	0.00425	0.118	0.00425	-0.8473
	0.0045	-0.1046	0.0045	-0.8558	0.0045	-0.03775	0.0045	-0.1757	0.0045	-0.04904	0.0045	-0.2049	0.0045	0.06644	0.0045	-0.7208	0.0045	-0.09391	0.0045	-0.7906	0.0045	0.1007	0.0045	-0.8688
	0.00475	-0.1138	0.00475	-0.9405	0.00475	-0.03196	0.00475	-0.1649	0.00475	-0.03849	0.00475	-0.2415	0.00475	0.06662	0.00475	-0.7763	0.00475	-0.09647	0.00475	-0.7353	0.00475	0.07633	0.00475	-0.9255
	0.005	-0.1379	0.005	-1.016	0.005	-0.01536	0.005	-0.1652	0.005	-0.02996	0.005	-0.2669	0.005	0.09002	0.005	-0.7974	0.005	-0.08553	0.005	-0.6762	0.005	0.01062	0.005	-0.9651
	0.00525	-0.1513	0.00525	-1.056	0.00525	0.02176	0.00525	-0.1776	0.00525	-0.02896	0.00525	-0.2709	0.00525	0.1426	0.00525	-0.7905	0.00525	-0.06295	0.00525	-0.6284	0.00525	-0.04752	0.00525	-0.968
	0.0055	-0.1431	0.0055	-1.075	0.0055	0.06801	0.0055	-0.2194	0.0055	-0.04354	0.0055	-0.2568	0.0055	0.199	0.0055	-0.7645	0.0055	-0.04831	0.0055	-0.5958	0.0055	-0.08741	0.0055	-0.9795
	0.00575	-0.1444	0.00575	-1.086	0.00575	0.1201	0.00575	-0.2887	0.00575	-0.0775	0.00575	-0.2394	0.00575	0.223	0.00575	-0.7258	0.00575	-0.1508	0.00575	-0.5885	0.00575	-0.1078	0.00575	-0.9512
	0.006	-0.1636	0.006	-1.045	0.006	0.1188	0.006	-0.3465	0.006	-0.1238	0.006	-0.2389	0.006	0.2227	0.006	-0.708	0.006	-0.1411	0.006	-0.6145	0.006	-0.1009	0.006	-0.9271
	0.00625	-0.1916	0.00625	-0.9559	0.00625	0.1046	0.00625	-0.3853	0.00625	-0.1661	0.00625	-0.2676	0.00625	0.206	0.00625	-0.6913	0.00625	-0.1109	0.00625	-0.6704	0.00625	-0.06591	0.00625	-0.9222
	0.0065	-0.2199	0.0065	-0.9574	0.0065	0.1166	0.0065	-0.3983	0.0065	-0.1904	0.0065	-0.3251	0.0065	0.192	0.0065	-0.6701	0.0065	-0.07366	0.0065	-0.7303	0.0065	-0.00886	0.0065	-0.9603
	0.00675	-0.2479	0.00675	-0.9932	0.00675	0.1339	0.00675	-0.3845	0.00675	-0.193	0.00675	-0.3817	0.00675	0.1813	0.00675	-0.6453	0.00675	-0.02744	0.00675	-0.7526	0.00675	0.06379	0.00675	-1.011
	0.007	-0.2784	0.007	-1.033	0.007	0.1712	0.007	-0.3552	0.007	-0.1795	0.007	-0.4235	0.007	0.1858	0.007	-0.637	0.007	0.02321	0.007	-0.7303	0.007	0.1012	0.007	-1.052
	0.00725	-0.3035	0.00725	-1.067	0.00725	0.2266	0.00725	-0.3293	0.00725	-0.1582	0.00725	-0.4264	0.00725	0.1984	0.00725	-0.6212	0.00725	0.04222	0.00725	-0.702	0.00725	0.09252	0.00725	-1.079
	0.0075	-0.3103	0.0075	-1.09	0.0075	0.3005	0.0075	-0.3238	0.0075	-0.14	0.0075	-0.3985	0.0075	0.2295	0.0075	-0.5879	0.0075	0.0291	0.0075	-0.6872	0.0075	0.0558	0.0075	-1.039
	0.00775	-0.2918	0.00775	-1.088	0.00775	0.3154	0.00775	-0.3381	0.00775	-0.1329	0.00775	-0.3649	0.00775	0.2782	0.00775	-0.5666	0.00775	0.02794	0.00775	-0.6861	0.00775	0.02361	0.00775	-1.004
	0.008	-0.2512	0.008	-1.005	0.008	0.2755	0.008	-0.355	0.008	-0.1356	0.008	-0.3412	0.008	0.3306	0.008	-0.5639	0.008	0.06772	0.008	-0.6934	0.008	0.0175	0.008	-0.9799
	0.00825	-0.2019	0.00825	-0.9324	0.00825	0.206	0.00825	-0.3758	0.00825	-0.1427	0.00825	-0.3371	0.00825	0.3752	0.00825	-0.5915	0.00825	0.1458	0.00825	-0.7034	0.00825	0.03328	0.00825	-0.9741
	0.0085	-0.1658	0.0085	-0.9554	0.0085	0.1359	0.0085	-0.3882	0.0085	-0.1553	0.0085	-0.352	0.0085	0.3875	0.0085	-0.62	0.0085	0.2336	0.0085	-0.7173	0.0085	0.05566	0.0085	-0.9871
	0.00875	-0.164	0.00875	-1.005	0.00875	0.1044	0.00875	-0.3921	0.00875	-0.1703	0.00875	-0.3763	0.00875	0.386	0.00875	-0.6412	0.00875	0.2781	0.00875	-0.7325	0.00875	0.07714	0.00875	-0.997
	0.009	-0.1965	0.009	-1.047	0.009	0.08054	0.009	-0.3844	0.009	-0.1791	0.009	-0.3987	0.009	0.374	0.009	-0.6562	0.009	0.2956	0.009	-0.7492	0.009	0.0831	0.009	-0.9792
	0.00925	-0.2483	0.00925	-1.066	0.00925	0.08354	0.00925	-0.3729	0.00925	-0.1811	0.00925	-0.4162	0.00925	0.36	0.00925	-0.6486	0.00925	0.3443	0.00925	-0.7702	0.00925	0.06926	0.00925	-0.9205
	0.0095	-0.2925	0.0095	-1.057	0.0095	0.06052	0.0095	-0.3721	0.0095	-0.1795	0.0095	-0.4292	0.0095	0.3231	0.0095	-0.6038	0.0095	0.3445	0.0095	-0.7827	0.0095	0.0371	0.0095	-0.8559
	0.00975	-0.3037	0.00975	-1.029	0.00975	0.01382	0.00975	-0.3856	0.00975	-0.1799	0.00975	-0.4366	0.00975	0.284	0.00975	-0.5124	0.00975	0.3304	0.00975	-0.7769	0.00975	-0.001401	0.00975	-0.8142
	0.01	-0.2845	0.01	-1.001	0.01	-0.0757	0.01	-0.4043	0.01	-0.1914	0.01	-0.4373	0.01	0.2592	0.01	-0.417	0.01	0.306	0.01	-0.7643	0.01	-0.03011	0.01	-0.783
	0.01025	-0.2561	0.01025	-0.9755	0.01025	-0.1886	0.01025	-0.4229	0.01025	-0.2157	0.01025	-0.4344	0.01025	0.2527	0.01025	-0.3544	0.01025	0.2798	0.01025	-0.7566	0.01025	-0.02324	0.01025	-0.7723
	0.0105	-0.2395	0.0105	-0.9928	0.0105	-0.2707	0.0105	-0.438	0.0105	-0.2458	0.0105	-0.4343	0.0105	0.2587	0.0105	-0.3165	0.0105	0.2706	0.0105	-0.746	0.0105	0.01896	0.0105	-0.8009
	0.01075	-0.2428	0.01075	-1.051	0.01075	-0.3062	0.01075	-0.4467	0.01075	-0.2735	0.01075	-0.4395	0.01075	0.2794	0.01075	-0.296	0.01075	0.2691	0.01075	-0.7278	0.01075	0.1099	0.01075	-0.9038
	0.011	-0.2644	0.011	-1.12	0.011	-0.3004	0.011	-0.449	0.011	-0.2913	0.011	-0.4477	0.011	0.2945	0.011	-0.3067	0.011	0.2737	0.011	-0.7173	0.011	0.1989	0.011	-1.018
	0.01125	-0.2964	0.01125	-1.171	0.01125	-0.2689	0.01125	-0.4467	0.01125	-0.293	0.01125	-0.4516	0.01125	0.2964	0.01125	-0.2563	0.01125	0.2914	0.01125	-0.7251	0.01125	0.2477	0.01125	-1.105
	0.0115	-0.3211	0.0115	-1.184	0.0115	-0.2261	0.0115	-0.4423	0.0115	-0.2771	0.0115	-0.449	0.0115	0.2831	0.0115	-0.2654	0.0115	0.3027	0.0115	-0.7503	0.0115	0.2748	0.0115	-1.161
	0.01175	-0.3242	0.01175	-1.141	0.01175	-0.2034	0.01175	-0.4364	0.01175	-0.252	0.01175	-0.4512	0.01175	0.273	0.01175	-0.268	0.01175	0.2924	0.01175	-0.7876	0.01175	0.2883	0.01175	-1.137
	0.012	-0.3057	0.012	-1.069	0.012	-0.1745	0.012	-0.4285	0.012	-0.2319	0.012	-0.4679	0.012	0.2597	0.012	-0.2526	0.012	0.2624	0.012	-0.813	0.012	0.2952	0.012	-1.074
	0.01225	-0.2754	0.01225	-0.9668	0.01225	-0.2681	0.01225	-0.4209	0.01225	-0.2259	0.01225	-0.5006	0.01225	0.2396	0.01225	-0.2396	0.01225	0.2209	0.01225	-0.8225	0.01225	0.2958	0.01225	-1.017
	0.0125	-0.2464	0.0125	-0.9441	0.0125	-0.3645	0.0125	-0.4183	0.0125	-0.2305	0.0125	-0.5472	0.0125	0.2274	0.0125	-0.2347	0.0125	0.1712	0.0125	-0.8324	0.0125	0.2823	0.0125	-0.9869
	0.01275	-0.2302	0.01275	-1.001	0.01275	-0.4512	0.01275	-0.4196	0.01275	-0.2435	0.01275	-0.5976	0.01275	0.2242	0.01275	-0.2484	0.01275	0.1096	0.01275	-0.824	0.01275	0.259	0.01275	-0.9694
	0.013	-0.2321	0.013	-1.103	0.013	-0.5142	0.013	-0.4199	0.013	-0.2641	0.013	-0.635	0.013	0.2314	0.013	-0.2806	0.013	0.0414	0.013	-0.7821	0.013	0.2544	0.013	-0.9678
	0.01325	-0.2488	0.01325	-1.215	0.01325	-0.5428	0.01325	-0.4197	0.01325	-0.2882	0.01325	-0.643	0.01325	0.2361	0.01325	-0.3052	0.01325	-0.00565	0.01325	-0.7007	0.01325	0.2806	0.01325	-0.953
	0.0135	-0.2722	0.0135	-1.319	0.0135	-0.532	0.0135	-0.4238	0.0135	-0.3094	0.0135	-0.6088	0.0135	0.2379	0.0135	-0.2989	0.0135	-0.02732	0.0135	-0.662	0.0135	0.2898	0.0135	-0.9311
	0.01375	-0.2953	0.01375	-1.4	0.01375	-0.4962	0.01375	-0.4361	0.01375	-0.3213	0.01375	-0.5659	0.01375	0.2216	0.01375	-0.2773	0.01375	-0.04186	0.01375	-0.6717	0.01375	0.2986	0.01375	-0.9083
	0.014	-0.3144	0.014	-1.385	0.014	-0.4824	0.014	-0.4511	0.014	-0.3204	0.014	-0.5073	0.014	0.218	0.014	-0.2503	0.014	-0.1075	0.014	-0.7182	0.014	0.3069	0.014	-0.9057
	0.01425	-0.3298	0.01425	-1.356	0.01425	-0.5024	0.01425	-0.4574	0.01425	-0.3109	0.01425	-0.4865	0.01425	0.2085	0.01425	-0.2304	0.01425	-0.1261	0.01425	-0.7458	0.01425	0.3126	0.01425	-0.915
	0.0145	-0.3441	0.0145	-1.295	0.0145	-0.5186	0.0145	-0.4519	0.0145	-0.2995	0.0145	-0.503	0.0145	0.1924	0.0145	-0.2312	0.0145	-0.1348	0.0145	-0.7749	0.0145	0.3181	0.0145	-0.9238
	0.01475	-0.3581	0.01475	-1.302	0.01475	-0.5317	0.01475	-0.4423	0.01475	-0.2895	0.01475	-0.5456	0.01475	0.1696	0.01475	-0.2353	0.01475	-0.09856	0.01475	-0.7844	0.01475	0.3387	0.01475	-0.9311
	0.015	-0.3697	0.015	-1.342	0.015	-0.5263	0.015	-0.437	0.015	-0.284	0.015	-0.5971	0.015	0.1596	0.015	-0.2648	0.015	-0.0911	0.015	-0.7845	0.015	0.348	0.015	-0.9452
	0.01525	-0.3764	0.01525	-1.427	0.01525	-0.5007	0.01525	-0.4382	0.01525	-0.287	0.01525	-0.6384	0.01525	0.1677	0.01525	-0.2991	0.01525	-0.0911	0.01525	-0.7399	0.01525	0.3335	0.01525	-0.9679
	0.0155	-0.3747	0.0155	-1.507	0.0155	-0.4833	0.0155	-0.4441	0.0155	-0.3023	0.0155	-0.6583	0.0155	0.1974	0.0155	-0.3213	0.0155	-0.09959	0.0155	-0.6956	0.0155	0.3059	0.0155	-0.9509
	0.01575	-0.3586	0.01575	-1.571	0.01575	-0.4754	0.01575	-0.4532	0.01575	-0.3274	0.01575	-0.6533	0.01575	0.2276	0.01575	-0.3074	0.01575	-0.1027	0.01575	-0.6452	0.01575	0.2834	0.01575	-0.9344
	0.016	-0.3292	0.016	-1.601	0.016	-0.4803	0.016	-0.468	0.016	-0.3511	0.016	-0.6289	0.016	0.279	0.016	-0.3022	0.016	-0.1035	0.016	-0.6247	0.016	0.2618	0.016	-0.9149
	0.01625	-0.3017	0.01625	-1.61	0.01625	-0.5021	0.01625	-0.4759	0.01625	-0.3679	0.01625	-0.6041	0.01625	0.3071	0.01625	-0.3251	0.01625	-0.1072	0.01625	-0.6304	0.01625	0.2378	0.01625	-0.9054
	0.0165	-0.292	0.0165	-1.597	0.0165	-0.5408	0.0165	-0.5054	0.0165	-0.3836	0.0165	-0.6007	0.0165	0.3221	0.0165	-0.3382	0.0165	-0.1169	0.0165	-0.6439	0.0165	0.2077	0.0165	-0.8944
	0.01675	-0.3043	0.01675	-1.588	0.01675	-0.582	0.01675	-0.5134	0.01675	-0.4037	0.01675	-0.6192	0.01675	0.3456	0.01675	-0.3588	0.01675	-0.1275	0.01675	-0.6369	0.01675	0.1807	0.01675	-0.9013
	0.017	-0.3354	0.017	-1.553	0.017	-0.6111	0.017	-0.5065	0.017	-0.4264	0.017	-0.6455	0.017	0.3766	0.017	-0.3788	0.017	-0.1231	0.017	-0.5887	0.017	0.1725	0.017	-0.892
	0.01725	-0.3796	0.01725	-1.519	0.01725	-0.6171	0.01725	-0.4964	0.01725	-0.4518	0.01725	-0.6698	0.01725	0.3452	0.01725	-0.4399	0.01725	-0.1636	0.01725	-0.5219	0.01725	0.1828	0.01725	-0.8859
	0.0175	-0.4272	0.0175	-1.508	0.0175	-0.6054	0.0175	-0.4903	0.0175	-0.4792	0.0175	-0.689	0.0175	0.353	0.0175	-0.4977	0.0175	-0.2625	0.0175	-0.4984	0.0175	0.2625	0.0175	-0.8718
	0.01775	-0.4636	0.01775	-1.514	0.01775	-0.5775	0.01775	-0.492	0.01775	-0.5023	0.01775	-0.6932	0.01775	0.3423	0.01775	-0.5075	0.01775	-0.3017	0.01775	-0.5066	0.01775	0.2585	0.01775	-0.8794
	0.018	-0.4761	0.018	-1.522	0.018	-0.5691	0.018	-0.5009	0.018	-0.5128	0.018	-0.6725	0.018	0.3216	0.018	-0.5005	0.018	-0.3404	0.018	-0.511	0.018	0.2411	0.018	-0.8885
	0.01825	-0.4618	0.01825	-1.528	0.01825	-0.553	0.01825	-0.5157	0.01825	-0.5051	0.01825	-0.6344	0.01825	0.2953	0.01825	-0.4642	0.01825	-0.3891	0.01825	-0.5225	0.01825	0.2326	0.01825	-0.8972
	0.0185	-0.4282	0.0185	-1.551	0.0185	-0.5453	0.0185	-0.5363	0.0185	-0.4773	0.0185	-0.5995	0.0185	0.2769	0.0185	-0.4315	0.0185	-0.43	0.0185	-0.5309	0.0185	0.2258	0.0185	-0.9023
	0.01875	-0.392	0.01875	-1.583	0.01875	-0.5475	0.01875	-0.5569	0.01875	-0.4384	0.01875	-0.5776	0.01875	0.2639	0.01875	-0.4466	0.01875	-0.4692	0.01875	-0.5289	0.01875	0.229	0.01875	-0.9085
	0.019	-0.3704	0.019	-1.613	0.019	-0.5543	0.019	-0.5754	0.019	-0.4068	0.019	-0.5673	0.019	0.2672	0.019	-0.4537	0.019	-0.5391	0.019	-0.5251	0.019	0.2352	0.019	-0.9141
	0.01925	-0.3704	0.01925	-1.621	0.01925	-0.5596	0.01925	-0.5868	0.01925	-0.3922	0.01925	-0.5643	0.01925	0.2867	0.01925	-0.4633	0.01925	-0.6007	0.01925	-0.519	0.01925	0.2521	0.01925	-0.8987
	0.0195	-0.3853	0.0195	-1.621	0.0195	-0.5517	0.0195	-0.5996	0.0195	-0.3928	0.0195	-0.5732	0.0195	0.3221	0.0195	-0.4563	0.0195	-0.6351	0.0195	-0.4975	0.0195	0.2592	0.0195	-0.8666
	0.01975	-0.4015	0.01975	-1.616	0.01975	-0.5511	0.01975	-0.6129	0.01975	-0.402	0.01975	-0.5979	0.01975	0.3541	0.01975	-0.4233	0.01975	-0.6545	0.01975	-0.4777	0.01975	0.2564	0.01975	-0.8131
	0.02	-0.4121	0.02	-1.603	0.02	-0.5602	0.02	-0.6215	0.02	-0.4105	0.02	-0.6271	0.02	0.365	0.02	-0.3849	0.02	-0.6492	0.02	-0.4647	0.02	0.2398	0.02	-0.8217
	0.02025	-0.4256	0.02025	-1.6	0.02025	-0.5727	0.02025	-0.6218	0.02025	-0.4098	0.02025	-0.6445	0.02025	0.3693	0.02025	-0.3598	0.02025	-0.6532	0.02025	-0.4298	0.02025	0.2405	0.02025	-0.8384
	0.0205	-0.4472	0.0205	-1.625	0.0205	-0.5649	0.0205	-0.621	0.0205	-0.3958	0.0205	-0.6481	0.0205	0.3734	0.0205	-0.3515	0.0205	-0.6531	0.0205	-0.4317	0.0205	0.2536	0.0205	-0.8615
	0.02075	-0.4657	0.02075	-1.667	0.02075	-0.561	0.02075	-0.6111	0.02075	-0.3713	0.02075	-0.6555	0.02075	0.3771	0.02075	-0.3625	0.02075	-0.6504	0.02075	-0.4344	0.02075	0.2604	0.02075	-0.891
	0.021	-0.4741	0.021	-1.752	0.021	-0.5626	0.021	-0.6036	0.021	-0.3483	0.021	-0.6737	0.021	0.3882	0.021	-0.3716	0.021	-0.6437	0.021	-0.4292	0.021	0.2453	0.021	-0.9143
	0.02125	-0.4708	0.02125	-1.834	0.02125	-0.5566	0.02125	-0.6037	0.02125	-0.3385	0.02125	-0.6902	0.02125	0.4081	0.02125	-0.3969	0.02125	-0.6282	0.02125	-0.4199	0.02125	0.2176	0.02125	-0.923
	0.0215	-0.4581	0.0215	-1.879	0.0215	-0.5247	0.0215	-0.6057	0.0215	-0.3464	0.0215	-0.6943	0.0215	0.4247	0.0215	-0.4224	0.0215	-0.5907	0.0215	-0.4179	0.0215	0.1983	0.0215	-0.9093
	0.02175	-0.4396	0.02175	-1.882	0.02175	-0.4933	0.02175	-0.6093	0.02175	-0.3701	0.02175	-0.6865	0.02175	0.4359	0.02175	-0.4467	0.02175	-0.5133	0.02175	-0.4385	0.02175	0.1779	0.02175	-0.8724
	0.022	-0.4191	0.022	-1.855	0.022	-0.5045	0.022	-0.6099	0.022	-0.4076	0.022	-0.6707	0.022	0.4351	0.022	-0.4501	0.022	-0.4598	0.022	-0.4607	0.022	0.162	0.022	-0.8225
	0.02225	-0.4034	0.02225	-1.809	0.02225	-0.5579	0.02225	-0.6091	0.02225	-0.4396	0.02225	-0.6519	0.02225	0.4297	0.02225	-0.4438	0.02225	-0.4733	0.02225	-0.4908	0.02225	0.1404	0.02225	-0.796
	0.0225	-0.4026	0.0225	-1.742	0.0225	-0.6246	0.0225	-0.6129	0.0225	-0.4653	0.0225	-0.6385	0.0225	0.4264	0.0225	-0.4368	0.0225	-0.5194	0.0225	-0.5205	0.0225	0.1356	0.0225	-0.7879
	0.02275	-0.4208	0.02275	-1.68	0.02275	-0.678	0.02275	-0.6203	0.02275	-0.4734	0.02275	-0.6411	0.02275	0.4254	0.02275	-0.4521	0.02275	-0.5588	0.02275	-0.54	0.02275	0.1347	0.02275	-0.7958
	0.023	-0.4526	0.023	-1.66	0.023	-0.6994	0.023	-0.6292	0.023	-0.4582	0.023	-0.6591	0.023	0.4216	0.023	-0.4565	0.023	-0.5494	0.023	-0.5387	0.023	0.136	0.023	-0.8262
	0.02325	-0.4879	0.02325	-1.683	0.02325	-0.6878	0.02325	-0.6452	0.02325	-0.4309	0.02325	-0.6801	0.02325	0.4132	0.02325	-0.4514	0.02325	-0.49	0.02325	-0.5311	0.02325	0.1556	0.02325	-0.8555
	0.0235	-0.5154	0.0235	-1.744	0.0235	-0.6442	0.0235	-0.6706	0.0235	-0.4041	0.0235	-0.6965	0.0235	0.4547	0.0235	-0.4344	0.0235	-0.4684	0.0235	-0.5154	0.0235	0.177	0.0235	-0.8738
	0.02375	-0.5287	0.02375	-1.782	0.02375	-0.5921	0.02375	-0.7007	0.02375	-0.3873	0.02375	-0.708	0.02375	0.4897	0.02375	-0.4137	0.02375	-0.4766	0.02375	-0.5221	0.02375	0.1821	0.02375	-0.887
	0.024	-0.5262	0.024	-1.802	0.024	-0.5374	0.024	-0.7303	0.024	-0.3866	0.024	-0.7164	0.024	0.5217	0.024	-0.3774	0.024	-0.501	0.024	-0.5702	0.024	0.177	0.024	-0.8666
	0.02425	-0.5074	0.02425	-1.808	0.02425	-0.5314	0.02425	-0.7521	0.02425	-0.4015	0.02425	-0.7211	0.02425	0.5381	0.02425	-0.3556	0.02425	-0.528	0.02425	-0.6468	0.02425	0.1691	0.02425	-0.8928
	0.0245	-0.4787	0.0245	-1.807	0.0245	-0.5559	0.0245	-0.7594	0.0245	-0.4202	0.0245	-0.7184	0.0245	0.5269	0.0245	-0.3257	0.0245	-0.558	0.0245	-0.6965	0.0245	0.1641	0.0245	-0.9256
	0.02475	-0.4555	0.02475	-1.809	0.02475	-0.5971	0.02475	-0.753	0.02475	-0.4288	0.02475	-0.7101	0.02475	0.4899	0.02475	-0.3157	0.02475	-0.5652	0.02475	-0.6934	0.02475	0.156	0.02475	-0.9684
	0.025	-0.4486	0.025	-1.817	0.025	-0.6413	0.025	-0.7426	0.025	-0.4267	0.025	-0.7265	0.025	0.4439	0.025	-0.3381	0.025	-0.5922	0.025	-0.6539	0.025	0.1426	0.025	-1.028
	0.02525	-0.4572	0.02525	-1.827	0.02525	-0.6591	0.02525	-0.7387	0.02525	-0.4223	0.02525	-0.7311	0.02525	0.3926	0.02525	-0.3716	0.02525	-0.5946	0.02525	-0.622	0.02525	0.1289	0.02525	-1.103
	0.0255	-0.4767	0.0255	-1.837	0.0255	-0.6859	0.0255	-0.7471	0.0255	-0.4224	0.0255	-0.7464	0.0255	0.3844	0.0255	-0.4114	0.0255	-0.5701	0.0255	-0.5809	0.0255	0.1017	0.0255	-1.174
	0.02575	-0.5027	0.02575	-1.849	0.02575	-0.697	0.02575	-0.767	0.02575	-0.4301	0.02575	-0.7644	0.02575	0.3879	0.02575	-0.4476	0.02575	-0.5421	0.02575	-0.5565	0.02575	0.05862	0.02575	-1.212
	0.026	-0.5258	0.026	-1.835	0.026	-0.6912	0.026	-0.7929	0.026	-0.4466	0.026	-0.7809	0.026	0.4185	0.026	-0.4748	0.026	-0.5219	0.026	-0.5617	0.026	0.02591	0.026	-1.212
	0.02625	-0.5348	0.02625	-1.837	0.02625	-0.6788	0.02625	-0.8177	0.02625	-0.4686	0.02625	-0.7876	0.02625	0.4469	0.02625	-0.4867	0.02625	-0.5122	0.02625	-0.594	0.02625	0.03288	0.02625	-1.181
	0.0265	-0.5248	0.0265	-1.844	0.0265	-0.6673	0.0265	-0.8354	0.0265	-0.4855	0.0265	-0.7746	0.0265	0.4486	0.0265	-0.4752	0.0265	-0.5005	0.0265	-0.6294	0.0265	0.06926	0.0265	-1.176
	0.02675	-0.5027	0.02675	-1.863	0.02675	-0.7031	0.02675	-0.8403	0.02675	-0.4858	0.02675	-0.7434	0.02675	0.4298	0.02675	-0.4455	0.02675	-0.4835	0.02675	-0.6583	0.02675	0.1221	0.02675	-1.163
	0.027	-0.4832	0.027	-1.849	0.027	-0.757	0.027	-0.8302	0.027	-0.4693	0.027	-0.7251	0.027	0.3696	0.027	-0.3966	0.027	-0.47	0.027	-0.6772	0.027	0.1806	0.027	-1.161
	0.02725	-0.473	0.02725	-1.842	0.02725	-0.7967	0.02725	-0.8125	0.02725	-0.4489	0.02725	-0.7069	0.02725	0.3256	0.02725	-0.338	0.02725	-0.4948	0.02725	-0.678	0.02725	0.2309	0.02725	-1.15
	0.0275	-0.4682	0.0275	-1.837	0.0275	-0.7975	0.0275	-0.7997	0.0275	-0.4413	0.0275	-0.7024	0.0275	0.2888	0.0275	-0.3337	0.0275	-0.5299	0.0275	-0.6584	0.0275	0.2487	0.0275	-1.12
	0.02775	-0.4586	0.02775	-1.809	0.02775	-0.7853	0.02775	-0.7966	0.02775	-0.4566	0.02775	-0.7063	0.02775	0.2592	0.02775	-0.3591	0.02775	-0.6044	0.02775	-0.6203	0.02775	0.2395	0.02775	-1.079
	0.028	-0.4392	0.028	-1.779	0.028	-0.7788	0.028	-0.7979	0.028	-0.491	0.028	-0.7217	0.028	0.2422	0.028	-0.3883	0.028	-0.5938	0.028	-0.5681	0.028	0.2135	0.028	-1.037
	0.02825	-0.4149	0.02825	-1.78	0.02825	-0.7807	0.02825	-0.7986	0.02825	-0.5307	0.02825	-0.7601	0.02825	0.2505	0.02825	-0.3962	0.02825	-0.6182	0.02825	-0.5193	0.02825	0.1819	0.02825	-1.013
	0.0285	-0.3932	0.0285	-1.808	0.0285	-0.8045	0.0285	-0.7984	0.0285	-0.561	0.0285	-0.7898	0.0285	0.2943	0.0285	-0.3964	0.0285	-0.6775	0.0285	-0.5025	0.0285	0.1634	0.0285	-1.004
	0.02875	-0.3795	0.02875	-1.852	0.02875	-0.8448	0.02875	-0.7979	0.02875	-0.5685	0.02875	-0.8016	0.02875	0.3377	0.02875	-0.3988	0.02875	-0.7829	0.02875	-0.5373	0.02875	0.1732	0.02875	-1.02
	0.029	-0.3782	0.029	-1.882	0.029	-0.872	0.029	-0.7963	0.029	-0.5444	0.029	-0.8035	0.029	0.3364	0.029	-0.3992	0.029	-0.8107	0.029	-0.5943	0.029	0.1995	0.029	-1.03
	0.02925	-0.3889	0.02925	-1.889	0.02925	-0.8807	0.02925	-0.7945	0.02925	-0.4963	0.02925	-0.7973	0.02925	0.2964	0.02925	-0.4009	0.02925	-0.7697	0.02925	-0.6058	0.02925	0.2177	0.02925	-1.026
	0.0295	-0.4057	0.0295	-1.872	0.0295	-0.8767	0.0295	-0.7958	0.0295	-0.4515	0.0295	-0.7757	0.0295	0.2708	0.0295	-0.3828	0.0295	-0.7438	0.0295	-0.5893	0.0295	0.2053	0.0295	-1.026
	0.02975	-0.4201	0.02975	-1.816	0.02975	-0.8846	0.02975	-0.8035	0.02975	-0.4344	0.02975	-0.7711	0.02975	0.2591	0.02975	-0.3629	0.02975	-0.7303	0.02975	-0.5651	0.02975	0.174	0.02975	-1.005
	0.03	-0.4246	0.03	-1.746	0.03	-0.9458	0.03	-0.8197	0.03	-0.452	0.03	-0.7816	0.03	0.2497	0.03	-0.3422	0.03	-0.7234	0.03	-0.5465	0.03	0.1448	0.03	-1.036
	0.03025	-0.4198	0.03025	-1.706	0.03025	-1.01	0.03025	-0.8411	0.03025	-0.4988	0.03025	-0.8093	0.03025	0.2336	0.03025	-0.3405	0.03025	-0.735	0.03025	-0.5411	0.03025	0.1276	0.03025	-1.088
	0.0305	-0.4154	0.0305	-1.703	0.0305	-1.044	0.0305	-0.8619	0.0305	-0.5606	0.0305	-0.8377	0.0305	0.2253	0.0305	-0.3367	0.0305	-0.7426	0.0305	-0.5494	0.0305	0.1277	0.0305	-1.119
	0.03075	-0.4202	0.03075	-1.737	0.03075	-1.055	0.03075	-0.8783	0.03075	-0.619	0.03075	-0.864	0.03075	0.2111	0.03075	-0.3157	0.03075	-0.7791	0.03075	-0.5655	0.03075	0.1476	0.03075	-1.143
	0.031	-0.4383	0.031	-1.764	0.031	-1.053	0.031	-0.8854	0.031	-0.6579	0.031	-0.8803	0.031	0.2457	0.031	-0.2995	0.031	-0.7692	0.031	-0.5798	0.031	0.1716	0.031	-1.136
	0.03125	-0.4708	0.03125	-1.781	0.03125	-1.042	0.03125	-0.8771	0.03125	-0.6668	0.03125	-0.8798	0.03125	0.2816	0.03125	-0.3079	0.03125	-0.7394	0.03125	-0.5921	0.03125	0.2012	0.03125	-1.106
	0.0315	-0.5145	0.0315	-1.8	0.0315	-1.004	0.0315	-0.8584	0.0315	-0.645	0.0315	-0.8547	0.0315	0.2928	0.0315	-0.3345	0.0315	-0.7183	0.0315	-0.6098	0.0315	0.2177	0.0315	-1.058
	0.03175	-0.5639	0.03175	-1.824	0.03175	-0.9798	0.03175	-0.8446	0.03175	-0.609	0.03175	-0.8281	0.03175	0.2687	0.03175	-0.3678	0.03175	-0.6929	0.03175	-0.6214	0.03175	0.1917	0.03175	-1
	0.032	-0.6141	0.032	-1.845	0.032	-0.9634	0.032	-0.8466	0.032	-0.5828	0.032	-0.8117	0.032	0.2718	0.032	-0.3963	0.032	-0.6398	0.032	-0.6213	0.032	0.1449	0.032	-0.9445
	0.03225	-0.6608	0.03225	-1.839	0.03225	-0.9788	0.03225	-0.8635	0.03225	-0.5767	0.03225	-0.8116	0.03225	0.3011	0.03225	-0.4057	0.03225	-0.5965	0.03225	-0.6061	0.03225	0.1018	0.03225	-0.9124
	0.0325	-0.685	0.0325	-1.807	0.0325	-1.026	0.0325	-0.8879	0.0325	-0.5894	0.0325	-0.8283	0.0325	0.3413	0.0325	-0.4184	0.0325	-0.567	0.0325	-0.5783	0.0325	0.0385	0.0325	-0.9259
	0.03275	-0.6594	0.03275	-1.774	0.03275	-1.011	0.03275	-0.9135	0.03275	-0.6103	0.03275	-0.8651	0.03275	0.3629	0.03275	-0.4251	0.03275	-0.5418	0.03275	-0.5487	0.03275	0.0118	0.03275	-0.9473
	0.033	-0.617	0.033	-1.768	0.033	-0.9753	0.033	-0.9378	0.033	-0.6263	0.033	-0.8996	0.033	0.3616	0.033	-0.4179	0.033	-0.5162	0.033	-0.5436	0.033	0.02183	0.033	-0.9425
	0.03325	-0.5916	0.03325	-1.77	0.03325	-0.923	0.03325	-0.9616	0.03325	-0.6274	0.03325	-0.9224	0.03325	0.3362	0.03325	-0.4009	0.03325	-0.5075	0.03325	-0.5833	0.03325	0.0455	0.03325	-0.9129
	0.0335	-0.584	0.0335	-1.763	0.0335	-0.8678	0.0335	-0.985	0.0335	-0.6106	0.0335	-0.9205	0.0335	0.2954	0.0335	-0.3885	0.0335	-0.5488	0.0335	-0.6051	0.0335	0.06871	0.0335	-0.8872
	0.03375	-0.5943	0.03375	-1.766	0.03375	-0.8273	0.03375	-1.004	0.03375	-0.5827	0.03375	-0.9069	0.03375	0.2521	0.03375	-0.3911	0.03375	-0.6154	0.03375	-0.6311	0.03375	0.07508	0.03375	-0.8444
	0.034	-0.6124	0.034	-1.789	0.034	-0.8292	0.034	-1.011	0.034	-0.5611	0.034	-0.8869	0.034	0.2191	0.034	-0.4094	0.034	-0.6447	0.034	-0.6657	0.034	0.07316	0.034	-0.8534
	0.03425	-0.6189	0.03425	-1.825	0.03425	-0.8934	0.03425	-1.004	0.03425	-0.5602	0.03425	-0.8692	0.03425	0.2133	0.03425	-0.4332	0.03425	-0.6379	0.03425	-0.7001	0.03425	0.07736	0.03425	-0.8816
	0.0345	-0.597	0.0345	-1.86	0.0345	-0.9959	0.0345	-0.9883	0.0345	-0.5829	0.0345	-0.8742	0.0345	0.2222	0.0345	-0.4489	0.0345	-0.6128	0.0345	-0.7296	0.0345	0.08615	0.0345	-0.8873
	0.03475	-0.5585	0.03475	-1.893	0.03475	-1.098	0.03475	-0.973	0.03475	-0.6252	0.03475	-0.8936	0.03475	0.2555	0.03475	-0.4555	0.03475	-0.6009	0.03475	-0.7457	0.03475	0.08962	0.03475	-0.8845
	0.035	-0.542	0.035	-1.92	0.035	-1.126	0.035	-0.9632	0.035	-0.6735	0.035	-0.92	0.035	0.2919	0.035	-0.4512	0.035	-0.6	0.035	-0.7343	0.035	0.0678	0.035	-0.8695
	0.03525	-0.5453	0.03525	-1.929	0.03525	-1.107	0.03525	-0.9618	0.03525	-0.7099	0.03525	-0.9414	0.03525	0.3141	0.03525	-0.4228	0.03525	-0.5972	0.03525	-0.6983	0.03525	0.03064	0.03525	-0.8357
	0.0355	-0.5421	0.0355	-1.915	0.0355	-1.045	0.0355	-0.9698	0.0355	-0.7219	0.0355	-0.951	0.0355	0.3263	0.0355	-0.3802	0.0355	-0.5882	0.0355	-0.649	0.0355	-0.01838	0.0355	-0.7969
	0.03575	-0.5599	0.03575	-1.885	0.03575	-0.9347	0.03575	-0.9846	0.03575	-0.7056	0.03575	-0.9402	0.03575	0.3211	0.03575	-0.3366	0.03575	-0.5793	0.03575	-0.6074	0.03575	-0.0572	0.03575	-0.7899
	0.036	-0.5668	0.036	-1.856	0.036	-0.8166	0.036	-1.001	0.036	-0.6687	0.036	-0.9267	0.036	0.2927	0.036	-0.3071	0.036	-0.5848	0.036	-0.5871	0.036	-0.07837	0.036	-0.828
	0.03625	-0.5981	0.03625	-1.835	0.03625	-0.7814	0.03625	-1.015	0.03625	-0.6314	0.03625	-0.9183	0.03625	0.3001	0.03625	-0.2982	0.03625	-0.6036	0.03625	-0.5932	0.03625	-0.08928	0.03625	-0.9112
	0.0365	-0.6391	0.0365	-1.824	0.0365	-0.8323	0.0365	-1.02	0.0365	-0.6152	0.0365	-0.9214	0.0365	0.2937	0.0365	-0.3207	0.0365	-0.6292	0.0365	-0.6249	0.0365	-0.07507	0.0365	-0.9427
	0.03675	-0.6794	0.03675	-1.818	0.03675	-0.9552	0.03675	-1.018	0.03675	-0.6263	0.03675	-0.9495	0.03675	0.2844	0.03675	-0.3591	0.03675	-0.665	0.03675	-0.6934	0.03675	-0.02792	0.03675	-0.9554
	0.037	-0.7113	0.037	-1.814	0.037	-1.066	0.037	-1.013	0.037	-0.6608	0.037	-0.9877	0.037	0.2821	0.037	-0.3769	0.037	-0.6989	0.037	-0.7643	0.037	0.02642	0.037	-0.9404
	0.03725	-0.7244	0.03725	-1.804	0.03725	-1.104	0.03725	-1.009	0.03725	-0.7093	0.03725	-1.025	0.03725	0.2761	0.03725	-0.3572	0.03725	-0.717	0.03725	-0.7881	0.03725	0.05699	0.03725	-0.9167
	0.0375	-0.713	0.0375	-1.791	0.0375	-1.09	0.0375	-1.011	0.0375	-0.756	0.0375	-1.05	0.0375	0.2543	0.0375	-0.3276	0.0375	-0.6776	0.0375	-0.7798	0.0375	0.07027	0.0375	-0.8785
	0.03775	-0.6857	0.03775	-1.777	0.03775	-1.042	0.03775	-1.024	0.03775	-0.7864	0.03775	-1.049	0.03775	0.2288	0.03775	-0.3303	0.03775	-0.6088	0.03775	-0.7425	0.03775	0.0717	0.03775	-0.8394
	0.038	-0.6627	0.038	-1.792	0.038	-0.9707	0.038	-1.046	0.038	-0.7956	0.038	-1.031	0.038	0.2128	0.038	-0.3085	0.038	-0.5524	0.038	-0.6854	0.038	0.05323	0.038	-0.815
	0.03825	-0.664	0.03825	-1.83	0.03825	-0.9285	0.03825	-1.073	0.03825	-0.7862	0.03825	-0.999	0.03825	0.2094	0.03825	-0.2759	0.03825	-0.5427	0.03825	-0.6315	0.03825	0.02706	0.03825	-0.8119
	0.0385	-0.686	0.0385	-1.886	0.0385	-0.9251	0.0385	-1.095	0.0385	-0.7641	0.0385	-0.9573	0.0385	0.2136	0.0385	-0.2416	0.0385	-0.5557	0.0385	-0.5988	0.0385	0.01635	0.0385	-0.8221
	0.03875	-0.7201	0.03875	-1.962	0.03875	-0.9611	0.03875	-1.107	0.03875	-0.7398	0.03875	-0.9393	0.03875	0.2422	0.03875	-0.2092	0.03875	-0.5865	0.03875	-0.6045	0.03875	0.03198	0.03875	-0.8494
	0.039	-0.7635	0.039	-2.041	0.039	-1.027	0.039	-1.109	0.039	-0.7239	0.039	-0.9481	0.039	0.2708	0.039	-0.2312	0.039	-0.6322	0.039	-0.6602	0.039	0.04019	0.039	-0.9101
	0.03925	-0.8152	0.03925	-2.09	0.03925	-1.083	0.03925	-1.102	0.03925	-0.721	0.03925	-0.977	0.03925	0.2931	0.03925	-0.2034	0.03925	-0.6868	0.03925	-0.6905	0.03925	0.06635	0.03925	-0.9617
	0.0395	-0.8518	0.0395	-2.092	0.0395	-1.101	0.0395	-1.095	0.0395	-0.7312	0.0395	-1.006	0.0395	0.2863	0.0395	-0.1719	0.0395	-0.7359	0.0395	-0.7072	0.0395	0.08299	0.0395	-0.9353
	0.03975	-0.8533	0.03975	-2.044	0.03975	-1.082	0.03975	-1.089	0.03975	-0.749	0.03975	-1.026	0.03975	0.2626	0.03975	-0.1451	0.03975	-0.7816	0.03975	-0.7211	0.03975	0.08376	0.03975	-0.8982
	0.04	-0.8253	0.04	-1.975	0.04	-1.046	0.04	-1.085	0.04	-0.7642	0.04	-1.029	0.04	0.231	0.04	-0.1375	0.04	-0.8174	0.04	-0.7285	0.04	0.08264	0.04	-0.8992
	0.04025	-0.7823	0.04025	-1.921	0.04025	-1.005	0.04025	-1.08	0.04025	-0.7701	0.04025	-1.021	0.04025	0.2202	0.04025	-0.1359	0.04025	-0.8035	0.04025	-0.7107	0.04025	0.07252	0.04025	-0.9133
	0.0405	-0.7368	0.0405	-1.897	0.0405	-0.9923	0.0405	-1.073	0.0405	-0.7689	0.0405	-1.005	0.0405	0.2535	0.0405	-0.1351	0.0405	-0.7644	0.0405	-0.6705	0.0405	0.0508	0.0405	-0.9155
	0.04075	-0.7001	0.04075	-1.95	0.04075	-1.025	0.04075	-1.064	0.04075	-0.7613	0.04075	-0.9926	0.04075	0.2994	0.04075	-0.1326	0.04075	-0.7538	0.04075	-0.6327	0.04075	0.01803	0.04075	-0.9179
	0.041	-0.6861	0.041	-2.041	0.041	-1.091	0.041	-1.054	0.041	-0.7439	0.041	-0.9913	0.041	0.3631	0.041	-0.1326	0.041	-0.7651	0.041	-0.6008	0.041	0.005158	0.041	-0.9497
	0.04125	-0.7078	0.04125	-2.129	0.04125	-1.166	0.04125	-1.05	0.04125	-0.7252	0.04125	-1.002	0.04125	0.4357	0.04125	-0.1393	0.04125	-0.7779	0.04125	-0.5871	0.04125	0.004571	0.04125	-0.9791
	0.0415	-0.7653	0.0415	-2.185	0.0415	-1.222	0.0415	-1.058	0.0415	-0.7222	0.0415	-1.02	0.0415	0.4883	0.0415	-0.1546	0.0415	-0.7711	0.0415	-0.6117	0.0415	0.01402	0.0415	-0.9796
	0.04175	-0.8362	0.04175	-2.211	0.04175	-1.227	0.04175	-1.079	0.04175	-0.7413	0.04175	-1.043	0.04175	0.5152	0.04175	-0.1668	0.04175	-0.7514	0.04175	-0.6705	0.04175	0.02477	0.04175	-0.9549
	0.042	-0.881	0.042	-2.201	0.042	-1.176	0.042	-1.111	0.042	-0.7705	0.042	-1.067	0.042	0.5061	0.042	-0.1955	0.042	-0.7536	0.042	-0.7422	0.042	0.02482	0.042	-0.9175
	0.04225	-0.8744	0.04225	-2.157	0.04225	-1.101	0.04225	-1.147	0.04225	-0.7914	0.04225	-1.087	0.04225	0.4718	0.04225	-0.2013	0.04225	-0.7657	0.04225	-0.8096	0.04225	0.01826	0.04225	-0.8774
	0.0425	-0.8301	0.0425	-2.102	0.0425	-1.051	0.0425	-1.174	0.0425	-0.7931	0.0425	-1.099	0.0425	0.4302	0.0425	-0.1897	0.0425	-0.7595	0.0425	-0.8508	0.0425	0.01224	0.0425	-0.8631
	0.04275	-0.7766	0.04275	-2.057	0.04275	-1.04	0.04275	-1.183	0.04275	-0.7765	0.04275	-1.105	0.04275	0.4104	0.04275	-0.1641	0.04275	-0.7163	0.04275	-0.8593	0.04275	0.009295	0.04275	-0.8921
	0.043	-0.7301	0.043	-2.033	0.043	-1.061	0.043	-1.166	0.043	-0.7496	0.043	-1.102	0.043	0.4002	0.043	-0.1313	0.043	-0.6666	0.043	-0.8186	0.043	-0.005856	0.043	-0.9336
	0.04325	-0.6996	0.04325	-2.022	0.04325	-1.094	0.04325	-1.137	0.04325	-0.719	0.04325	-1.108	0.04325	0.3951	0.04325	-0.09136	0.04325	-0.6577	0.04325	-0.7632	0.04325	-0.03221	0.04325	-0.9606
	0.0435	-0.6927	0.0435	-2.024	0.0435	-1.122	0.0435	-1.116	0.0435	-0.693	0.0435	-1.126	0.0435	0.3976	0.0435	-0.04725	0.0435	-0.6688	0.0435	-0.7166	0.0435	-0.06191	0.0435	-0.9727
	0.04375	-0.7133	0.04375	-2.034	0.04375	-1.137	0.04375	-1.113	0.04375	-0.6873	0.04375	-1.153	0.04375	0.4152	0.04375	-0.02912	0.04375	-0.6951	0.04375	-0.6875	0.04375	-0.09069	0.04375	-0.9745
	0.044	-0.7572	0.044	-2.036	0.044	-1.139	0.044	-1.125	0.044	-0.714	0.044	-1.179	0.044	0.4767	0.044	-0.02516	0.044	-0.7093	0.044	-0.6643	0.044	-0.1145	0.044	-0.9749
	0.04425	-0.8101	0.04425	-2.038	0.04425	-1.125	0.04425	-1.146	0.04425	-0.7689	0.04425	-1.204	0.04425	0.464	0.04425	-0.02297	0.04425	-0.7034	0.04425	-0.6804	0.04425	-0.1303	0.04425	-0.9812
	0.0445	-0.847	0.0445	-2.041	0.0445	-1.107	0.0445	-1.166	0.0445	-0.8328	0.0445	-1.213	0.0445	0.406	0.0445	-0.03653	0.0445	-0.6838	0.0445	-0.7065	0.0445	-0.1518	0.0445	-0.9705
	0.04475	-0.8554	0.04475	-2.061	0.04475	-1.106	0.04475	-1.178	0.04475	-0.8823	0.04475	-1.209	0.04475	0.3451	0.04475	-0.0513	0.04475	-0.6644	0.04475	-0.7246	0.04475	-0.1763	0.04475	-0.9435
	0.045	-0.8475	0.045	-2.116	0.045	-1.132	0.045	-1.181	0.045	-0.9039	0.045	-1.19	0.045	0.3057	0.045	-0.0674	0.045	-0.6456	0.045	-0.7263	0.045	-0.2074	0.045	-0.938
	0.04525	-0.8427	0.04525	-2.19	0.04525	-1.18	0.04525	-1.182	0.04525	-0.901	0.04525	-1.176	0.04525	0.2812	0.04525	-0.09923	0.04525	-0.6196	0.04525	-0.6808	0.04525	-0.3079	0.04525	-0.9543
	0.0455	-0.8567	0.0455	-2.245	0.0455	-1.248	0.0455	-1.192	0.0455	-0.8891	0.0455	-1.165	0.0455	0.2911	0.0455	-0.1473	0.0455	-0.6044	0.0455	-0.6496	0.0455	-0.3428	0.0455	-0.9756
	0.04575	-0.8959	0.04575	-2.281	0.04575	-1.328	0.04575	-1.219	0.04575	-0.887	0.04575	-1.184	0.04575	0.2899	0.04575	-0.1777	0.04575	-0.6343	0.04575	-0.6582	0.04575	-0.3504	0.04575	-1.003
	0.046	-0.9513	0.046	-2.306	0.046	-1.371	0.046	-1.26	0.046	-0.9081	0.046	-1.227	0.046	0.2885	0.046	-0.1941	0.046	-0.7006	0.046	-0.7027	0.046	-0.3566	0.046	-1.043
	0.04625	-1.001	0.04625	-2.323	0.04625	-1.374	0.04625	-1.311	0.04625	-0.9542	0.04625	-1.281	0.04625	0.2887	0.04625	-0.2073	0.04625	-0.7484	0.04625	-0.7815	0.04625	-0.3468	0.04625	-1.093
	0.0465	-1.044	0.0465	-2.325	0.0465	-1.36	0.0465	-1.368	0.0465	-1.02	0.0465	-1.332	0.0465	0.2814	0.0465	-0.2204	0.0465	-0.7703	0.0465	-0.8843	0.0465	-0.3165	0.0465	-1.146
	0.04675	-1.073	0.04675	-2.324	0.04675	-1.356	0.04675	-1.42	0.04675	-1.097	0.04675	-1.372	0.04675	0.2679	0.04675	-0.228	0.04675	-0.7643	0.04675	-0.9674	0.04675	-0.3124	0.04675	-1.199
	0.047	-1.106	0.047	-2.32	0.047	-1.375	0.047	-1.455	0.047	-1.169	0.047	-1.391	0.047	0.2546	0.047	-0.2226	0.047	-0.7476	0.047	-1.029	0.047	-0.3142	0.047	-1.284
	0.04725	-1.131	0.04725	-2.328	0.04725	-1.412	0.04725	-1.472	0.04725	-1.22	0.04725	-1.405	0.04725	0.2674	0.04725	-0.2051	0.04725	-0.7511	0.04725	-1.063	0.04725	-0.2999	0.04725	-1.327
	0.0475	-1.139	0.0475	-2.346	0.0475	-1.46	0.0475	-1.482	0.0475	-1.25	0.0475	-1.423	0.0475	0.2729	0.0475	-0.192	0.0475	-0.7769	0.0475	-1.063	0.0475	-0.2763	0.0475	-1.349
	0.04775	-1.154	0.04775	-2.368	0.04775	-1.514	0.04775	-1.499	0.04775	-1.271	0.04775	-1.441	0.04775	0.2635	0.04775	-0.1999	0.04775	-0.8089	0.04775	-1.033	0.04775	-0.3032	0.04775	-1.369
	0.048	-1.181	0.048	-2.393	0.048	-1.577	0.048	-1.531	0.048	-1.291	0.048	-1.475	0.048	0.2364	0.048	-0.2258	0.048	-0.8354	0.048	-0.994	0.048	-0.3286	0.048	-1.406
	0.04825	-1.217	0.04825	-2.422	0.04825	-1.653	0.04825	-1.577	0.04825	-1.317	0.04825	-1.524	0.04825	0.2243	0.04825	-0.2611	0.04825	-0.849	0.04825	-0.9716	0.04825	-0.3643	0.04825	-1.461
	0.0485	-1.254	0.0485	-2.453	0.0485	-1.71	0.0485	-1.635	0.0485	-1.354	0.0485	-1.585	0.0485	0.1984	0.0485	-0.3022	0.0485	-0.8462	0.0485	-0.9689	0.0485	-0.3975	0.0485	-1.51
	0.04875	-1.286	0.04875	-2.486	0.04875	-1.734	0.04875	-1.695	0.04875	-1.402	0.04875	-1.64	0.04875	0.143	0.04875	-0.3471	0.04875	-0.8473	0.04875	-0.9826	0.04875	-0.4158	0.04875	-1.538
	0.049	-1.308	0.049	-2.519	0.049	-1.74	0.049	-1.749	0.049	-1.456	0.049	-1.679	0.049	0.06117	0.049	-0.3881	0.049	-0.8847	0.049	-1.011	0.049	-0.4408	0.049	-1.524
	0.04925	-1.313	0.04925	-2.551	0.04925	-1.745	0.04925	-1.793	0.04925	-1.508	0.04925	-1.7	0.04925	0.003384	0.04925	-0.416	0.04925	-0.9212	0.04925	-1.052	0.04925	-0.4751	0.04925	-1.506
	0.0495	-1.31	0.0495	-2.588	0.0495	-1.753	0.0495	-1.825	0.0495	-1.553	0.0495	-1.713	0.0495	-0.03543	0.0495	-0.4284	0.0495	-0.9567	0.0495	-1.116	0.0495	-0.5237	0.0495	-1.488
	0.04975	-1.331	0.04975	-2.631	0.04975	-1.763	0.04975	-1.845	0.04975	-1.588	0.04975	-1.726	0.04975	-0.02439	0.04975	-0.4316	0.04975	-0.986	0.04975	-1.184	0.04975	-0.5437	0.04975	-1.487
	0.05	-1.369	0.05	-2.677	0.05	-1.775	0.05	-1.86	0.05	-1.607	0.05	-1.752	0.05	-0.01365	0.05	-0.4351	0.05	-1.001	0.05	-1.255	0.05	-0.5898	0.05	-1.513
	0.05025	-1.408	0.05025	-2.725	0.05025	-1.8	0.05025	-1.881	0.05025	-1.621	0.05025	-1.805	0.05025	-0.002971	0.05025	-0.4454	0.05025	-0.9665	0.05025	-1.316	0.05025	-0.6318	0.05025	-1.585
	0.0505	-1.441	0.0505	-2.779	0.0505	-1.845	0.0505	-1.913	0.0505	-1.639	0.0505	-1.868	0.0505	-0.00486	0.0505	-0.463	0.0505	-0.9107	0.0505	-1.359	0.0505	-0.6804	0.0505	-1.693
	0.05075	-1.47	0.05075	-2.832	0.05075	-1.9	0.05075	-1.953	0.05075	-1.66	0.05075	-1.929	0.05075	-0.0245	0.05075	-0.4832	0.05075	-0.8712	0.05075	-1.397	0.05075	-0.7279	0.05075	-1.743
	0.051	-1.496	0.051	-2.874	0.051	-1.953	0.051	-1.992	0.051	-1.684	0.051	-1.987	0.051	-0.06626	0.051	-0.5023	0.051	-0.8385	0.051	-1.443	0.051	-0.7817	0.051	-1.777
	0.05125	-1.515	0.05125	-2.894	0.05125	-1.999	0.05125	-2.024	0.05125	-1.716	0.05125	-2.011	0.05125	-0.1209	0.05125	-0.5156	0.05125	-0.8694	0.05125	-1.501	0.05125	-0.8304	0.05125	-1.802
	0.0515	-1.522	0.0515	-2.895	0.0515	-2.038	0.0515	-2.048	0.0515	-1.764	0.0515	-2.007	0.0515	-0.1505	0.0515	-0.5279	0.0515	-0.9399	0.0515	-1.587	0.0515	-0.8596	0.0515	-1.834
	0.05175	-1.524	0.05175	-2.878	0.05175	-2.078	0.05175	-2.071	0.05175	-1.823	0.05175	-2.001	0.05175	-0.1662	0.05175	-0.5527	0.05175	-1.03	0.05175	-1.692	0.05175	-0.8623	0.05175	-1.878
	0.052	-1.536	0.052	-2.854	0.052	-2.118	0.052	-2.09	0.052	-1.874	0.052	-2.004	0.052	-0.1659	0.052	-0.5811	0.052	-1.122	0.052	-1.777	0.052	-0.8788	0.052	-1.921
	0.05225	-1.568	0.05225	-2.839	0.05225	-2.153	0.05225	-2.106	0.05225	-1.898	0.05225	-2.034	0.05225	-0.1551	0.05225	-0.598	0.05225	-1.199	0.05225	-1.843	0.05225	-0.9094	0.05225	-1.987
	0.0525	-1.617	0.0525	-2.841	0.0525	-2.183	0.0525	-2.129	0.0525	-1.911	0.0525	-2.111	0.0525	-0.1406	0.0525	-0.6161	0.0525	-1.242	0.0525	-1.886	0.0525	-0.9333	0.0525	-2.054
	0.05275	-1.67	0.05275	-2.859	0.05275	-2.212	0.05275	-2.166	0.05275	-1.927	0.05275	-2.189	0.05275	-0.1409	0.05275	-0.6601	0.05275	-1.253	0.05275	-1.886	0.05275	-0.9553	0.05275	-2.085
	0.053	-1.716	0.053	-2.896	0.053	-2.23	0.053	-2.213	0.053	-1.948	0.053	-2.237	0.053	-0.1717	0.053	-0.7097	0.053	-1.255	0.053	-1.861	0.053	-0.9999	0.053	-2.145
	0.05325	-1.754	0.05325	-2.951	0.05325	-2.233	0.05325	-2.264	0.05325	-1.975	0.05325	-2.269	0.05325	-0.2374	0.05325	-0.7507	0.05325	-1.253	0.05325	-1.847	0.05325	-1.081	0.05325	-2.156
	0.0535	-1.786	0.0535	-3.002	0.0535	-2.238	0.0535	-2.323	0.0535	-2.005	0.0535	-2.277	0.0535	-0.2991	0.0535	-0.7819	0.0535	-1.247	0.0535	-1.856	0.0535	-1.148	0.0535	-2.154
	0.05375	-1.809	0.05375	-3.032	0.05375	-2.258	0.05375	-2.393	0.05375	-2.037	0.05375	-2.269	0.05375	-0.3272	0.05375	-0.7927	0.05375	-1.237	0.05375	-1.884	0.05375	-1.169	0.05375	-2.158
	0.054	-1.828	0.054	-3.045	0.054	-2.281	0.054	-2.466	0.054	-2.074	0.054	-2.269	0.054	-0.3314	0.054	-0.7787	0.054	-1.213	0.054	-1.924	0.054	-1.177	0.054	-2.178
	0.05425	-1.855	0.05425	-3.052	0.05425	-2.3	0.05425	-2.531	0.05425	-2.12	0.05425	-2.282	0.05425	-0.3016	0.05425	-0.7598	0.05425	-1.158	0.05425	-1.959	0.05425	-1.188	0.05425	-2.213
	0.0545	-1.903	0.0545	-3.059	0.0545	-2.313	0.0545	-2.582	0.0545	-2.167	0.0545	-2.312	0.0545	-0.2655	0.0545	-0.7477	0.0545	-1.128	0.0545	-1.987	0.0545	-1.219	0.0545	-2.249
	0.05475	-1.971	0.05475	-3.067	0.05475	-2.341	0.05475	-2.579	0.05475	-2.208	0.05475	-2.37	0.05475	-0.2541	0.05475	-0.7471	0.05475	-1.134	0.05475	-2.013	0.05475	-1.261	0.05475	-2.286
	0.055	-2.04	0.055	-3.072	0.055	-2.38	0.055	-2.567	0.055	-2.24	0.055	-2.436	0.055	-0.2895	0.055	-0.7649	0.055	-1.14	0.055	-2.028	0.055	-1.314	0.055	-2.32
	0.05525	-2.096	0.05525	-3.072	0.05525	-2.428	0.05525	-2.548	0.05525	-2.266	0.05525	-2.495	0.05525	-0.3155	0.05525	-0.7975	0.05525	-1.159	0.05525	-2.067	0.05525	-1.368	0.05525	-2.339
	0.0555	-2.133	0.0555	-3.073	0.0555	-2.48	0.0555	-2.526	0.0555	-2.292	0.0555	-2.53	0.0555	-0.3429	0.0555	-0.8297	0.0555	-1.169	0.0555	-2.082	0.0555	-1.41	0.0555	-2.346
	0.05575	-2.147	0.05575	-3.085	0.05575	-2.503	0.05575	-2.521	0.05575	-2.321	0.05575	-2.554	0.05575	-0.362	0.05575	-0.8542	0.05575	-1.163	0.05575	-2.108	0.05575	-1.425	0.05575	-2.352
	0.056	-2.14	0.056	-3.104	0.056	-2.528	0.056	-2.547	0.056	-2.356	0.056	-2.569	0.056	-0.3668	0.056	-0.8711	0.056	-1.257	0.056	-2.14	0.056	-1.428	0.056	-2.367
	0.05625	-2.138	0.05625	-3.127	0.05625	-2.566	0.05625	-2.606	0.05625	-2.401	0.05625	-2.569	0.05625	-0.3584	0.05625	-0.8833	0.05625	-1.259	0.05625	-2.177	0.05625	-1.416	0.05625	-2.402
	0.0565	-2.158	0.0565	-3.154	0.0565	-2.604	0.0565	-2.684	0.0565	-2.455	0.0565	-2.586	0.0565	-0.3337	0.0565	-0.8951	0.0565	-1.262	0.0565	-2.222	0.0565	-1.405	0.0565	-2.461
	0.05675	-2.202	0.05675	-3.181	0.05675	-2.637	0.05675	-2.76	0.05675	-2.507	0.05675	-2.635	0.05675	-0.3458	0.05675	-0.912	0.05675	-1.263	0.05675	-2.287	0.05675	-1.41	0.05675	-2.525
	0.057	-2.272	0.057	-3.208	0.057	-2.667	0.057	-2.825	0.057	-2.545	0.057	-2.702	0.057	-0.3809	0.057	-0.9406	0.057	-1.271	0.057	-2.371	0.057	-1.437	0.057	-2.56
	0.05725	-2.358	0.05725	-3.235	0.05725	-2.712	0.05725	-2.877	0.05725	-2.568	0.05725	-2.817	0.05725	-0.4308	0.05725	-0.9806	0.05725	-1.335	0.05725	-2.435	0.05725	-1.485	0.05725	-2.587
	0.0575	-2.439	0.0575	-3.262	0.0575	-2.765	0.0575	-2.914	0.0575	-2.585	0.0575	-2.903	0.0575	-0.4935	0.0575	-1.023	0.0575	-1.383	0.0575	-2.472	0.0575	-1.552	0.0575	-2.645
	0.05775	-2.492	0.05775	-3.288	0.05775	-2.813	0.05775	-2.939	0.05775	-2.598	0.05775	-2.959	0.05775	-0.5593	0.05775	-1.055	0.05775	-1.43	0.05775	-2.499	0.05775	-1.63	0.05775	-2.677
	0.058	-2.514	0.058	-3.31	0.058	-2.848	0.058	-2.961	0.058	-2.599	0.058	-2.995	0.058	-0.6187	0.058	-1.085	0.058	-1.488	0.058	-2.517	0.058	-1.697	0.058	-2.711
	0.05825	-2.508	0.05825	-3.328	0.05825	-2.874	0.05825	-2.986	0.05825	-2.599	0.05825	-3.02	0.05825	-0.6675	0.05825	-1.105	0.05825	-1.591	0.05825	-2.519	0.05825	-1.744	0.05825	-2.765
	0.0585	-2.483	0.0585	-3.348	0.0585	-2.896	0.0585	-3.016	0.0585	-2.612	0.0585	-3.038	0.0585	-0.7055	0.0585	-1.145	0.0585	-1.619	0.0585	-2.538	0.0585	-1.775	0.0585	-2.838
	0.05875	-2.458	0.05875	-3.369	0.05875	-2.916	0.05875	-3.048	0.05875	-2.635	0.05875	-3.045	0.05875	-0.721	0.05875	-1.179	0.05875	-1.603	0.05875	-2.537	0.05875	-1.79	0.05875	-2.918
	0.059	-2.452	0.059	-3.393	0.059	-2.933	0.059	-3.075	0.059	-2.663	0.059	-3.046	0.059	-0.7303	0.059	-1.203	0.059	-1.529	0.059	-2.534	0.059	-1.804	0.059	-2.986
	0.05925	-2.481	0.05925	-3.417	0.05925	-2.945	0.05925	-3.099	0.05925	-2.698	0.05925	-3.039	0.05925	-0.7614	0.05925	-1.227	0.05925	-1.503	0.05925	-2.533	0.05925	-1.781	0.05925	-3.029
	0.0595	-2.549	0.0595	-3.433	0.0595	-2.97	0.0595	-3.123	0.0595	-2.748	0.0595	-3.048	0.0595	-0.8042	0.0595	-1.248	0.0595	-1.514	0.0595	-2.562	0.0595	-1.76	0.0595	-3.062
	0.05975	-2.637	0.05975	-3.438	0.05975	-3.023	0.05975	-3.152	0.05975	-2.814	0.05975	-3.076	0.05975	-0.8496	0.05975	-1.262	0.05975	-1.539	0.05975	-2.606	0.05975	-1.764	0.05975	-3.09
	0.06	-2.712	0.06	-3.442	0.06	-3.061	0.06	-3.191	0.06	-2.878	0.06	-3.109	0.06	-0.896	0.06	-1.273	0.06	-1.577	0.06	-2.659	0.06	-1.796	0.06	-3.116
	0.06025	-2.758	0.06025	-3.456	0.06025	-3.087	0.06025	-3.242	0.06025	-2.922	0.06025	-3.154	0.06025	-0.9307	0.06025	-1.287	0.06025	-1.661	0.06025	-2.705	0.06025	-1.845	0.06025	-3.156
	0.0605	-2.776	0.0605	-3.484	0.0605	-3.103	0.0605	-3.306	0.0605	-2.941	0.0605	-3.206	0.0605	-0.9461	0.0605	-1.307	0.0605	-1.852	0.0605	-2.738	0.0605	-1.899	0.0605	-3.227
	0.06075	-2.782	0.06075	-3.525	0.06075	-3.118	0.06075	-3.374	0.06075	-2.951	0.06075	-3.251	0.06075	-0.9364	0.06075	-1.345	0.06075	-1.946	0.06075	-2.76	0.06075	-1.951	0.06075	-3.304
	0.061	-2.792	0.061	-3.579	0.061	-3.141	0.061	-3.431	0.061	-2.973	0.061	-3.287	0.061	-0.9223	0.061	-1.394	0.061	-1.979	0.061	-2.771	0.061	-1.993	0.061	-3.359
	0.06125	-2.813	0.06125	-3.636	0.06125	-3.174	0.06125	-3.468	0.06125	-3.013	0.06125	-3.315	0.06125	-0.9028	0.06125	-1.434	0.06125	-1.986	0.06125	-2.794	0.06125	-2.029	0.06125	-3.397
	0.0615	-2.843	0.0615	-3.673	0.0615	-3.211	0.0615	-3.483	0.0615	-3.069	0.0615	-3.342	0.0615	-0.8872	0.0615	-1.455	0.0615	-1.921	0.0615	-2.839	0.0615	-2.066	0.0615	-3.421
	0.06175	-2.874	0.06175	-3.687	0.06175	-3.258	0.06175	-3.487	0.06175	-3.135	0.06175	-3.361	0.06175	-0.8941	0.06175	-1.452	0.06175	-1.892	0.06175	-2.887	0.06175	-2.092	0.06175	-3.432
	0.062	-2.896	0.062	-3.687	0.062	-3.298	0.062	-3.49	0.062	-3.204	0.062	-3.389	0.062	-0.8814	0.062	-1.426	0.062	-1.9	0.062	-2.945	0.062	-2.108	0.062	-3.421
	0.06225	-2.907	0.06225	-3.685	0.06225	-3.329	0.06225	-3.517	0.06225	-3.261	0.06225	-3.422	0.06225	-0.9046	0.06225	-1.383	0.06225	-1.923	0.06225	-2.985	0.06225	-2.118	0.06225	-3.43
	0.0625	-2.917	0.0625	-3.695	0.0625	-3.345	0.0625	-3.547	0.0625	-3.294	0.0625	-3.465	0.0625	-0.9364	0.0625	-1.339	0.0625	-1.95	0.0625	-3.012	0.0625	-2.124	0.0625	-3.455
	0.06275	-2.923	0.06275	-3.724	0.06275	-3.356	0.06275	-3.58	0.06275	-3.307	0.06275	-3.507	0.06275	-0.9498	0.06275	-1.334	0.06275	-1.981	0.06275	-3.022	0.06275	-2.133	0.06275	-3.493
	0.063	-2.943	0.063	-3.769	0.063	-3.37	0.063	-3.62	0.063	-3.31	0.063	-3.548	0.063	-0.9539	0.063	-1.369	0.063	-2.003	0.063	-3.021	0.063	-2.163	0.063	-3.545
	0.06325	-2.984	0.06325	-3.82	0.06325	-3.387	0.06325	-3.666	0.06325	-3.314	0.06325	-3.58	0.06325	-0.9704	0.06325	-1.422	0.06325	-2.003	0.06325	-3.006	0.06325	-2.208	0.06325	-3.54
	0.0635	-3.035	0.0635	-3.871	0.0635	-3.409	0.0635	-3.709	0.0635	-3.332	0.0635	-3.6	0.0635	-0.9774	0.0635	-1.469	0.0635	-2.001	0.0635	-2.978	0.0635	-2.263	0.0635	-3.594
	0.06375	-3.087	0.06375	-3.921	0.06375	-3.441	0.06375	-3.745	0.06375	-3.376	0.06375	-3.613	0.06375	-0.9772	0.06375	-1.493	0.06375	-1.988	0.06375	-2.947	0.06375	-2.332	0.06375	-3.678
	0.064	-3.135	0.064	-3.961	0.064	-3.48	0.064	-3.775	0.064	-3.445	0.064	-3.625	0.064	-0.9841	0.064	-1.498	0.064	-1.981	0.064	-2.937	0.064	-2.405	0.064	-3.758
	0.06425	-3.18	0.06425	-3.983	0.06425	-3.524	0.06425	-3.806	0.06425	-3.503	0.06425	-3.638	0.06425	-0.9924	0.06425	-1.497	0.06425	-2.013	0.06425	-2.948	0.06425	-2.459	0.06425	-3.814
	0.0645	-3.219	0.0645	-3.999	0.0645	-3.57	0.0645	-3.846	0.0645	-3.532	0.0645	-3.656	0.0645	-0.9936	0.0645	-1.501	0.0645	-2.059	0.0645	-2.987	0.0645	-2.478	0.0645	-3.838
	0.06475	-3.253	0.06475	-4.017	0.06475	-3.602	0.06475	-3.892	0.06475	-3.535	0.06475	-3.679	0.06475	-0.9986	0.06475	-1.513	0.06475	-2.101	0.06475	-3.061	0.06475	-2.472	0.06475	-3.835
	0.065	-3.287	0.065	-4.038	0.065	-3.63	0.065	-3.936	0.065	-3.535	0.065	-3.703	0.065	-1.021	0.065	-1.536	0.065	-2.131	0.065	-3.155	0.065	-2.462	0.065	-3.819
	0.06525	-3.325	0.06525	-4.064	0.06525	-3.654	0.06525	-3.97	0.06525	-3.553	0.06525	-3.725	0.06525	-1.012	0.06525	-1.57	0.06525	-2.149	0.06525	-3.233	0.06525	-2.457	0.06525	-3.796
	0.0655	-3.357	0.0655	-4.095	0.0655	-3.677	0.0655	-3.991	0.0655	-3.596	0.0655	-3.743	0.0655	-1.02	0.0655	-1.61	0.0655	-2.158	0.0655	-3.286	0.0655	-2.484	0.0655	-3.796
	0.06575	-3.369	0.06575	-4.13	0.06575	-3.706	0.06575	-4.004	0.06575	-3.658	0.06575	-3.76	0.06575	-1.069	0.06575	-1.643	0.06575	-2.157	0.06575	-3.326	0.06575	-2.524	0.06575	-3.82
	0.066	-3.363	0.066	-4.164	0.066	-3.737	0.066	-4.018	0.066	-3.727	0.066	-3.781	0.066	-1.11	0.066	-1.655	0.066	-2.147	0.066	-3.374	0.066	-2.559	0.066	-3.886
	0.06625	-3.356	0.06625	-4.2	0.06625	-3.768	0.06625	-4.042	0.06625	-3.791	0.06625	-3.803	0.06625	-1.154	0.06625	-1.629	0.06625	-2.132	0.06625	-3.423	0.06625	-2.602	0.06625	-3.997
	0.0665	-3.359	0.0665	-4.237	0.0665	-3.801	0.0665	-4.074	0.0665	-3.835	0.0665	-3.834	0.0665	-1.187	0.0665	-1.59	0.0665	-2.13	0.0665	-3.479	0.0665	-2.655	0.0665	-4.072
	0.06675	-3.369	0.06675	-4.29	0.06675	-3.836	0.06675	-4.111	0.06675	-3.851	0.06675	-3.863	0.06675	-1.201	0.06675	-1.57	0.06675	-2.153	0.06675	-3.529	0.06675	-2.707	0.06675	-4.133
	0.067	-3.385	0.067	-4.334	0.067	-3.873	0.067	-4.158	0.067	-3.846	0.067	-3.896	0.067	-1.206	0.067	-1.579	0.067	-2.206	0.067	-3.573	0.067	-2.745	0.067	-4.195
	0.06725	-3.412	0.06725	-4.414	0.06725	-3.914	0.06725	-4.218	0.06725	-3.842	0.06725	-3.936	0.06725	-1.21	0.06725	-1.619	0.06725	-2.266	0.06725	-3.68	0.06725	-2.768	0.06725	-4.246
	0.0675	-3.46	0.0675	-4.494	0.0675	-3.954	0.0675	-4.288	0.0675	-3.857	0.0675	-3.984	0.0675	-1.185	0.0675	-1.686	0.0675	-2.301	0.0675	-3.713	0.0675	-2.774	0.0675	-4.289
	0.06775	-3.522	0.06775	-4.565	0.06775	-3.991	0.06775	-4.358	0.06775	-3.894	0.06775	-4.031	0.06775	-1.171	0.06775	-1.756	0.06775	-2.301	0.06775	-3.7	0.06775	-2.77	0.06775	-4.309
	0.068	-3.581	0.068	-4.622	0.068	-4.021	0.068	-4.411	0.068	-3.941	0.068	-4.083	0.068	-1.165	0.068	-1.804	0.068	-2.282	0.068	-3.678	0.068	-2.774	0.068	-4.323
	0.06825	-3.634	0.06825	-4.661	0.06825	-4.055	0.06825	-4.425	0.06825	-3.987	0.06825	-4.148	0.06825	-1.17	0.06825	-1.818	0.06825	-2.261	0.06825	-3.668	0.06825	-2.791	0.06825	-4.349
	0.0685	-3.634	0.0685	-4.686	0.0685	-4.096	0.0685	-4.432	0.0685	-4.03	0.0685	-4.207	0.0685	-1.187	0.0685	-1.808	0.0685	-2.254	0.0685	-3.697	0.0685	-2.821	0.0685	-4.377
	0.06875	-3.634	0.06875	-4.689	0.06875	-4.149	0.06875	-4.445	0.06875	-4.066	0.06875	-4.247	0.06875	-1.206	0.06875	-1.803	0.06875	-2.265	0.06875	-3.755	0.06875	-2.866	0.06875	-4.412
	0.069	-3.655	0.069	-4.67	0.069	-4.203	0.069	-4.466	0.069	-4.098	0.069	-4.258	0.069	-1.231	0.069	-1.811	0.069	-2.298	0.069	-3.843	0.069	-2.903	0.069	-4.457
	0.06925	-3.686	0.06925	-4.653	0.06925	-4.253	0.06925	-4.501	0.06925	-4.132	0.06925	-4.26	0.06925	-1.248	0.06925	-1.833	0.06925	-2.337	0.06925	-3.912	0.06925	-2.943	0.06925	-4.514
	0.0695	-3.716	0.0695	-4.653	0.0695	-4.31	0.0695	-4.538	0.0695	-4.177	0.0695	-4.278	0.0695	-1.282	0.0695	-1.872	0.0695	-2.381	0.0695	-4.014	0.0695	-2.973	0.0695	-4.59
	0.06975	-3.75	0.06975	-4.678	0.06975	-4.371	0.06975	-4.571	0.06975	-4.24	0.06975	-4.319	0.06975	-1.313	0.06975	-1.925	0.06975	-2.4	0.06975	-4.079	0.06975	-2.995	0.06975	-4.687
	0.07	-3.787	0.07	-4.739	0.07	-4.388	0.07	-4.607	0.07	-4.309	0.07	-4.38	0.07	-1.362	0.07	-1.97	0.07	-2.359	0.07	-4.127	0.07	-3.012	0.07	-4.775
	0.07025	-3.839	0.07025	-4.825	0.07025	-4.349	0.07025	-4.639	0.07025	-4.362	0.07025	-4.451	0.07025	-1.407	0.07025	-1.995	0.07025	-2.304	0.07025	-4.166	0.07025	-3.031	0.07025	-4.808
	0.0705	-3.839	0.0705	-4.899	0.0705	-4.302	0.0705	-4.666	0.0705	-4.387	0.0705	-4.513	0.0705	-1.44	0.0705	-1.998	0.0705	-2.281	0.0705	-4.174	0.0705	-3.015	0.0705	-4.803
	0.07075	-3.855	0.07075	-4.947	0.07075	-4.277	0.07075	-4.673	0.07075	-4.388	0.07075	-4.562	0.07075	-1.448	0.07075	-1.991	0.07075	-2.294	0.07075	-4.178	0.07075	-3.039	0.07075	-4.78
	0.071	-3.861	0.071	-4.966	0.071	-4.285	0.071	-4.691	0.071	-4.375	0.071	-4.584	0.071	-1.438	0.071	-1.988	0.071	-2.333	0.071	-4.21	0.071	-3.081	0.071	-4.78
	0.07125	-3.859	0.07125	-4.963	0.07125	-4.306	0.07125	-4.718	0.07125	-4.364	0.07125	-4.583	0.07125	-1.42	0.07125	-1.994	0.07125	-2.38	0.07125	-4.241	0.07125	-3.126	0.07125	-4.815
	0.0715	-3.859	0.0715	-4.952	0.0715	-4.35	0.0715	-4.754	0.0715	-4.375	0.0715	-4.576	0.0715	-1.398	0.0715	-2.01	0.0715	-2.425	0.0715	-4.262	0.0715	-3.177	0.0715	-4.863
	0.07175	-3.881	0.07175	-4.94	0.07175	-4.427	0.07175	-4.8	0.07175	-4.426	0.07175	-4.575	0.07175	-1.383	0.07175	-2.032	0.07175	-2.472	0.07175	-4.257	0.07175	-3.242	0.07175	-4.911
	0.072	-3.913	0.072	-4.939	0.072	-4.526	0.072	-4.849	0.072	-4.518	0.072	-4.589	0.072	-1.391	0.072	-2.061	0.072	-2.514	0.072	-4.234	0.072	-3.274	0.072	-4.96
	0.07225	-3.963	0.07225	-4.959	0.07225	-4.59	0.07225	-4.896	0.07225	-4.63	0.07225	-4.63	0.07225	-1.419	0.07225	-2.095	0.07225	-2.546	0.07225	-4.266	0.07225	-3.311	0.07225	-5.005
	0.0725	-4.019	0.0725	-5.006	0.0725	-4.616	0.0725	-4.935	0.0725	-4.727	0.0725	-4.705	0.0725	-1.456	0.0725	-2.126	0.0725	-2.566	0.0725	-4.305	0.0725	-3.348	0.0725	-5.034
	0.07275	-4.064	0.07275	-5.072	0.07275	-4.626	0.07275	-4.962	0.07275	-4.781	0.07275	-4.797	0.07275	-1.495	0.07275	-2.146	0.07275	-2.584	0.07275	-4.346	0.07275	-3.4	0.07275	-5.07
	0.073	-4.091	0.073	-5.131	0.073	-4.649	0.073	-4.987	0.073	-4.802	0.073	-4.873	0.073	-1.535	0.073	-2.153	0.073	-2.592	0.073	-4.397	0.073	-3.449	0.073	-5.118
	0.07325	-4.107	0.07325	-5.182	0.07325	-4.691	0.07325	-5.014	0.07325	-4.811	0.07325	-4.921	0.07325	-1.544	0.07325	-2.146	0.07325	-2.641	0.07325	-4.472	0.07325	-3.496	0.07325	-5.172
	0.0735	-4.126	0.0735	-5.212	0.0735	-4.747	0.0735	-5.056	0.0735	-4.817	0.0735	-4.95	0.0735	-1.503	0.0735	-2.13	0.0735	-2.661	0.0735	-4.552	0.0735	-3.536	0.0735	-5.207
	0.07375	-4.154	0.07375	-5.224	0.07375	-4.806	0.07375	-5.099	0.07375	-4.827	0.07375	-4.978	0.07375	-1.464	0.07375	-2.118	0.07375	-2.697	0.07375	-4.6	0.07375	-3.585	0.07375	-5.238
	0.074	-4.2	0.074	-5.245	0.074	-4.874	0.074	-5.141	0.074	-4.85	0.074	-5.01	0.074	-1.43	0.074	-2.126	0.074	-2.766	0.074	-4.599	0.074	-3.613	0.074	-5.268
	0.07425	-4.242	0.07425	-5.275	0.07425	-4.906	0.07425	-5.198	0.07425	-4.894	0.07425	-5.041	0.07425	-1.433	0.07425	-2.149	0.07425	-2.816	0.07425	-4.575	0.07425	-3.624	0.07425	-5.282
	0.0745	-4.29	0.0745	-5.322	0.0745	-4.928	0.0745	-5.251	0.0745	-4.956	0.0745	-5.08	0.0745	-1.451	0.0745	-2.177	0.0745	-2.881	0.0745	-4.578	0.0745	-3.627	0.0745	-5.272
	0.07475	-4.318	0.07475	-5.364	0.07475	-4.944	0.07475	-5.296	0.07475	-5.018	0.07475	-5.122	0.07475	-1.478	0.07475	-2.202	0.07475	-2.901	0.07475	-4.611	0.07475	-3.634	0.07475	-5.263
	0.075	-4.339	0.075	-5.404	0.075	-4.957	0.075	-5.332	0.075	-5.07	0.075	-5.162	0.075	-1.508	0.075	-2.214	0.075	-2.906	0.075	-4.664	0.075	-3.658	0.075	-5.271
	0.07525	-4.357	0.07525	-5.44	0.07525	-5.042	0.07525	-5.357	0.07525	-5.114	0.07525	-5.2	0.07525	-1.549	0.07525	-2.209	0.07525	-2.891	0.07525	-4.715	0.07525	-3.706	0.07525	-5.304
	0.0755	-4.369	0.0755	-5.463	0.0755	-5.044	0.0755	-5.371	0.0755	-5.151	0.0755	-5.24	0.0755	-1.627	0.0755	-2.196	0.0755	-2.867	0.0755	-4.767	0.0755	-3.775	0.0755	-5.368
	0.07575	-4.378	0.07575	-5.475	0.07575	-5.034	0.07575	-5.383	0.07575	-5.182	0.07575	-5.289	0.07575	-1.667	0.07575	-2.191	0.07575	-2.854	0.07575	-4.822	0.07575	-3.846	0.07575	-5.442
	0.076	-4.388	0.076	-5.488	0.076	-5.039	0.076	-5.4	0.076	-5.206	0.076	-5.352	0.076	-1.678	0.076	-2.197	0.076	-2.846	0.076	-4.885	0.076	-3.9	0.076	-5.501
	0.07625	-4.403	0.07625	-5.516	0.07625	-5.052	0.07625	-5.423	0.07625	-5.231	0.07625	-5.435	0.07625	-1.706	0.07625	-2.209	0.07625	-2.838	0.07625	-4.907	0.07625	-3.931	0.07625	-5.531
	0.0765	-4.432	0.0765	-5.562	0.0765	-5.073	0.0765	-5.46	0.0765	-5.267	0.0765	-5.537	0.0765	-1.748	0.0765	-2.218	0.0765	-2.846	0.0765	-4.905	0.0765	-3.941	0.0765	-5.567
	0.07675	-4.478	0.07675	-5.62	0.07675	-5.121	0.07675	-5.512	0.07675	-5.323	0.07675	-5.647	0.07675	-1.815	0.07675	-2.24	0.07675	-2.864	0.07675	-4.907	0.07675	-3.935	0.07675	-5.6
	0.077	-4.531	0.077	-5.675	0.077	-5.144	0.077	-5.575	0.077	-5.39	0.077	-5.748	0.077	-1.89	0.077	-2.292	0.077	-2.874	0.077	-4.933	0.077	-3.924	0.077	-5.615
	0.07725	-4.574	0.07725	-5.711	0.07725	-5.158	0.07725	-5.642	0.07725	-5.453	0.07725	-5.803	0.07725	-1.974	0.07725	-2.371	0.07725	-2.866	0.07725	-4.979	0.07725	-3.921	0.07725	-5.619
	0.0775	-4.599	0.0775	-5.726	0.0775	-5.186	0.0775	-5.711	0.0775	-5.515	0.0775	-5.816	0.0775	-2.01	0.0775	-2.434	0.0775	-2.849	0.0775	-5.044	0.0775	-3.931	0.0775	-5.636
	0.07775	-4.609	0.07775	-5.728	0.07775	-5.207	0.07775	-5.778	0.07775	-5.574	0.07775	-5.795	0.07775	-2.023	0.07775	-2.472	0.07775	-2.844	0.07775	-5.138	0.07775	-3.959	0.07775	-5.673
	0.078	-4.609	0.078	-5.731	0.078	-5.202	0.078	-5.83	0.078	-5.618	0.078	-5.768	0.078	-2.063	0.078	-2.501	0.078	-2.876	0.078	-5.217	0.078	-4.013	0.078	-5.728
	0.07825	-4.612	0.07825	-5.748	0.07825	-5.198	0.07825	-5.859	0.07825	-5.645	0.07825	-5.753	0.07825	-2.066	0.07825	-2.531	0.07825	-2.935	0.07825	-5.245	0.07825	-4.085	0.07825	-5.785
	0.0785	-4.621	0.0785	-5.789	0.0785	-5.196	0.0785	-5.873	0.0785	-5.661	0.0785	-5.764	0.0785	-2.085	0.0785	-2.553	0.0785	-2.987	0.0785	-5.276	0.0785	-4.164	0.0785	-5.822
	0.07875	-4.643	0.07875	-5.859	0.07875	-5.207	0.07875	-5.873	0.07875	-5.67	0.07875	-5.808	0.07875	-2.101	0.07875	-2.573	0.07875	-3.033	0.07875	-5.289	0.07875	-4.238	0.07875	-5.848
	0.079	-4.685	0.079	-5.954	0.079	-5.226	0.079	-5.879	0.079	-5.679	0.079	-5.887	0.079	-2.119	0.079	-2.579	0.079	-3.071	0.079	-5.294	0.079	-4.295	0.079	-5.838
	0.07925	-4.75	0.07925	-6.049	0.07925	-5.24	0.07925	-5.893	0.07925	-5.709	0.07925	-5.986	0.07925	-2.15	0.07925	-2.617	0.07925	-3.097	0.07925	-5.304	0.07925	-4.325	0.07925	-5.827
	0.0795	-4.832	0.0795	-6.115	0.0795	-5.239	0.0795	-5.914	0.0795	-5.769	0.0795	-6.08	0.0795	-2.192	0.0795	-2.659	0.0795	-3.104	0.0795	-5.322	0.0795	-4.333	0.0795	-5.834
	0.07975	-4.916	0.07975	-6.146	0.07975	-5.246	0.07975	-5.944	0.07975	-5.847	0.07975	-6.149	0.07975	-2.212	0.07975	-2.701	0.07975	-3.071	0.07975	-5.363	0.07975	-4.336	0.07975	-5.873
	0.08	-4.983	0.08	-6.152	0.08	-5.265	0.08	-5.988	0.08	-5.917	0.08	-6.184	0.08	-2.203	0.08	-2.769	0.08	-2.98	0.08	-5.415	0.08	-4.34	0.08	-5.943
	0.08025	-5.018	0.08025	-6.148	0.08025	-5.304	0.08025	-6.024	0.08025	-5.962	0.08025	-6.197	0.08025	-2.178	0.08025	-2.747	0.08025	-2.939	0.08025	-5.476	0.08025	-4.36	0.08025	-6.036
	0.0805	-5.015	0.0805	-6.148	0.0805	-5.333	0.0805	-6.072	0.0805	-5.979	0.0805	-6.2	0.0805	-2.165	0.0805	-2.721	0.0805	-2.954	0.0805	-5.546	0.0805	-4.399	0.0805	-6.125
	0.08075	-4.99	0.08075	-6.175	0.08075	-5.361	0.08075	-6.123	0.08075	-5.982	0.08075	-6.212	0.08075	-2.145	0.08075	-2.694	0.08075	-3.035	0.08075	-5.608	0.08075	-4.457	0.08075	-6.178
	0.081	-4.971	0.081	-6.236	0.081	-5.388	0.081	-6.183	0.081	-6	0.081	-6.246	0.081	-2.168	0.081	-2.675	0.081	-3.104	0.081	-5.642	0.081	-4.533	0.081	-6.193
	0.08125	-4.974	0.08125	-6.309	0.08125	-5.423	0.08125	-6.212	0.08125	-6.054	0.08125	-6.304	0.08125	-2.221	0.08125	-2.673	0.08125	-3.164	0.08125	-5.637	0.08125	-4.621	0.08125	-6.184
	0.0815	-4.999	0.0815	-6.365	0.0815	-5.463	0.0815	-6.249	0.0815	-6.126	0.0815	-6.366	0.0815	-2.286	0.0815	-2.685	0.0815	-3.194	0.0815	-5.616	0.0815	-4.701	0.0815	-6.141
	0.08175	-5.039	0.08175	-6.389	0.08175	-5.521	0.08175	-6.284	0.08175	-6.197	0.08175	-6.431	0.08175	-2.338	0.08175	-2.705	0.08175	-3.187	0.08175	-5.623	0.08175	-4.748	0.08175	-6.139
	0.082	-5.087	0.082	-6.396	0.082	-5.583	0.082	-6.308	0.082	-6.249	0.082	-6.488	0.082	-2.403	0.082	-2.73	0.082	-3.15	0.082	-5.656	0.082	-4.777	0.082	-6.198
	0.08225	-5.137	0.08225	-6.397	0.08225	-5.64	0.08225	-6.325	0.08225	-6.276	0.08225	-6.529	0.08225	-2.434	0.08225	-2.753	0.08225	-3.135	0.08225	-5.712	0.08225	-4.793	0.08225	-6.289
	0.0825	-5.174	0.0825	-6.411	0.0825	-5.714	0.0825	-6.334	0.0825	-6.282	0.0825	-6.572	0.0825	-2.481	0.0825	-2.762	0.0825	-3.18	0.0825	-5.785	0.0825	-4.803	0.0825	-6.375
	0.08275	-5.192	0.08275	-6.457	0.08275	-5.752	0.08275	-6.342	0.08275	-6.261	0.08275	-6.606	0.08275	-2.521	0.08275	-2.761	0.08275	-3.239	0.08275	-5.885	0.08275	-4.811	0.08275	-6.45
	0.083	-5.201	0.083	-6.525	0.083	-5.771	0.083	-6.387	0.083	-6.226	0.083	-6.641	0.083	-2.546	0.083	-2.765	0.083	-3.288	0.083	-6.001	0.083	-4.818	0.083	-6.488
	0.08325	-5.219	0.08325	-6.589	0.08325	-5.794	0.08325	-6.421	0.08325	-6.227	0.08325	-6.686	0.08325	-2.567	0.08325	-2.786	0.08325	-3.317	0.08325	-6.093	0.08325	-4.835	0.08325	-6.494
	0.0835	-5.259	0.0835	-6.623	0.0835	-5.848	0.0835	-6.461	0.0835	-6.269	0.0835	-6.739	0.0835	-2.602	0.0835	-2.819	0.0835	-3.327	0.0835	-6.138	0.0835	-4.865	0.0835	-6.497
	0.08375	-5.323	0.08375	-6.619	0.08375	-5.85	0.08375	-6.508	0.08375	-6.345	0.08375	-6.799	0.08375	-2.67	0.08375	-2.852	0.08375	-3.34	0.08375	-6.137	0.08375	-4.888	0.08375	-6.47
	0.084	-5.396	0.084	-6.589	0.084	-5.875	0.084	-6.564	0.084	-6.433	0.084	-6.863	0.084	-2.718	0.084	-2.876	0.084	-3.373	0.084	-6.093	0.084	-4.916	0.084	-6.459
	0.08425	-5.463	0.08425	-6.553	0.08425	-5.925	0.08425	-6.622	0.08425	-6.515	0.08425	-6.939	0.08425	-2.708	0.08425	-2.887	0.08425	-3.39	0.08425	-6.042	0.08425	-4.955	0.08425	-6.491
	0.0845	-5.509	0.0845	-6.529	0.0845	-6.004	0.0845	-6.668	0.0845	-6.572	0.0845	-6.992	0.0845	-2.646	0.0845	-2.893	0.0845	-3.412	0.0845	-6.024	0.0845	-5.031	0.0845	-6.562
	0.08475	-5.529	0.08475	-6.561	0.08475	-6.109	0.08475	-6.701	0.08475	-6.613	0.08475	-7.029	0.08475	-2.587	0.08475	-2.897	0.08475	-3.447	0.08475	-6.056	0.08475	-5.142	0.08475	-6.653
	0.085	-5.529	0.085	-6.628	0.085	-6.213	0.085	-6.716	0.085	-6.647	0.085	-7.052	0.085	-2.56	0.085	-2.905	0.085	-3.493	0.085	-6.135	0.085	-5.221	0.085	-6.742
	0.08525	-5.52	0.08525	-6.68	0.08525	-6.279	0.08525	-6.729	0.08525	-6.682	0.08525	-7.071	0.08525	-2.546	0.08525	-2.932	0.08525	-3.536	0.08525	-6.228	0.08525	-5.282	0.08525	-6.809
	0.0855	-5.514	0.0855	-6.732	0.0855	-6.317	0.0855	-6.755	0.0855	-6.735	0.0855	-7.1	0.0855	-2.563	0.0855	-2.98	0.0855	-3.552	0.0855	-6.302	0.0855	-5.292	0.0855	-6.83
	0.08575	-5.522	0.08575	-6.767	0.08575	-6.316	0.08575	-6.783	0.08575	-6.814	0.08575	-7.133	0.08575	-2.575	0.08575	-3.025	0.08575	-3.542	0.08575	-6.355	0.08575	-5.294	0.08575	-6.817
	0.086	-5.547	0.086	-6.784	0.086	-6.299	0.086	-6.816	0.086	-6.9	0.086	-7.173	0.086	-2.599	0.086	-3.06	0.086	-3.527	0.086	-6.388	0.086	-5.323	0.086	-6.791
	0.08625	-5.59	0.08625	-6.794	0.08625	-6.292	0.08625	-6.853	0.08625	-6.974	0.08625	-7.202	0.08625	-2.62	0.08625	-3.106	0.08625	-3.516	0.08625	-6.396	0.08625	-5.353	0.08625	-6.799
	0.0865	-5.65	0.0865	-6.821	0.0865	-6.318	0.0865	-6.889	0.0865	-7.017	0.0865	-7.214	0.0865	-2.618	0.0865	-3.156	0.0865	-3.506	0.0865	-6.383	0.0865	-5.371	0.0865	-6.843
	0.08675	-5.716	0.08675	-6.884	0.08675	-6.365	0.08675	-6.909	0.08675	-7.034	0.08675	-7.214	0.08675	-2.616	0.08675	-3.175	0.08675	-3.501	0.08675	-6.377	0.08675	-5.404	0.08675	-6.924
	0.087	-5.772	0.087	-6.962	0.087	-6.427	0.087	-6.93	0.087	-7.042	0.087	-7.21	0.087	-2.641	0.087	-3.183	0.087	-3.495	0.087	-6.411	0.087	-5.475	0.087	-7.007
	0.08725	-5.816	0.08725	-7.039	0.08725	-6.46	0.08725	-6.958	0.08725	-7.054	0.08725	-7.189	0.08725	-2.674	0.08725	-3.19	0.08725	-3.5	0.08725	-6.504	0.08725	-5.579	0.08725	-7.054
	0.0875	-5.85	0.0875	-7.105	0.0875	-6.476	0.0875	-6.993	0.0875	-7.076	0.0875	-7.201	0.0875	-2.742	0.0875	-3.203	0.0875	-3.528	0.0875	-6.617	0.0875	-5.67	0.0875	-7.071
	0.08775	-5.872	0.08775	-7.134	0.08775	-6.477	0.08775	-7.05	0.08775	-7.107	0.08775	-7.244	0.08775	-2.8	0.08775	-3.208	0.08775	-3.558	0.08775	-6.764	0.08775	-5.731	0.08775	-7.066
	0.088	-5.885	0.088	-7.121	0.088	-6.457	0.088	-7.119	0.088	-7.144	0.088	-7.31	0.088	-2.836	0.088	-3.186	0.088	-3.596	0.088	-6.859	0.088	-5.757	0.088	-7.057
	0.08825	-5.897	0.08825	-7.083	0.08825	-6.448	0.08825	-7.202	0.08825	-7.19	0.08825	-7.386	0.08825	-2.859	0.08825	-3.147	0.08825	-3.64	0.08825	-6.907	0.08825	-5.743	0.08825	-7.078
	0.0885	-5.915	0.0885	-7.046	0.0885	-6.46	0.0885	-7.25	0.0885	-7.245	0.0885	-7.468	0.0885	-2.881	0.0885	-3.132	0.0885	-3.685	0.0885	-6.919	0.0885	-5.716	0.0885	-7.127
	0.08875	-5.938	0.08875	-7.027	0.08875	-6.477	0.08875	-7.286	0.08875	-7.305	0.08875	-7.539	0.08875	-2.887	0.08875	-3.132	0.08875	-3.728	0.08875	-6.895	0.08875	-5.695	0.08875	-7.194
	0.089	-5.963	0.089	-7.036	0.089	-6.508	0.089	-7.342	0.089	-7.366	0.089	-7.596	0.089	-2.881	0.089	-3.135	0.089	-3.771	0.089	-6.834	0.089	-5.661	0.089	-7.28
	0.08925	-5.993	0.08925	-7.072	0.08925	-6.542	0.08925	-7.379	0.08925	-7.424	0.08925	-7.635	0.08925	-2.873	0.08925	-3.156	0.08925	-3.808	0.08925	-6.778	0.08925	-5.669	0.08925	-7.362
	0.0895	-6.032	0.0895	-7.124	0.0895	-6.564	0.0895	-7.41	0.0895	-7.479	0.0895	-7.646	0.0895	-2.872	0.0895	-3.183	0.0895	-3.822	0.0895	-6.797	0.0895	-5.725	0.0895	-7.425
	0.08975	-6.071	0.08975	-7.169	0.08975	-6.597	0.08975	-7.428	0.08975	-7.522	0.08975	-7.651	0.08975	-2.885	0.08975	-3.259	0.08975	-3.809	0.08975	-6.86	0.08975	-5.794	0.08975	-7.461
	0.09	-6.094	0.09	-7.187	0.09	-6.61	0.09	-7.435	0.09	-7.545	0.09	-7.648	0.09	-2.893	0.09	-3.328	0.09	-3.773	0.09	-6.914	0.09	-5.888	0.09	-7.476
	0.09025	-6.1	0.09025	-7.174	0.09025	-6.615	0.09025	-7.433	0.09025	-7.535	0.09025	-7.657	0.09025	-2.9	0.09025	-3.361	0.09025	-3.731	0.09025	-6.927	0.09025	-5.941	0.09025	-7.492
	0.0905	-6.098	0.0905	-7.141	0.0905	-6.61	0.0905	-7.417	0.0905	-7.498	0.0905	-7.673	0.0905	-2.898	0.0905	-3.392	0.0905	-3.69	0.0905	-6.889	0.0905	-5.952	0.0905	-7.506
	0.09075	-6.082	0.09075	-7.105	0.09075	-6.593	0.09075	-7.401	0.09075	-7.451	0.09075	-7.681	0.09075	-2.881	0.09075	-3.418	0.09075	-3.655	0.09075	-6.806	0.09075	-5.949	0.09075	-7.515
	0.091	-6.05	0.091	-7.077	0.091	-6.56	0.091	-7.385	0.091	-7.409	0.091	-7.681	0.091	-2.868	0.091	-3.438	0.091	-3.631	0.091	-6.704	0.091	-5.929	0.091	-7.522
	0.09125	-6.014	0.09125	-7.066	0.09125	-6.524	0.09125	-7.374	0.09125	-7.378	0.09125	-7.676	0.09125	-2.873	0.09125	-3.428	0.09125	-3.618	0.09125	-6.6	0.09125	-5.912	0.09125	-7.518
	0.0915	-5.99	0.0915	-7.079	0.0915	-6.52	0.0915	-7.366	0.0915	-7.367	0.0915	-7.655	0.0915	-2.894	0.0915	-3.442	0.0915	-3.606	0.0915	-6.54	0.0915	-5.9	0.0915	-7.501
	0.09175	-5.978	0.09175	-7.099	0.09175	-6.557	0.09175	-7.359	0.09175	-7.374	0.09175	-7.634	0.09175	-2.902	0.09175	-3.443	0.09175	-3.554	0.09175	-6.54	0.09175	-5.896	0.09175	-7.452
	0.092	-5.966	0.092	-7.095	0.092	-6.589	0.092	-7.353	0.092	-7.386	0.092	-7.613	0.092	-2.89	0.092	-3.434	0.092	-3.492	0.092	-6.582	0.092	-5.888	0.092	-7.396
	0.09225	-5.947	0.09225	-7.061	0.09225	-6.612	0.09225	-7.347	0.09225	-7.395	0.09225	-7.595	0.09225	-2.875	0.09225	-3.41	0.09225	-3.45	0.09225	-6.643	0.09225	-5.868	0.09225	-7.259
	0.0925	-5.926	0.0925	-7.009	0.0925	-6.618	0.0925	-7.337	0.0925	-7.387	0.0925	-7.578	0.0925	-2.856	0.0925	-3.371	0.0925	-3.426	0.0925	-6.695	0.0925	-5.836	0.0925	-7.154
	0.09275	-5.906	0.09275	-6.962	0.09275	-6.627	0.09275	-7.328	0.09275	-7.372	0.09275	-7.561	0.09275	-2.832	0.09275	-3.359	0.09275	-3.42	0.09275	-6.712	0.09275	-5.776	0.09275	-7.087
	0.093	-5.88	0.093	-6.939	0.093	-6.619	0.093	-7.312	0.093	-7.353	0.093	-7.546	0.093	-2.791	0.093	-3.389	0.093	-3.431	0.093	-6.671	0.093	-5.724	0.093	-7.049
	0.09325	-5.846	0.09325	-6.941	0.09325	-6.583	0.09325	-7.297	0.09325	-7.314	0.09325	-7.529	0.09325	-2.752	0.09325	-3.44	0.09325	-3.462	0.09325	-6.589	0.09325	-5.686	0.09325	-7.031
	0.0935	-5.815	0.0935	-6.962	0.0935	-6.542	0.0935	-7.281	0.0935	-7.228	0.0935	-7.505	0.0935	-2.724	0.0935	-3.466	0.0935	-3.511	0.0935	-6.511	0.0935	-5.65	0.0935	-7.053
	0.09375	-5.795	0.09375	-6.979	0.09375	-6.501	0.09375	-7.269	0.09375	-7.18	0.09375	-7.478	0.09375	-2.707	0.09375	-3.483	0.09375	-3.541	0.09375	-6.474	0.09375	-5.627	0.09375	-7.059
	0.094	-5.783	0.094	-6.977	0.094	-6.501	0.094	-7.263	0.094	-7.161	0.094	-7.459	0.094	-2.697	0.094	-3.445	0.094	-3.517	0.094	-6.486	0.094	-5.605	0.094	-7.065
	0.09425	-5.767	0.09425	-6.921	0.09425	-6.512	0.09425	-7.261	0.09425	-7.169	0.09425	-7.444	0.09425	-2.679	0.09425	-3.411	0.09425	-3.44	0.09425	-6.536	0.09425	-5.591	0.09425	-7.062
	0.0945	-5.733	0.0945	-6.836	0.0945	-6.503	0.0945	-7.261	0.0945	-7.181	0.0945	-7.429	0.0945	-2.662	0.0945	-3.423	0.0945	-3.349	0.0945	-6.583	0.0945	-5.575	0.0945	-7.043
	0.09475	-5.688	0.09475	-6.743	0.09475	-6.508	0.09475	-7.256	0.09475	-7.188	0.09475	-7.408	0.09475	-2.664	0.09475	-3.393	0.09475	-3.278	0.09475	-6.604	0.09475	-5.549	0.09475	-7.014
	0.095	-5.644	0.095	-6.666	0.095	-6.508	0.095	-7.241	0.095	-7.188	0.095	-7.38	0.095	-2.671	0.095	-3.413	0.095	-3.243	0.095	-6.595	0.095	-5.525	0.095	-7.004
	0.09525	-5.611	0.09525	-6.627	0.09525	-6.492	0.09525	-7.217	0.09525	-7.17	0.09525	-7.346	0.09525	-2.679	0.09525	-3.484	0.09525	-3.264	0.09525	-6.548	0.09525	-5.494	0.09525	-6.99
	0.0955	-5.589	0.0955	-6.608	0.0955	-6.457	0.0955	-7.184	0.0955	-7.124	0.0955	-7.314	0.0955	-2.684	0.0955	-3.642	0.0955	-3.336	0.0955	-6.474	0.0955	-5.451	0.0955	-6.973
	0.09575	-5.577	0.09575	-6.6	0.09575	-6.398	0.09575	-7.16	0.09575	-7.063	0.09575	-7.296	0.09575	-2.698	0.09575	-3.704	0.09575	-3.409	0.09575	-6.407	0.09575	-5.4	0.09575	-6.924
	0.096	-5.571	0.096	-6.595	0.096	-6.362	0.096	-7.142	0.096	-7.007	0.096	-7.29	0.096	-2.699	0.096	-3.706	0.096	-3.46	0.096	-6.365	0.096	-5.349	0.096	-6.864
	0.09625	-5.566	0.09625	-6.578	0.09625	-6.367	0.09625	-7.122	0.09625	-6.968	0.09625	-7.284	0.09625	-2.679	0.09625	-3.673	0.09625	-3.475	0.09625	-6.363	0.09625	-5.303	0.09625	-6.812
	0.0965	-5.554	0.0965	-6.571	0.0965	-6.348	0.0965	-7.103	0.0965	-6.945	0.0965	-7.27	0.0965	-2.645	0.0965	-3.608	0.0965	-3.437	0.0965	-6.391	0.0965	-5.267	0.0965	-6.766
	0.09675	-5.529	0.09675	-6.524	0.09675	-6.314	0.09675	-7.078	0.09675	-6.937	0.09675	-7.246	0.09675	-2.64	0.09675	-3.511	0.09675	-3.368	0.09675	-6.429	0.09675	-5.239	0.09675	-6.737
	0.097	-5.494	0.097	-6.467	0.097	-6.269	0.097	-7.063	0.097	-6.965	0.097	-7.211	0.097	-2.64	0.097	-3.419	0.097	-3.288	0.097	-6.429	0.097	-5.222	0.097	-6.708
	0.09725	-5.461	0.09725	-6.429	0.09725	-6.216	0.09725	-7.063	0.09725	-7.017	0.09725	-7.168	0.09725	-2.631	0.09725	-3.375	0.09725	-3.214	0.09725	-6.413	0.09725	-5.2	0.09725	-6.685
	0.0975	-5.443	0.0975	-6.421	0.0975	-6.159	0.0975	-7.061	0.0975	-7.045	0.0975	-7.125	0.0975	-2.632	0.0975	-3.373	0.0975	-3.165	0.0975	-6.372	0.0975	-5.186	0.0975	-6.65
	0.09775	-5.439	0.09775	-6.438	0.09775	-6.124	0.09775	-7.059	0.09775	-7.049	0.09775	-7.09	0.09775	-2.651	0.09775	-3.408	0.09775	-3.146	0.09775	-6.313	0.09775	-5.152	0.09775	-6.601
	0.098	-5.44	0.098	-6.468	0.098	-6.106	0.098	-7.047	0.098	-7.023	0.098	-7.069	0.098	-2.668	0.098	-3.459	0.098	-3.143	0.098	-6.253	0.098	-5.109	0.098	-6.567
	0.09825	-5.436	0.09825	-6.519	0.09825	-6.103	0.09825	-7.02	0.09825	-6.964	0.09825	-7.062	0.09825	-2.666	0.09825	-3.483	0.09825	-3.145	0.09825	-6.195	0.09825	-5.061	0.09825	-6.537
	0.0985	-5.419	0.0985	-6.578	0.0985	-6.1	0.0985	-6.975	0.0985	-6.901	0.0985	-7.062	0.0985	-2.646	0.0985	-3.463	0.0985	-3.143	0.0985	-6.145	0.0985	-5.024	0.0985	-6.51
	0.09875	-5.391	0.09875	-6.595	0.09875	-6.09	0.09875	-6.922	0.09875	-6.853	0.09875	-7.058	0.09875	-2.622	0.09875	-3.397	0.09875	-3.147	0.09875	-6.103	0.09875	-4.958	0.09875	-6.493
	0.099	-5.362	0.099	-6.569	0.099	-6.05	0.099	-6.855	0.099	-6.802	0.099	-7.04	0.099	-2.601	0.099	-3.328	0.099	-3.171	0.099	-6.059	0.099	-4.908	0.099	-6.487
	0.09925	-5.338	0.09925	-6.533	0.09925	-5.996	0.09925	-6.788	0.09925	-6.758	0.09925	-7.002	0.09925	-2.583	0.09925	-3.294	0.09925	-3.184	0.09925	-6.009	0.09925	-4.849	0.09925	-6.494
	0.0995	-5.324	0.0995	-6.517	0.0995	-5.955	0.0995	-6.736	0.0995	-6.747	0.0995	-6.944	0.0995	-2.576	0.0995	-3.299	0.0995	-3.253	0.0995	-5.949	0.0995	-4.783	0.0995	-6.51
	0.09975	-5.321	0.09975	-6.526	0.09975	-5.944	0.09975	-6.72	0.09975	-6.738	0.09975	-6.877	0.09975	-2.558	0.09975	-3.305	0.09975	-3.257	0.09975	-5.877	0.09975	-4.716	0.09975	-6.516
	0.1	-5.32	0.1	-6.532	0.1	-5.946	0.1	-6.708	0.1	-6.704	0.1	-6.82	0.1	-2.531	0.1	-3.31	0.1	-3.239	0.1	-5.824	0.1	-4.655	0.1	-6.505
	0.1003	-5.313	0.1003	-6.508	0.1003	-5.962	0.1003	-6.707	0.1003	-6.663	0.1003	-6.784	0.1003	-2.504	0.1003	-3.299	0.1003	-3.215	0.1003	-5.791	0.1003	-4.607	0.1003	-6.461
	0.1005	-5.296	0.1005	-6.459	0.1005	-5.972	0.1005	-6.703	0.1005	-6.648	0.1005	-6.768	0.1005	-2.471	0.1005	-3.259	0.1005	-3.184	0.1005	-5.766	0.1005	-4.576	0.1005	-6.4
	0.1008	-5.265	0.1008	-6.408	0.1008	-5.963	0.1008	-6.686	0.1008	-6.659	0.1008	-6.761	0.1008	-2.454	0.1008	-3.209	0.1008	-3.15	0.1008	-5.758	0.1008	-4.565	0.1008	-6.358
	0.101	-5.216	0.101	-6.371	0.101	-5.921	0.101	-6.653	0.101	-6.662	0.101	-6.758	0.101	-2.425	0.101	-3.189	0.101	-3.11	0.101	-5.767	0.101	-4.567	0.101	-6.315
	0.1013	-5.161	0.1013	-6.352	0.1013	-5.871	0.1013	-6.605	0.1013	-6.64	0.1013	-6.754	0.1013	-2.39	0.1013	-3.216	0.1013	-3.075	0.1013	-5.754	0.1013	-4.569	0.1013	-6.279
	0.1015	-5.117	0.1015	-6.342	0.1015	-5.806	0.1015	-6.558	0.1015	-6.616	0.1015	-6.75	0.1015	-2.361	0.1015	-3.275	0.1015	-3.076	0.1015	-5.715	0.1015	-4.561	0.1015	-6.258
	0.1018	-5.091	0.1018	-6.34	0.1018	-5.742	0.1018	-6.516	0.1018	-6.601	0.1018	-6.745	0.1018	-2.348	0.1018	-3.341	0.1018	-3.095	0.1018	-5.647	0.1018	-4.538	0.1018	-6.249
	0.102	-5.079	0.102	-6.342	0.102	-5.702	0.102	-6.501	0.102	-6.583	0.102	-6.737	0.102	-2.343	0.102	-3.404	0.102	-3.1	0.102	-5.583	0.102	-4.504	0.102	-6.235
	0.1023	-5.075	0.1023	-6.345	0.1023	-5.676	0.1023	-6.503	0.1023	-6.545	0.1023	-6.723	0.1023	-2.351	0.1023	-3.433	0.1023	-3.071	0.1023	-5.537	0.1023	-4.471	0.1023	-6.206
	0.1025	-5.071	0.1025	-6.33	0.1025	-5.69	0.1025	-6.518	0.1025	-6.481	0.1025	-6.696	0.1025	-2.36	0.1025	-3.41	0.1025	-3.018	0.1025	-5.533	0.1025	-4.442	0.1025	-6.166
	0.1028	-5.059	0.1028	-6.296	0.1028	-5.716	0.1028	-6.537	0.1028	-6.391	0.1028	-6.656	0.1028	-2.349	0.1028	-3.354	0.1028	-2.962	0.1028	-5.533	0.1028	-4.418	0.1028	-6.124
	0.103	-5.029	0.103	-6.261	0.103	-5.753	0.103	-6.535	0.103	-6.346	0.103	-6.606	0.103	-2.354	0.103	-3.29	0.103	-2.91	0.103	-5.535	0.103	-4.399	0.103	-6.085
	0.1033	-4.979	0.1033	-6.239	0.1033	-5.682	0.1033	-6.512	0.1033	-6.312	0.1033	-6.55	0.1033	-2.339	0.1033	-3.243	0.1033	-2.86	0.1033	-5.534	0.1033	-4.378	0.1033	-6.023
	0.1035	-4.916	0.1035	-6.229	0.1035	-5.628	0.1035	-6.466	0.1035	-6.321	0.1035	-6.488	0.1035	-2.31	0.1035	-3.214	0.1035	-2.82	0.1035	-5.532	0.1035	-4.347	0.1035	-5.934
	0.1038	-4.858	0.1038	-6.226	0.1038	-5.587	0.1038	-6.39	0.1038	-6.331	0.1038	-6.421	0.1038	-2.307	0.1038	-3.216	0.1038	-2.796	0.1038	-5.538	0.1038	-4.303	0.1038	-5.828
	0.104	-4.82	0.104	-6.224	0.104	-5.552	0.104	-6.313	0.104	-6.329	0.104	-6.371	0.104	-2.347	0.104	-3.239	0.104	-2.774	0.104	-5.506	0.104	-4.253	0.104	-5.745
	0.1043	-4.803	0.1043	-6.209	0.1043	-5.502	0.1043	-6.258	0.1043	-6.325	0.1043	-6.358	0.1043	-2.347	0.1043	-3.27	0.1043	-2.766	0.1043	-5.497	0.1043	-4.211	0.1043	-5.737
	0.1045	-4.801	0.1045	-6.173	0.1045	-5.423	0.1045	-6.234	0.1045	-6.315	0.1045	-6.372	0.1045	-2.347	0.1045	-3.302	0.1045	-2.774	0.1045	-5.452	0.1045	-4.184	0.1045	-5.772
	0.1048	-4.811	0.1048	-6.12	0.1048	-5.415	0.1048	-6.235	0.1048	-6.298	0.1048	-6.392	0.1048	-2.332	0.1048	-3.29	0.1048	-2.782	0.1048	-5.387	0.1048	-4.168	0.1048	-5.853
	0.105	-4.822	0.105	-6.066	0.105	-5.369	0.105	-6.251	0.105	-6.274	0.105	-6.404	0.105	-2.345	0.105	-3.235	0.105	-2.781	0.105	-5.337	0.105	-4.163	0.105	-5.896
	0.1053	-4.819	0.1053	-6.039	0.1053	-5.357	0.1053	-6.264	0.1053	-6.243	0.1053	-6.401	0.1053	-2.365	0.1053	-3.17	0.1053	-2.765	0.1053	-5.27	0.1053	-4.164	0.1053	-5.918
	0.1055	-4.8	0.1055	-6.027	0.1055	-5.374	0.1055	-6.26	0.1055	-6.211	0.1055	-6.376	0.1055	-2.382	0.1055	-3.157	0.1055	-2.715	0.1055	-5.249	0.1055	-4.159	0.1055	-5.919
	0.1058	-4.773	0.1058	-6.014	0.1058	-5.415	0.1058	-6.234	0.1058	-6.182	0.1058	-6.33	0.1058	-2.381	0.1058	-3.165	0.1058	-2.668	0.1058	-5.253	0.1058	-4.138	0.1058	-5.891
	0.106	-4.739	0.106	-6.006	0.106	-5.5	0.106	-6.192	0.106	-6.159	0.106	-6.267	0.106	-2.369	0.106	-3.194	0.106	-2.669	0.106	-5.26	0.106	-4.097	0.106	-5.817
	0.1063	-4.7	0.1063	-5.98	0.1063	-5.545	0.1063	-6.148	0.1063	-6.134	0.1063	-6.202	0.1063	-2.34	0.1063	-3.254	0.1063	-2.665	0.1063	-5.249	0.1063	-4.047	0.1063	-5.728
	0.1065	-4.66	0.1065	-5.952	0.1065	-5.548	0.1065	-6.118	0.1065	-6.094	0.1065	-6.155	0.1065	-2.309	0.1065	-3.309	0.1065	-2.571	0.1065	-5.217	0.1065	-4	0.1065	-5.646
	0.1068	-4.62	0.1068	-5.911	0.1068	-5.515	0.1068	-6.108	0.1068	-6.031	0.1068	-6.128	0.1068	-2.281	0.1068	-3.359	0.1068	-2.539	0.1068	-5.173	0.1068	-3.961	0.1068	-5.583
	0.107	-4.583	0.107	-5.879	0.107	-5.49	0.107	-6.113	0.107	-5.956	0.107	-6.114	0.107	-2.257	0.107	-3.379	0.107	-2.514	0.107	-5.139	0.107	-3.928	0.107	-5.556
	0.1073	-4.553	0.1073	-5.86	0.1073	-5.456	0.1073	-6.121	0.1073	-5.898	0.1073	-6.104	0.1073	-2.24	0.1073	-3.369	0.1073	-2.484	0.1073	-5.094	0.1073	-3.9	0.1073	-5.551
	0.1075	-4.533	0.1075	-5.856	0.1075	-5.451	0.1075	-6.116	0.1075	-5.86	0.1075	-6.096	0.1075	-2.235	0.1075	-3.339	0.1075	-2.456	0.1075	-5.088	0.1075	-3.876	0.1075	-5.601
	0.1078	-4.518	0.1078	-5.861	0.1078	-5.468	0.1078	-6.082	0.1078	-5.84	0.1078	-6.092	0.1078	-2.241	0.1078	-3.296	0.1078	-2.425	0.1078	-5.067	0.1078	-3.857	0.1078	-5.637
	0.108	-4.502	0.108	-5.861	0.108	-5.51	0.108	-6.012	0.108	-5.836	0.108	-6.096	0.108	-2.254	0.108	-3.258	0.108	-2.412	0.108	-5.072	0.108	-3.837	0.108	-5.646
	0.1083	-4.483	0.1083	-5.835	0.1083	-5.54	0.1083	-5.919	0.1083	-5.839	0.1083	-6.102	0.1083	-2.258	0.1083	-3.23	0.1083	-2.387	0.1083	-5.079	0.1083	-3.818	0.1083	-5.645
	0.1085	-4.459	0.1085	-5.806	0.1085	-5.524	0.1085	-5.837	0.1085	-5.843	0.1085	-6.096	0.1085	-2.246	0.1085	-3.248	0.1085	-2.374	0.1085	-5.097	0.1085	-3.803	0.1085	-5.635
	0.1088	-4.429	0.1088	-5.776	0.1088	-5.465	0.1088	-5.782	0.1088	-5.843	0.1088	-6.068	0.1088	-2.219	0.1088	-3.271	0.1088	-2.43	0.1088	-5.093	0.1088	-3.788	0.1088	-5.621
	0.109	-4.394	0.109	-5.745	0.109	-5.366	0.109	-5.754	0.109	-5.834	0.109	-6.021	0.109	-2.2	0.109	-3.272	0.109	-2.478	0.109	-5.05	0.109	-3.768	0.109	-5.58
	0.1093	-4.35	0.1093	-5.711	0.1093	-5.29	0.1093	-5.743	0.1093	-5.816	0.1093	-5.962	0.1093	-2.172	0.1093	-3.276	0.1093	-2.515	0.1093	-4.992	0.1093	-3.738	0.1093	-5.573
	0.1095	-4.294	0.1095	-5.678	0.1095	-5.221	0.1095	-5.739	0.1095	-5.785	0.1095	-5.911	0.1095	-2.134	0.1095	-3.274	0.1095	-2.54	0.1095	-4.926	0.1095	-3.699	0.1095	-5.535
	0.1098	-4.247	0.1098	-5.66	0.1098	-5.177	0.1098	-5.733	0.1098	-5.746	0.1098	-5.866	0.1098	-2.117	0.1098	-3.225	0.1098	-2.553	0.1098	-4.865	0.1098	-3.651	0.1098	-5.473
	0.11	-4.198	0.11	-5.662	0.11	-5.143	0.11	-5.71	0.11	-5.717	0.11	-5.828	0.11	-2.114	0.11	-3.173	0.11	-2.557	0.11	-4.804	0.11	-3.6	0.11	-5.435
	0.1103	-4.192	0.1103	-5.676	0.1103	-5.125	0.1103	-5.664	0.1103	-5.714	0.1103	-5.813	0.1103	-2.117	0.1103	-3.138	0.1103	-2.544	0.1103	-4.752	0.1103	-3.549	0.1103	-5.353
	0.1105	-4.201	0.1105	-5.692	0.1105	-5.063	0.1105	-5.602	0.1105	-5.717	0.1105	-5.823	0.1105	-2.112	0.1105	-3.132	0.1105	-2.511	0.1105	-4.722	0.1105	-3.5	0.1105	-5.285
	0.1108	-4.207	0.1108	-5.705	0.1108	-4.979	0.1108	-5.545	0.1108	-5.703	0.1108	-5.844	0.1108	-2.09	0.1108	-3.123	0.1108	-2.471	0.1108	-4.727	0.1108	-3.471	0.1108	-5.225
	0.111	-4.2	0.111	-5.714	0.111	-4.92	0.111	-5.505	0.111	-5.693	0.111	-5.865	0.111	-2.052	0.111	-3.14	0.111	-2.444	0.111	-4.735	0.111	-3.462	0.111	-5.154
	0.1113	-4.182	0.1113	-5.724	0.1113	-4.869	0.1113	-5.481	0.1113	-5.691	0.1113	-5.875	0.1113	-2.028	0.1113	-3.132	0.1113	-2.425	0.1113	-4.737	0.1113	-3.457	0.1113	-5.112
	0.1115	-4.156	0.1115	-5.724	0.1115	-4.814	0.1115	-5.47	0.1115	-5.685	0.1115	-5.868	0.1115	-1.984	0.1115	-3.111	0.1115	-2.417	0.1115	-4.725	0.1115	-3.447	0.1115	-5.086
	0.1118	-4.125	0.1118	-5.704	0.1118	-4.744	0.1118	-5.472	0.1118	-5.653	0.1118	-5.842	0.1118	-1.939	0.1118	-3.098	0.1118	-2.411	0.1118	-4.714	0.1118	-3.429	0.1118	-5.063
	0.112	-4.092	0.112	-5.669	0.112	-4.671	0.112	-5.478	0.112	-5.593	0.112	-5.8	0.112	-1.899	0.112	-3.074	0.112	-2.393	0.112	-4.688	0.112	-3.403	0.112	-5.029
	0.1123	-4.062	0.1123	-5.619	0.1123	-4.611	0.1123	-5.479	0.1123	-5.525	0.1123	-5.742	0.1123	-1.875	0.1123	-3.032	0.1123	-2.366	0.1123	-4.65	0.1123	-3.371	0.1123	-4.99
	0.1125	-4.039	0.1125	-5.567	0.1125	-4.597	0.1125	-5.468	0.1125	-5.463	0.1125	-5.685	0.1125	-1.887	0.1125	-2.98	0.1125	-2.345	0.1125	-4.61	0.1125	-3.334	0.1125	-4.947
	0.1128	-4.018	0.1128	-5.521	0.1128	-4.638	0.1128	-5.446	0.1128	-5.41	0.1128	-5.657	0.1128	-1.891	0.1128	-2.972	0.1128	-2.344	0.1128	-4.589	0.1128	-3.293	0.1128	-4.921
	0.113	-3.991	0.113	-5.479	0.113	-4.691	0.113	-5.419	0.113	-5.366	0.113	-5.648	0.113	-1.902	0.113	-2.967	0.113	-2.355	0.113	-4.579	0.113	-3.246	0.113	-4.91
	0.1133	-3.955	0.1133	-5.438	0.1133	-4.722	0.1133	-5.39	0.1133	-5.327	0.1133	-5.635	0.1133	-1.926	0.1133	-2.962	0.1133	-2.346	0.1133	-4.6	0.1133	-3.199	0.1133	-4.904
	0.1135	-3.921	0.1135	-5.411	0.1135	-4.73	0.1135	-5.364	0.1135	-5.295	0.1135	-5.608	0.1135	-1.964	0.1135	-2.974	0.1135	-2.303	0.1135	-4.643	0.1135	-3.153	0.1135	-4.892
	0.1138	-3.894	0.1138	-5.386	0.1138	-4.747	0.1138	-5.342	0.1138	-5.285	0.1138	-5.574	0.1138	-1.972	0.1138	-3.002	0.1138	-2.242	0.1138	-4.664	0.1138	-3.111	0.1138	-4.863
	0.114	-3.876	0.114	-5.37	0.114	-4.82	0.114	-5.318	0.114	-5.3	0.114	-5.539	0.114	-1.962	0.114	-3.021	0.114	-2.176	0.114	-4.653	0.114	-3.082	0.114	-4.807
	0.1143	-3.867	0.1143	-5.364	0.1143	-4.912	0.1143	-5.288	0.1143	-5.296	0.1143	-5.498	0.1143	-1.923	0.1143	-3.033	0.1143	-2.133	0.1143	-4.589	0.1143	-3.065	0.1143	-4.74
	0.1145	-3.864	0.1145	-5.374	0.1145	-4.929	0.1145	-5.25	0.1145	-5.252	0.1145	-5.458	0.1145	-1.916	0.1145	-3.057	0.1145	-2.13	0.1145	-4.492	0.1145	-3.054	0.1145	-4.689
	0.1148	-3.856	0.1148	-5.394	0.1148	-4.891	0.1148	-5.21	0.1148	-5.186	0.1148	-5.43	0.1148	-1.923	0.1148	-3.084	0.1148	-2.159	0.1148	-4.387	0.1148	-3.038	0.1148	-4.649
	0.115	-3.824	0.115	-5.416	0.115	-4.816	0.115	-5.172	0.115	-5.13	0.115	-5.416	0.115	-1.882	0.115	-3.081	0.115	-2.183	0.115	-4.301	0.115	-3.002	0.115	-4.621
	0.1153	-3.781	0.1153	-5.425	0.1153	-4.734	0.1153	-5.137	0.1153	-5.096	0.1153	-5.41	0.1153	-1.828	0.1153	-3.077	0.1153	-2.169	0.1153	-4.251	0.1153	-2.945	0.1153	-4.606
	0.1155	-3.737	0.1155	-5.416	0.1155	-4.681	0.1155	-5.103	0.1155	-5.065	0.1155	-5.399	0.1155	-1.787	0.1155	-3.091	0.1155	-2.119	0.1155	-4.24	0.1155	-2.88	0.1155	-4.599
	0.1158	-3.672	0.1158	-5.391	0.1158	-4.627	0.1158	-5.067	0.1158	-5.031	0.1158	-5.378	0.1158	-1.764	0.1158	-3.094	0.1158	-2.057	0.1158	-4.264	0.1158	-2.819	0.1158	-4.588
	0.116	-3.64	0.116	-5.343	0.116	-4.615	0.116	-5.021	0.116	-4.991	0.116	-5.343	0.116	-1.765	0.116	-3.07	0.116	-1.991	0.116	-4.294	0.116	-2.772	0.116	-4.562
	0.1163	-3.628	0.1163	-5.304	0.1163	-4.651	0.1163	-4.97	0.1163	-4.945	0.1163	-5.306	0.1163	-1.766	0.1163	-3.011	0.1163	-1.948	0.1163	-4.29	0.1163	-2.738	0.1163	-4.524
	0.1165	-3.62	0.1165	-5.285	0.1165	-4.724	0.1165	-4.93	0.1165	-4.895	0.1165	-5.272	0.1165	-1.8	0.1165	-2.937	0.1165	-1.927	0.1165	-4.241	0.1165	-2.707	0.1165	-4.496
	0.1168	-3.636	0.1168	-5.285	0.1168	-4.805	0.1168	-4.899	0.1168	-4.848	0.1168	-5.246	0.1168	-1.813	0.1168	-2.879	0.1168	-1.914	0.1168	-4.151	0.1168	-2.666	0.1168	-4.477
	0.117	-3.665	0.117	-5.294	0.117	-4.833	0.117	-4.887	0.117	-4.817	0.117	-5.236	0.117	-1.789	0.117	-2.842	0.117	-1.922	0.117	-4.078	0.117	-2.613	0.117	-4.452
	0.1173	-3.696	0.1173	-5.29	0.1173	-4.81	0.1173	-4.875	0.1173	-4.821	0.1173	-5.235	0.1173	-1.766	0.1173	-2.841	0.1173	-1.964	0.1173	-4.02	0.1173	-2.554	0.1173	-4.415
	0.1175	-3.709	0.1175	-5.273	0.1175	-4.773	0.1175	-4.865	0.1175	-4.841	0.1175	-5.235	0.1175	-1.729	0.1175	-2.876	0.1175	-2.026	0.1175	-3.986	0.1175	-2.496	0.1175	-4.366
	0.1178	-3.702	0.1178	-5.238	0.1178	-4.741	0.1178	-4.855	0.1178	-4.857	0.1178	-5.225	0.1178	-1.686	0.1178	-2.927	0.1178	-2.066	0.1178	-3.932	0.1178	-2.45	0.1178	-4.308
	0.118	-3.681	0.118	-5.188	0.118	-4.693	0.118	-4.843	0.118	-4.871	0.118	-5.203	0.118	-1.673	0.118	-2.98	0.118	-2.058	0.118	-3.912	0.118	-2.431	0.118	-4.238
	0.1183	-3.67	0.1183	-5.144	0.1183	-4.654	0.1183	-4.821	0.1183	-4.88	0.1183	-5.168	0.1183	-1.667	0.1183	-3.004	0.1183	-1.997	0.1183	-3.905	0.1183	-2.441	0.1183	-4.16
	0.1185	-3.679	0.1185	-5.12	0.1185	-4.61	0.1185	-4.79	0.1185	-4.873	0.1185	-5.12	0.1185	-1.635	0.1185	-2.972	0.1185	-1.92	0.1185	-3.886	0.1185	-2.468	0.1185	-4.091
	0.1188	-3.69	0.1188	-5.119	0.1188	-4.587	0.1188	-4.762	0.1188	-4.841	0.1188	-5.068	0.1188	-1.603	0.1188	-2.912	0.1188	-1.856	0.1188	-3.838	0.1188	-2.49	0.1188	-4.03
	0.119	-3.702	0.119	-5.126	0.119	-4.567	0.119	-4.733	0.119	-4.798	0.119	-5.03	0.119	-1.582	0.119	-2.857	0.119	-1.803	0.119	-3.774	0.119	-2.481	0.119	-4.007
	0.1193	-3.682	0.1193	-5.138	0.1193	-4.547	0.1193	-4.699	0.1193	-4.744	0.1193	-5.014	0.1193	-1.542	0.1193	-2.804	0.1193	-1.762	0.1193	-3.706	0.1193	-2.43	0.1193	-4.021
	0.1195	-3.647	0.1195	-5.143	0.1195	-4.542	0.1195	-4.661	0.1195	-4.699	0.1195	-5.011	0.1195	-1.55	0.1195	-2.771	0.1195	-1.742	0.1195	-3.668	0.1195	-2.342	0.1195	-4.044
	0.1198	-3.574	0.1198	-5.133	0.1198	-4.527	0.1198	-4.617	0.1198	-4.678	0.1198	-5.011	0.1198	-1.544	0.1198	-2.769	0.1198	-1.752	0.1198	-3.633	0.1198	-2.231	0.1198	-4.054
	0.12	-3.507	0.12	-5.092	0.12	-4.514	0.12	-4.581	0.12	-4.665	0.12	-5.007	0.12	-1.557	0.12	-2.791	0.12	-1.781	0.12	-3.627	0.12	-2.125	0.12	-4.057
	0.1203	-3.489	0.1203	-5.035	0.1203	-4.467	0.1203	-4.553	0.1203	-4.661	0.1203	-4.998	0.1203	-1.608	0.1203	-2.81	0.1203	-1.802	0.1203	-3.608	0.1203	-2.053	0.1203	-4.047
	0.1205	-3.514	0.1205	-4.975	0.1205	-4.429	0.1205	-4.535	0.1205	-4.672	0.1205	-4.983	0.1205	-1.648	0.1205	-2.815	0.1205	-1.802	0.1205	-3.587	0.1205	-2.023	0.1205	-3.993
	0.1208	-3.561	0.1208	-4.935	0.1208	-4.409	0.1208	-4.534	0.1208	-4.688	0.1208	-4.953	0.1208	-1.675	0.1208	-2.803	0.1208	-1.791	0.1208	-3.539	0.1208	-2.033	0.1208	-3.908
	0.121	-3.592	0.121	-4.917	0.121	-4.374	0.121	-4.531	0.121	-4.691	0.121	-4.913	0.121	-1.689	0.121	-2.774	0.121	-1.774	0.121	-3.519	0.121	-2.068	0.121	-3.837
	0.1213	-3.608	0.1213	-4.914	0.1213	-4.343	0.1213	-4.517	0.1213	-4.671	0.1213	-4.871	0.1213	-1.665	0.1213	-2.738	0.1213	-1.755	0.1213	-3.518	0.1213	-2.11	0.1213	-3.778
	0.1215	-3.602	0.1215	-4.914	0.1215	-4.299	0.1215	-4.493	0.1215	-4.615	0.1215	-4.82	0.1215	-1.615	0.1215	-2.714	0.1215	-1.739	0.1215	-3.51	0.1215	-2.133	0.1215	-3.735
	0.1218	-3.553	0.1218	-4.901	0.1218	-4.285	0.1218	-4.465	0.1218	-4.533	0.1218	-4.778	0.1218	-1.546	0.1218	-2.713	0.1218	-1.726	0.1218	-3.489	0.1218	-2.122	0.1218	-3.705
	0.122	-3.482	0.122	-4.868	0.122	-4.225	0.122	-4.435	0.122	-4.442	0.122	-4.737	0.122	-1.48	0.122	-2.73	0.122	-1.726	0.122	-3.453	0.122	-2.079	0.122	-3.686
	0.1223	-3.436	0.1223	-4.814	0.1223	-4.217	0.1223	-4.402	0.1223	-4.371	0.1223	-4.711	0.1223	-1.436	0.1223	-2.733	0.1223	-1.738	0.1223	-3.421	0.1223	-2.023	0.1223	-3.682
	0.1225	-3.408	0.1225	-4.751	0.1225	-4.168	0.1225	-4.373	0.1225	-4.326	0.1225	-4.692	0.1225	-1.409	0.1225	-2.715	0.1225	-1.736	0.1225	-3.394	0.1225	-1.973	0.1225	-3.681
	0.1228	-3.393	0.1228	-4.697	0.1228	-4.112	0.1228	-4.354	0.1228	-4.304	0.1228	-4.682	0.1228	-1.412	0.1228	-2.692	0.1228	-1.703	0.1228	-3.387	0.1228	-1.94	0.1228	-3.673
	0.123	-3.387	0.123	-4.667	0.123	-4.051	0.123	-4.347	0.123	-4.298	0.123	-4.677	0.123	-1.422	0.123	-2.679	0.123	-1.655	0.123	-3.384	0.123	-1.922	0.123	-3.647
	0.1233	-3.384	0.1233	-4.659	0.1233	-3.978	0.1233	-4.364	0.1233	-4.294	0.1233	-4.675	0.1233	-1.479	0.1233	-2.68	0.1233	-1.623	0.1233	-3.386	0.1233	-1.905	0.1233	-3.599
	0.1235	-3.371	0.1235	-4.663	0.1235	-3.904	0.1235	-4.385	0.1235	-4.329	0.1235	-4.665	0.1235	-1.481	0.1235	-2.69	0.1235	-1.599	0.1235	-3.384	0.1235	-1.874	0.1235	-3.532
	0.1238	-3.341	0.1238	-4.668	0.1238	-3.878	0.1238	-4.366	0.1238	-4.328	0.1238	-4.642	0.1238	-1.455	0.1238	-2.684	0.1238	-1.555	0.1238	-3.366	0.1238	-1.818	0.1238	-3.458
	0.124	-3.294	0.124	-4.664	0.124	-3.813	0.124	-4.32	0.124	-4.309	0.124	-4.603	0.124	-1.433	0.124	-2.667	0.124	-1.503	0.124	-3.332	0.124	-1.742	0.124	-3.39
	0.1243	-3.238	0.1243	-4.645	0.1243	-3.805	0.1243	-4.256	0.1243	-4.255	0.1243	-4.566	0.1243	-1.417	0.1243	-2.638	0.1243	-1.458	0.1243	-3.294	0.1243	-1.662	0.1243	-3.341
	0.1245	-3.177	0.1245	-4.614	0.1245	-3.827	0.1245	-4.196	0.1245	-4.17	0.1245	-4.545	0.1245	-1.386	0.1245	-2.608	0.1245	-1.445	0.1245	-3.264	0.1245	-1.601	0.1245	-3.304
	0.1248	-3.114	0.1248	-4.582	0.1248	-3.834	0.1248	-4.144	0.1248	-4.09	0.1248	-4.524	0.1248	-1.389	0.1248	-2.584	0.1248	-1.454	0.1248	-3.224	0.1248	-1.579	0.1248	-3.264
	0.125	-3.06	0.125	-4.559	0.125	-3.794	0.125	-4.094	0.125	-4.017	0.125	-4.494	0.125	-1.414	0.125	-2.569	0.125	-1.469	0.125	-3.212	0.125	-1.585	0.125	-3.219
	0.1253	-3.012	0.1253	-4.544	0.1253	-3.717	0.1253	-4.052	0.1253	-3.983	0.1253	-4.453	0.1253	-1.428	0.1253	-2.57	0.1253	-1.481	0.1253	-3.217	0.1253	-1.587	0.1253	-3.172
	0.1255	-2.988	0.1255	-4.526	0.1255	-3.655	0.1255	-4.029	0.1255	-3.971	0.1255	-4.415	0.1255	-1.447	0.1255	-2.588	0.1255	-1.487	0.1255	-3.21	0.1255	-1.585	0.1255	-3.128
	0.1258	-2.956	0.1258	-4.512	0.1258	-3.594	0.1258	-4.044	0.1258	-3.962	0.1258	-4.39	0.1258	-1.453	0.1258	-2.614	0.1258	-1.499	0.1258	-3.192	0.1258	-1.579	0.1258	-3.084
	0.126	-2.927	0.126	-4.486	0.126	-3.55	0.126	-4.055	0.126	-3.967	0.126	-4.358	0.126	-1.487	0.126	-2.621	0.126	-1.499	0.126	-3.155	0.126	-1.56	0.126	-3.038
	0.1263	-2.914	0.1263	-4.453	0.1263	-3.542	0.1263	-4.077	0.1263	-3.966	0.1263	-4.305	0.1263	-1.556	0.1263	-2.597	0.1263	-1.476	0.1263	-3.103	0.1263	-1.523	0.1263	-2.994
	0.1265	-2.902	0.1265	-4.431	0.1265	-3.569	0.1265	-4.091	0.1265	-3.962	0.1265	-4.266	0.1265	-1.567	0.1265	-2.554	0.1265	-1.445	0.1265	-3.048	0.1265	-1.475	0.1265	-2.957
	0.1268	-2.873	0.1268	-4.403	0.1268	-3.63	0.1268	-4.06	0.1268	-3.949	0.1268	-4.253	0.1268	-1.569	0.1268	-2.503	0.1268	-1.417	0.1268	-3.018	0.1268	-1.423	0.1268	-2.922
	0.127	-2.821	0.127	-4.394	0.127	-3.671	0.127	-4.032	0.127	-3.924	0.127	-4.254	0.127	-1.577	0.127	-2.455	0.127	-1.4	0.127	-3.009	0.127	-1.371	0.127	-2.9
	0.1273	-2.76	0.1273	-4.406	0.1273	-3.688	0.1273	-3.974	0.1273	-3.891	0.1273	-4.262	0.1273	-1.577	0.1273	-2.417	0.1273	-1.412	0.1273	-3.005	0.1273	-1.325	0.1273	-2.878
	0.1275	-2.705	0.1275	-4.423	0.1275	-3.682	0.1275	-3.901	0.1275	-3.876	0.1275	-4.273	0.1275	-1.586	0.1275	-2.395	0.1275	-1.441	0.1275	-2.992	0.1275	-1.287	0.1275	-2.867
	0.1278	-2.663	0.1278	-4.427	0.1278	-3.641	0.1278	-3.839	0.1278	-3.874	0.1278	-4.275	0.1278	-1.589	0.1278	-2.394	0.1278	-1.463	0.1278	-2.962	0.1278	-1.253	0.1278	-2.853
	0.128	-2.637	0.128	-4.407	0.128	-3.561	0.128	-3.796	0.128	-3.876	0.128	-4.264	0.128	-1.554	0.128	-2.418	0.128	-1.469	0.128	-2.906	0.128	-1.217	0.128	-2.844
	0.1283	-2.624	0.1283	-4.373	0.1283	-3.486	0.1283	-3.775	0.1283	-3.863	0.1283	-4.232	0.1283	-1.477	0.1283	-2.46	0.1283	-1.443	0.1283	-2.823	0.1283	-1.176	0.1283	-2.829
	0.1285	-2.617	0.1285	-4.336	0.1285	-3.447	0.1285	-3.788	0.1285	-3.813	0.1285	-4.187	0.1285	-1.371	0.1285	-2.487	0.1285	-1.385	0.1285	-2.732	0.1285	-1.134	0.1285	-2.814
	0.1288	-2.59	0.1288	-4.304	0.1288	-3.428	0.1288	-3.833	0.1288	-3.741	0.1288	-4.139	0.1288	-1.358	0.1288	-2.475	0.1288	-1.336	0.1288	-2.673	0.1288	-1.093	0.1288	-2.806
	0.129	-2.56	0.129	-4.279	0.129	-3.435	0.129	-3.865	0.129	-3.692	0.129	-4.095	0.129	-1.375	0.129	-2.436	0.129	-1.313	0.129	-2.66	0.129	-1.053	0.129	-2.805
	0.1293	-2.539	0.1293	-4.26	0.1293	-3.423	0.1293	-3.853	0.1293	-3.642	0.1293	-4.05	0.1293	-1.409	0.1293	-2.383	0.1293	-1.3	0.1293	-2.68	0.1293	-1.027	0.1293	-2.782
	0.1295	-2.514	0.1295	-4.242	0.1295	-3.404	0.1295	-3.807	0.1295	-3.629	0.1295	-4.002	0.1295	-1.423	0.1295	-2.332	0.1295	-1.285	0.1295	-2.703	0.1295	-1.022	0.1295	-2.755
	0.1298	-2.501	0.1298	-4.221	0.1298	-3.382	0.1298	-3.75	0.1298	-3.631	0.1298	-3.957	0.1298	-1.425	0.1298	-2.269	0.1298	-1.276	0.1298	-2.719	0.1298	-1.021	0.1298	-2.723
	0.13	-2.496	0.13	-4.189	0.13	-3.318	0.13	-3.696	0.13	-3.633	0.13	-3.922	0.13	-1.377	0.13	-2.178	0.13	-1.282	0.13	-2.697	0.13	-1.008	0.13	-2.703
	0.1303	-2.516	0.1303	-4.119	0.1303	-3.245	0.1303	-3.654	0.1303	-3.638	0.1303	-3.88	0.1303	-1.402	0.1303	-2.105	0.1303	-1.287	0.1303	-2.639	0.1303	-0.9853	0.1303	-2.682
	0.1305	-2.597	0.1305	-4.068	0.1305	-3.201	0.1305	-3.632	0.1305	-3.648	0.1305	-3.853	0.1305	-1.438	0.1305	-2.059	0.1305	-1.27	0.1305	-2.553	0.1305	-0.9529	0.1305	-2.651
	0.1308	-2.653	0.1308	-4.045	0.1308	-3.173	0.1308	-3.624	0.1308	-3.648	0.1308	-3.852	0.1308	-1.473	0.1308	-2.028	0.1308	-1.217	0.1308	-2.482	0.1308	-0.9152	0.1308	-2.621
	0.131	-2.678	0.131	-4.049	0.131	-3.165	0.131	-3.615	0.131	-3.619	0.131	-3.858	0.131	-1.484	0.131	-1.992	0.131	-1.164	0.131	-2.404	0.131	-0.8785	0.131	-2.583
	0.1313	-2.664	0.1313	-4.063	0.1313	-3.139	0.1313	-3.61	0.1313	-3.558	0.1313	-3.855	0.1313	-1.467	0.1313	-1.958	0.1313	-1.13	0.1313	-2.371	0.1313	-0.8456	0.1313	-2.552
	0.1315	-2.617	0.1315	-4.071	0.1315	-3.084	0.1315	-3.58	0.1315	-3.473	0.1315	-3.83	0.1315	-1.438	0.1315	-1.922	0.1315	-1.126	0.1315	-2.353	0.1315	-0.8125	0.1315	-2.536
	0.1318	-2.555	0.1318	-4.067	0.1318	-3.02	0.1318	-3.525	0.1318	-3.404	0.1318	-3.785	0.1318	-1.383	0.1318	-1.896	0.1318	-1.137	0.1318	-2.326	0.1318	-0.7746	0.1318	-2.513
	0.132	-2.484	0.132	-4.042	0.132	-2.977	0.132	-3.467	0.132	-3.362	0.132	-3.73	0.132	-1.34	0.132	-1.871	0.132	-1.148	0.132	-2.284	0.132	-0.7326	0.132	-2.47
	0.1323	-2.429	0.1323	-3.988	0.1323	-2.92	0.1323	-3.413	0.1323	-3.333	0.1323	-3.681	0.1323	-1.304	0.1323	-1.848	0.1323	-1.144	0.1323	-2.246	0.1323	-0.6853	0.1323	-2.423
	0.1325	-2.396	0.1325	-3.901	0.1325	-2.937	0.1325	-3.379	0.1325	-3.312	0.1325	-3.643	0.1325	-1.313	0.1325	-1.836	0.1325	-1.116	0.1325	-2.193	0.1325	-0.6311	0.1325	-2.383
	0.1328	-2.401	0.1328	-3.812	0.1328	-2.96	0.1328	-3.359	0.1328	-3.298	0.1328	-3.614	0.1328	-1.339	0.1328	-1.838	0.1328	-1.078	0.1328	-2.137	0.1328	-0.579	0.1328	-2.349
	0.133	-2.424	0.133	-3.76	0.133	-3.002	0.133	-3.348	0.133	-3.3	0.133	-3.592	0.133	-1.385	0.133	-1.85	0.133	-1.044	0.133	-2.099	0.133	-0.5421	0.133	-2.323
	0.1333	-2.454	0.1333	-3.749	0.1333	-3.028	0.1333	-3.34	0.1333	-3.332	0.1333	-3.576	0.1333	-1.417	0.1333	-1.865	0.1333	-0.991	0.1333	-2.084	0.1333	-0.5152	0.1333	-2.275
	0.1335	-2.488	0.1335	-3.759	0.1335	-3.026	0.1335	-3.335	0.1335	-3.375	0.1335	-3.56	0.1335	-1.427	0.1335	-1.869	0.1335	-0.9888	0.1335	-2.084	0.1335	-0.4869	0.1335	-2.233
	0.1338	-2.505	0.1338	-3.776	0.1338	-2.988	0.1338	-3.303	0.1338	-3.407	0.1338	-3.534	0.1338	-1.414	0.1338	-1.855	0.1338	-0.9818	0.1338	-2.081	0.1338	-0.4491	0.1338	-2.178
	0.134	-2.505	0.134	-3.79	0.134	-2.902	0.134	-3.251	0.134	-3.414	0.134	-3.501	0.134	-1.377	0.134	-1.822	0.134	-0.9561	0.134	-2.052	0.134	-0.4028	0.134	-2.099
	0.1343	-2.495	0.1343	-3.791	0.1343	-2.809	0.1343	-3.199	0.1343	-3.394	0.1343	-3.467	0.1343	-1.328	0.1343	-1.781	0.1343	-0.9521	0.1343	-2.01	0.1343	-0.3566	0.1343	-1.999
	0.1345	-2.474	0.1345	-3.773	0.1345	-2.732	0.1345	-3.168	0.1345	-3.368	0.1345	-3.44	0.1345	-1.267	0.1345	-1.742	0.1345	-0.9524	0.1345	-1.979	0.1345	-0.3163	0.1345	-1.918
	0.1348	-2.441	0.1348	-3.745	0.1348	-2.721	0.1348	-3.151	0.1348	-3.362	0.1348	-3.426	0.1348	-1.237	0.1348	-1.722	0.1348	-0.9491	0.1348	-1.943	0.1348	-0.2688	0.1348	-1.878
	0.135	-2.395	0.135	-3.729	0.135	-2.764	0.135	-3.153	0.135	-3.374	0.135	-3.432	0.135	-1.246	0.135	-1.721	0.135	-0.9434	0.135	-1.908	0.135	-0.2537	0.135	-1.885
	0.1353	-2.344	0.1353	-3.734	0.1353	-2.835	0.1353	-3.168	0.1353	-3.403	0.1353	-3.459	0.1353	-1.289	0.1353	-1.758	0.1353	-0.9337	0.1353	-1.888	0.1353	-0.2411	0.1353	-1.923
	0.1355	-2.305	0.1355	-3.757	0.1355	-2.918	0.1355	-3.19	0.1355	-3.444	0.1355	-3.502	0.1355	-1.364	0.1355	-1.799	0.1355	-0.9221	0.1355	-1.902	0.1355	-0.2996	0.1355	-1.957
	0.1358	-2.299	0.1358	-3.792	0.1358	-2.987	0.1358	-3.212	0.1358	-3.504	0.1358	-3.553	0.1358	-1.429	0.1358	-1.819	0.1358	-0.9209	0.1358	-1.947	0.1358	-0.3784	0.1358	-1.988
	0.136	-2.32	0.136	-3.839	0.136	-3.057	0.136	-3.226	0.136	-3.582	0.136	-3.607	0.136	-1.483	0.136	-1.8	0.136	-0.9302	0.136	-2.024	0.136	-0.4386	0.136	-2.016
	0.1363	-2.358	0.1363	-3.895	0.1363	-3.124	0.1363	-3.239	0.1363	-3.63	0.1363	-3.657	0.1363	-1.52	0.1363	-1.766	0.1363	-0.9876	0.1363	-2.108	0.1363	-0.463	0.1363	-2.046
	0.1365	-2.404	0.1365	-3.949	0.1365	-3.186	0.1365	-3.253	0.1365	-3.632	0.1365	-3.697	0.1365	-1.52	0.1365	-1.737	0.1365	-1.041	0.1365	-2.169	0.1365	-0.4586	0.1365	-2.073
	0.1368	-2.45	0.1368	-3.984	0.1368	-3.209	0.1368	-3.279	0.1368	-3.605	0.1368	-3.728	0.1368	-1.524	0.1368	-1.726	0.1368	-1.058	0.1368	-2.199	0.1368	-0.4388	0.1368	-2.105
	0.137	-2.479	0.137	-3.987	0.137	-3.209	0.137	-3.324	0.137	-3.586	0.137	-3.75	0.137	-1.525	0.137	-1.711	0.137	-1.035	0.137	-2.24	0.137	-0.4162	0.137	-2.147
	0.1373	-2.516	0.1373	-3.973	0.1373	-3.171	0.1373	-3.375	0.1373	-3.573	0.1373	-3.767	0.1373	-1.537	0.1373	-1.702	0.1373	-0.9901	0.1373	-2.274	0.1373	-0.4033	0.1373	-2.194
	0.1375	-2.564	0.1375	-3.966	0.1375	-3.216	0.1375	-3.411	0.1375	-3.594	0.1375	-3.786	0.1375	-1.549	0.1375	-1.719	0.1375	-0.9615	0.1375	-2.326	0.1375	-0.4131	0.1375	-2.232
	0.1378	-2.618	0.1378	-3.966	0.1378	-3.245	0.1378	-3.437	0.1378	-3.648	0.1378	-3.813	0.1378	-1.56	0.1378	-1.771	0.1378	-0.9783	0.1378	-2.369	0.1378	-0.4486	0.1378	-2.252
	0.138	-2.665	0.138	-3.975	0.138	-3.276	0.138	-3.455	0.138	-3.717	0.138	-3.846	0.138	-1.596	0.138	-1.833	0.138	-1.049	0.138	-2.393	0.138	-0.5015	0.138	-2.25
	0.1383	-2.695	0.1383	-4.002	0.1383	-3.269	0.1383	-3.469	0.1383	-3.773	0.1383	-3.88	0.1383	-1.632	0.1383	-1.877	0.1383	-1.147	0.1383	-2.4	0.1383	-0.5586	0.1383	-2.264
	0.1385	-2.729	0.1385	-4.047	0.1385	-3.261	0.1385	-3.473	0.1385	-3.816	0.1385	-3.912	0.1385	-1.661	0.1385	-1.89	0.1385	-1.234	0.1385	-2.402	0.1385	-0.6074	0.1385	-2.265
	0.1388	-2.78	0.1388	-4.106	0.1388	-3.263	0.1388	-3.477	0.1388	-3.831	0.1388	-3.94	0.1388	-1.675	0.1388	-1.86	0.1388	-1.286	0.1388	-2.407	0.1388	-0.7046	0.1388	-2.281
	0.139	-2.807	0.139	-4.17	0.139	-3.273	0.139	-3.493	0.139	-3.833	0.139	-3.964	0.139	-1.659	0.139	-1.83	0.139	-1.299	0.139	-2.43	0.139	-0.7434	0.139	-2.324
	0.1393	-2.82	0.1393	-4.231	0.1393	-3.288	0.1393	-3.536	0.1393	-3.839	0.1393	-3.986	0.1393	-1.632	0.1393	-1.823	0.1393	-1.275	0.1393	-2.482	0.1393	-0.7679	0.1393	-2.388
	0.1395	-2.84	0.1395	-4.283	0.1395	-3.316	0.1395	-3.587	0.1395	-3.855	0.1395	-4.008	0.1395	-1.624	0.1395	-1.809	0.1395	-1.221	0.1395	-2.556	0.1395	-0.7711	0.1395	-2.464
	0.1398	-2.875	0.1398	-4.328	0.1398	-3.35	0.1398	-3.636	0.1398	-3.882	0.1398	-4.033	0.1398	-1.661	0.1398	-1.806	0.1398	-1.161	0.1398	-2.616	0.1398	-0.7627	0.1398	-2.54
	0.14	-2.919	0.14	-4.368	0.14	-3.413	0.14	-3.682	0.14	-3.914	0.14	-4.053	0.14	-1.673	0.14	-1.818	0.14	-1.146	0.14	-2.691	0.14	-0.7155	0.14	-2.605
	0.1403	-2.944	0.1403	-4.403	0.1403	-3.477	0.1403	-3.719	0.1403	-3.96	0.1403	-4.065	0.1403	-1.7	0.1403	-1.861	0.1403	-1.2	0.1403	-2.722	0.1403	-0.7246	0.1403	-2.652
	0.1405	-2.944	0.1405	-4.429	0.1405	-3.547	0.1405	-3.745	0.1405	-4.009	0.1405	-4.073	0.1405	-1.725	0.1405	-1.925	0.1405	-1.306	0.1405	-2.734	0.1405	-0.7431	0.1405	-2.674
	0.1408	-2.933	0.1408	-4.443	0.1408	-3.579	0.1408	-3.767	0.1408	-4.039	0.1408	-4.081	0.1408	-1.769	0.1408	-1.958	0.1408	-1.42	0.1408	-2.753	0.1408	-0.7688	0.1408	-2.669
	0.141	-2.938	0.141	-4.452	0.141	-3.601	0.141	-3.796	0.141	-4.038	0.141	-4.09	0.141	-1.804	0.141	-1.98	0.141	-1.513	0.141	-2.78	0.141	-0.811	0.141	-2.634
	0.1413	-2.94	0.1413	-4.464	0.1413	-3.621	0.1413	-3.833	0.1413	-4.03	0.1413	-4.102	0.1413	-1.798	0.1413	-1.983	0.1413	-1.57	0.1413	-2.81	0.1413	-0.8801	0.1413	-2.599
	0.1415	-2.933	0.1415	-4.482	0.1415	-3.646	0.1415	-3.871	0.1415	-4.008	0.1415	-4.121	0.1415	-1.765	0.1415	-1.99	0.1415	-1.587	0.1415	-2.85	0.1415	-0.9622	0.1415	-2.588
	0.1418	-2.934	0.1418	-4.507	0.1418	-3.688	0.1418	-3.907	0.1418	-3.984	0.1418	-4.151	0.1418	-1.721	0.1418	-1.995	0.1418	-1.57	0.1418	-2.906	0.1418	-1.015	0.1418	-2.604
	0.142	-2.939	0.142	-4.535	0.142	-3.732	0.142	-3.94	0.142	-3.965	0.142	-4.192	0.142	-1.719	0.142	-1.99	0.142	-1.542	0.142	-2.971	0.142	-1.036	0.142	-2.659
	0.1423	-2.979	0.1423	-4.563	0.1423	-3.8	0.1423	-3.964	0.1423	-3.968	0.1423	-4.238	0.1423	-1.739	0.1423	-1.98	0.1423	-1.528	0.1423	-3.028	0.1423	-1.003	0.1423	-2.732
	0.1425	-2.984	0.1425	-4.589	0.1425	-3.845	0.1425	-3.977	0.1425	-3.988	0.1425	-4.288	0.1425	-1.795	0.1425	-1.976	0.1425	-1.534	0.1425	-3.059	0.1425	-1.001	0.1425	-2.803
	0.1428	-3.016	0.1428	-4.604	0.1428	-3.913	0.1428	-3.98	0.1428	-4.023	0.1428	-4.341	0.1428	-1.873	0.1428	-1.985	0.1428	-1.539	0.1428	-3.068	0.1428	-1.013	0.1428	-2.854
	0.143	-3.06	0.143	-4.599	0.143	-3.897	0.143	-3.983	0.143	-4.061	0.143	-4.388	0.143	-2	0.143	-2.005	0.143	-1.542	0.143	-3.08	0.143	-1.045	0.143	-2.885
	0.1433	-3.1	0.1433	-4.588	0.1433	-3.897	0.1433	-3.991	0.1433	-4.094	0.1433	-4.419	0.1433	-2.115	0.1433	-2.021	0.1433	-1.555	0.1433	-3.079	0.1433	-1.099	0.1433	-2.909
	0.1435	-3.122	0.1435	-4.592	0.1435	-3.91	0.1435	-4.009	0.1435	-4.101	0.1435	-4.436	0.1435	-2.188	0.1435	-2.034	0.1435	-1.572	0.1435	-3.106	0.1435	-1.148	0.1435	-2.935
	0.1438	-3.129	0.1438	-4.622	0.1438	-3.94	0.1438	-4.035	0.1438	-4.09	0.1438	-4.446	0.1438	-2.211	0.1438	-2.045	0.1438	-1.582	0.1438	-3.152	0.1438	-1.181	0.1438	-2.962
	0.144	-3.134	0.144	-4.671	0.144	-3.989	0.144	-4.07	0.144	-4.086	0.144	-4.461	0.144	-2.219	0.144	-2.054	0.144	-1.585	0.144	-3.22	0.144	-1.214	0.144	-2.985
	0.1443	-3.146	0.1443	-4.722	0.1443	-4.047	0.1443	-4.115	0.1443	-4.09	0.1443	-4.492	0.1443	-2.235	0.1443	-2.065	0.1443	-1.586	0.1443	-3.287	0.1443	-1.236	0.1443	-3.005
	0.1445	-3.164	0.1445	-4.76	0.1445	-4.122	0.1445	-4.17	0.1445	-4.103	0.1445	-4.545	0.1445	-2.26	0.1445	-2.085	0.1445	-1.593	0.1445	-3.325	0.1445	-1.248	0.1445	-3.018
	0.1448	-3.187	0.1448	-4.78	0.1448	-4.185	0.1448	-4.234	0.1448	-4.11	0.1448	-4.615	0.1448	-2.235	0.1448	-2.096	0.1448	-1.62	0.1448	-3.328	0.1448	-1.263	0.1448	-3.022
	0.145	-3.217	0.145	-4.784	0.145	-4.235	0.145	-4.3	0.145	-4.127	0.145	-4.678	0.145	-2.25	0.145	-2.108	0.145	-1.677	0.145	-3.308	0.145	-1.289	0.145	-3.018
	0.1453	-3.278	0.1453	-4.771	0.1453	-4.257	0.1453	-4.35	0.1453	-4.173	0.1453	-4.727	0.1453	-2.287	0.1453	-2.112	0.1453	-1.741	0.1453	-3.288	0.1453	-1.335	0.1453	-3.009
	0.1455	-3.355	0.1455	-4.759	0.1455	-4.266	0.1455	-4.38	0.1455	-4.236	0.1455	-4.769	0.1455	-2.313	0.1455	-2.105	0.1455	-1.793	0.1455	-3.284	0.1455	-1.399	0.1455	-3.002
	0.1458	-3.403	0.1458	-4.771	0.1458	-4.263	0.1458	-4.401	0.1458	-4.285	0.1458	-4.81	0.1458	-2.342	0.1458	-2.127	0.1458	-1.826	0.1458	-3.297	0.1458	-1.464	0.1458	-3.02
	0.146	-3.442	0.146	-4.808	0.146	-4.242	0.146	-4.422	0.146	-4.329	0.146	-4.854	0.146	-2.398	0.146	-2.157	0.146	-1.839	0.146	-3.32	0.146	-1.515	0.146	-3.046
	0.1463	-3.479	0.1463	-4.862	0.1463	-4.249	0.1463	-4.446	0.1463	-4.375	0.1463	-4.895	0.1463	-2.398	0.1463	-2.187	0.1463	-1.831	0.1463	-3.342	0.1463	-1.551	0.1463	-3.089
	0.1465	-3.513	0.1465	-4.921	0.1465	-4.271	0.1465	-4.47	0.1465	-4.414	0.1465	-4.922	0.1465	-2.381	0.1465	-2.215	0.1465	-1.801	0.1465	-3.349	0.1465	-1.567	0.1465	-3.122
	0.1468	-3.54	0.1468	-4.979	0.1468	-4.294	0.1468	-4.496	0.1468	-4.44	0.1468	-4.959	0.1468	-2.376	0.1468	-2.252	0.1468	-1.779	0.1468	-3.353	0.1468	-1.569	0.1468	-3.15
	0.147	-3.563	0.147	-5.022	0.147	-4.298	0.147	-4.524	0.147	-4.463	0.147	-5.02	0.147	-2.378	0.147	-2.301	0.147	-1.77	0.147	-3.375	0.147	-1.582	0.147	-3.165
	0.1473	-3.594	0.1473	-5.042	0.1473	-4.342	0.1473	-4.552	0.1473	-4.494	0.1473	-5.06	0.1473	-2.379	0.1473	-2.343	0.1473	-1.768	0.1473	-3.412	0.1473	-1.619	0.1473	-3.149
	0.1475	-3.638	0.1475	-5.046	0.1475	-4.321	0.1475	-4.545	0.1475	-4.535	0.1475	-5.08	0.1475	-2.382	0.1475	-2.371	0.1475	-1.794	0.1475	-3.451	0.1475	-1.671	0.1475	-3.129
	0.1478	-3.678	0.1478	-5.049	0.1478	-4.314	0.1478	-4.513	0.1478	-4.577	0.1478	-5.1	0.1478	-2.373	0.1478	-2.383	0.1478	-1.845	0.1478	-3.489	0.1478	-1.72	0.1478	-3.122
	0.148	-3.712	0.148	-5.067	0.148	-4.297	0.148	-4.486	0.148	-4.612	0.148	-5.128	0.148	-2.403	0.148	-2.424	0.148	-1.908	0.148	-3.529	0.148	-1.754	0.148	-3.144
	0.1483	-3.75	0.1483	-5.11	0.1483	-4.263	0.1483	-4.478	0.1483	-4.65	0.1483	-5.156	0.1483	-2.464	0.1483	-2.452	0.1483	-1.956	0.1483	-3.568	0.1483	-1.77	0.1483	-3.202
	0.1485	-3.788	0.1485	-5.178	0.1485	-4.217	0.1485	-4.488	0.1485	-4.701	0.1485	-5.173	0.1485	-2.568	0.1485	-2.456	0.1485	-1.925	0.1485	-3.593	0.1485	-1.775	0.1485	-3.272
	0.1488	-3.817	0.1488	-5.256	0.1488	-4.19	0.1488	-4.516	0.1488	-4.755	0.1488	-5.176	0.1488	-2.631	0.1488	-2.448	0.1488	-1.933	0.1488	-3.605	0.1488	-1.774	0.1488	-3.34
	0.149	-3.843	0.149	-5.324	0.149	-4.199	0.149	-4.566	0.149	-4.793	0.149	-5.177	0.149	-2.685	0.149	-2.436	0.149	-1.962	0.149	-3.615	0.149	-1.774	0.149	-3.402
	0.1493	-3.87	0.1493	-5.362	0.1493	-4.203	0.1493	-4.642	0.1493	-4.802	0.1493	-5.199	0.1493	-2.719	0.1493	-2.425	0.1493	-1.992	0.1493	-3.636	0.1493	-1.786	0.1493	-3.45
	0.1495	-3.896	0.1495	-5.365	0.1495	-4.227	0.1495	-4.707	0.1495	-4.789	0.1495	-5.222	0.1495	-2.706	0.1495	-2.435	0.1495	-2.027	0.1495	-3.674	0.1495	-1.82	0.1495	-3.477
	0.1498	-3.915	0.1498	-5.35	0.1498	-4.267	0.1498	-4.743	0.1498	-4.788	0.1498	-5.242	0.1498	-2.689	0.1498	-2.463	0.1498	-2.069	0.1498	-3.725	0.1498	-1.87	0.1498	-3.484
	0.15	-3.928	0.15	-5.344	0.15	-4.331	0.15	-4.764	0.15	-4.827	0.15	-5.248	0.15	-2.713	0.15	-2.511	0.15	-2.112	0.15	-3.784	0.15	-1.922	0.15	-3.481
	0.1503	-3.939	0.1503	-5.361	0.1503	-4.369	0.1503	-4.78	0.1503	-4.897	0.1503	-5.243	0.1503	-2.738	0.1503	-2.609	0.1503	-2.17	0.1503	-3.847	0.1503	-1.967	0.1503	-3.475
	0.1505	-3.957	0.1505	-5.402	0.1505	-4.402	0.1505	-4.797	0.1505	-4.976	0.1505	-5.266	0.1505	-2.781	0.1505	-2.659	0.1505	-2.252	0.1505	-3.898	0.1505	-2.003	0.1505	-3.499
	0.1508	-3.991	0.1508	-5.462	0.1508	-4.471	0.1508	-4.819	0.1508	-5.057	0.1508	-5.243	0.1508	-2.821	0.1508	-2.701	0.1508	-2.342	0.1508	-3.93	0.1508	-2.036	0.1508	-3.539
	0.151	-4.037	0.151	-5.529	0.151	-4.527	0.151	-4.851	0.151	-5.127	0.151	-5.246	0.151	-2.838	0.151	-2.734	0.151	-2.42	0.151	-3.953	0.151	-2.069	0.151	-3.588
	0.1513	-4.089	0.1513	-5.587	0.1513	-4.569	0.1513	-4.896	0.1513	-5.17	0.1513	-5.263	0.1513	-2.876	0.1513	-2.766	0.1513	-2.458	0.1513	-3.971	0.1513	-2.094	0.1513	-3.643
	0.1515	-4.139	0.1515	-5.628	0.1515	-4.605	0.1515	-4.94	0.1515	-5.187	0.1515	-5.295	0.1515	-2.928	0.1515	-2.794	0.1515	-2.435	0.1515	-3.982	0.1515	-2.11	0.1515	-3.694
	0.1518	-4.18	0.1518	-5.649	0.1518	-4.646	0.1518	-4.962	0.1518	-5.185	0.1518	-5.351	0.1518	-2.983	0.1518	-2.833	0.1518	-2.414	0.1518	-3.989	0.1518	-2.116	0.1518	-3.726
	0.152	-4.209	0.152	-5.659	0.152	-4.678	0.152	-4.966	0.152	-5.161	0.152	-5.41	0.152	-3.056	0.152	-2.909	0.152	-2.407	0.152	-4.008	0.152	-2.119	0.152	-3.738
	0.1523	-4.226	0.1523	-5.671	0.1523	-4.705	0.1523	-4.966	0.1523	-5.139	0.1523	-5.44	0.1523	-3.101	0.1523	-2.988	0.1523	-2.431	0.1523	-4.032	0.1523	-2.122	0.1523	-3.748
	0.1525	-4.247	0.1525	-5.692	0.1525	-4.706	0.1525	-4.972	0.1525	-5.133	0.1525	-5.438	0.1525	-3.111	0.1525	-3.027	0.1525	-2.364	0.1525	-4.092	0.1525	-2.133	0.1525	-3.768
	0.1528	-4.282	0.1528	-5.72	0.1528	-4.712	0.1528	-4.993	0.1528	-5.161	0.1528	-5.435	0.1528	-3.076	0.1528	-3.019	0.1528	-2.378	0.1528	-4.157	0.1528	-2.159	0.1528	-3.789
	0.153	-4.314	0.153	-5.749	0.153	-4.709	0.153	-5.031	0.153	-5.21	0.153	-5.447	0.153	-3.048	0.153	-2.99	0.153	-2.415	0.153	-4.185	0.153	-2.201	0.153	-3.816
	0.1533	-4.354	0.1533	-5.769	0.1533	-4.716	0.1533	-5.089	0.1533	-5.253	0.1533	-5.463	0.1533	-3.004	0.1533	-2.963	0.1533	-2.437	0.1533	-4.17	0.1533	-2.255	0.1533	-3.851
	0.1535	-4.403	0.1535	-5.774	0.1535	-4.743	0.1535	-5.158	0.1535	-5.262	0.1535	-5.481	0.1535	-2.975	0.1535	-2.944	0.1535	-2.431	0.1535	-4.147	0.1535	-2.313	0.1535	-3.889
	0.1538	-4.456	0.1538	-5.769	0.1538	-4.763	0.1538	-5.223	0.1538	-5.243	0.1538	-5.501	0.1538	-2.966	0.1538	-2.933	0.1538	-2.389	0.1538	-4.143	0.1538	-2.362	0.1538	-3.919
	0.154	-4.503	0.154	-5.761	0.154	-4.765	0.154	-5.267	0.154	-5.244	0.154	-5.528	0.154	-3.054	0.154	-2.92	0.154	-2.33	0.154	-4.166	0.154	-2.408	0.154	-3.931
	0.1543	-4.534	0.1543	-5.762	0.1543	-4.796	0.1543	-5.286	0.1543	-5.296	0.1543	-5.551	0.1543	-3.146	0.1543	-2.911	0.1543	-2.306	0.1543	-4.211	0.1543	-2.467	0.1543	-3.924
	0.1545	-4.542	0.1545	-5.785	0.1545	-4.78	0.1545	-5.287	0.1545	-5.347	0.1545	-5.564	0.1545	-3.265	0.1545	-2.924	0.1545	-2.3	0.1545	-4.275	0.1545	-2.543	0.1545	-3.904
	0.1548	-4.535	0.1548	-5.833	0.1548	-4.787	0.1548	-5.282	0.1548	-5.375	0.1548	-5.596	0.1548	-3.348	0.1548	-2.965	0.1548	-2.313	0.1548	-4.359	0.1548	-2.615	0.1548	-3.885
	0.155	-4.534	0.155	-5.896	0.155	-4.815	0.155	-5.287	0.155	-5.394	0.155	-5.64	0.155	-3.381	0.155	-3.001	0.155	-2.362	0.155	-4.457	0.155	-2.651	0.155	-3.887
	0.1553	-4.558	0.1553	-5.96	0.1553	-4.866	0.1553	-5.305	0.1553	-5.409	0.1553	-5.679	0.1553	-3.391	0.1553	-2.995	0.1553	-2.462	0.1553	-4.543	0.1553	-2.652	0.1553	-3.922
	0.1555	-4.599	0.1555	-6.008	0.1555	-4.941	0.1555	-5.342	0.1555	-5.416	0.1555	-5.706	0.1555	-3.383	0.1555	-2.988	0.1555	-2.575	0.1555	-4.594	0.1555	-2.631	0.1555	-3.975
	0.1558	-4.64	0.1558	-6.034	0.1558	-5.036	0.1558	-5.379	0.1558	-5.418	0.1558	-5.727	0.1558	-3.368	0.1558	-2.985	0.1558	-2.673	0.1558	-4.605	0.1558	-2.605	0.1558	-4.042
	0.156	-4.672	0.156	-6.047	0.156	-5.128	0.156	-5.413	0.156	-5.431	0.156	-5.749	0.156	-3.372	0.156	-2.989	0.156	-2.738	0.156	-4.618	0.156	-2.586	0.156	-4.113
	0.1563	-4.704	0.1563	-6.059	0.1563	-5.191	0.1563	-5.453	0.1563	-5.459	0.1563	-5.783	0.1563	-3.416	0.1563	-3.011	0.1563	-2.772	0.1563	-4.63	0.1563	-2.581	0.1563	-4.171
	0.1565	-4.739	0.1565	-6.076	0.1565	-5.271	0.1565	-5.501	0.1565	-5.501	0.1565	-5.804	0.1565	-3.504	0.1565	-3.072	0.1565	-2.771	0.1565	-4.656	0.1565	-2.598	0.1565	-4.212
	0.1568	-4.78	0.1568	-6.095	0.1568	-5.323	0.1568	-5.549	0.1568	-5.561	0.1568	-5.833	0.1568	-3.634	0.1568	-3.153	0.1568	-2.743	0.1568	-4.686	0.1568	-2.645	0.1568	-4.239
	0.157	-4.824	0.157	-6.114	0.157	-5.34	0.157	-5.592	0.157	-5.634	0.157	-5.843	0.157	-3.689	0.157	-3.213	0.157	-2.721	0.157	-4.767	0.157	-2.724	0.157	-4.262
	0.1573	-4.866	0.1573	-6.138	0.1573	-5.336	0.1573	-5.636	0.1573	-5.699	0.1573	-5.878	0.1573	-3.695	0.1573	-3.227	0.1573	-2.721	0.1573	-4.83	0.1573	-2.822	0.1573	-4.293
	0.1575	-4.891	0.1575	-6.165	0.1575	-5.331	0.1575	-5.686	0.1575	-5.738	0.1575	-5.914	0.1575	-3.681	0.1575	-3.226	0.1575	-2.744	0.1575	-4.858	0.1575	-2.897	0.1575	-4.34
	0.1578	-4.913	0.1578	-6.195	0.1578	-5.34	0.1578	-5.735	0.1578	-5.749	0.1578	-5.944	0.1578	-3.676	0.1578	-3.169	0.1578	-2.774	0.1578	-4.874	0.1578	-2.919	0.1578	-4.392
	0.158	-4.933	0.158	-6.227	0.158	-5.392	0.158	-5.772	0.158	-5.744	0.158	-5.979	0.158	-3.699	0.158	-3.171	0.158	-2.793	0.158	-4.907	0.158	-2.91	0.158	-4.452
	0.1583	-4.964	0.1583	-6.267	0.1583	-5.429	0.1583	-5.8	0.1583	-5.742	0.1583	-6.036	0.1583	-3.736	0.1583	-3.213	0.1583	-2.798	0.1583	-4.961	0.1583	-2.893	0.1583	-4.517
	0.1585	-5.007	0.1585	-6.321	0.1585	-5.537	0.1585	-5.826	0.1585	-5.756	0.1585	-6.103	0.1585	-3.769	0.1585	-3.313	0.1585	-2.804	0.1585	-5.024	0.1585	-2.885	0.1585	-4.574
	0.1588	-5.066	0.1588	-6.382	0.1588	-5.608	0.1588	-5.857	0.1588	-5.789	0.1588	-6.157	0.1588	-3.809	0.1588	-3.399	0.1588	-2.824	0.1588	-5.071	0.1588	-2.897	0.1588	-4.616
	0.159	-5.139	0.159	-6.437	0.159	-5.692	0.159	-5.891	0.159	-5.842	0.159	-6.186	0.159	-3.872	0.159	-3.459	0.159	-2.845	0.159	-5.092	0.159	-2.938	0.159	-4.647
	0.1593	-5.214	0.1593	-6.476	0.1593	-5.666	0.1593	-5.926	0.1593	-5.898	0.1593	-6.189	0.1593	-3.907	0.1593	-3.483	0.1593	-2.868	0.1593	-5.093	0.1593	-3.004	0.1593	-4.662
	0.1595	-5.273	0.1595	-6.497	0.1595	-5.653	0.1595	-5.962	0.1595	-5.94	0.1595	-6.18	0.1595	-3.956	0.1595	-3.473	0.1595	-2.882	0.1595	-5.098	0.1595	-3.075	0.1595	-4.677
	0.1598	-5.312	0.1598	-6.502	0.1598	-5.665	0.1598	-5.999	0.1598	-5.983	0.1598	-6.187	0.1598	-3.983	0.1598	-3.404	0.1598	-2.869	0.1598	-5.102	0.1598	-3.128	0.1598	-4.682
	0.16	-5.343	0.16	-6.503	0.16	-5.678	0.16	-6.03	0.16	-6.014	0.16	-6.21	0.16	-4.01	0.16	-3.343	0.16	-2.811	0.16	-5.095	0.16	-3.155	0.16	-4.699
	0.1603	-5.356	0.1603	-6.512	0.1603	-5.697	0.1603	-6.055	0.1603	-6.051	0.1603	-6.247	0.1603	-4.048	0.1603	-3.328	0.1603	-2.732	0.1603	-5.1	0.1603	-3.165	0.1603	-4.723
	0.1605	-5.369	0.1605	-6.541	0.1605	-5.705	0.1605	-6.081	0.1605	-6.088	0.1605	-6.274	0.1605	-4.108	0.1605	-3.351	0.1605	-2.71	0.1605	-5.126	0.1605	-3.169	0.1605	-4.759
	0.1608	-5.372	0.1608	-6.599	0.1608	-5.724	0.1608	-6.114	0.1608	-6.109	0.1608	-6.346	0.1608	-4.197	0.1608	-3.416	0.1608	-2.764	0.1608	-5.159	0.1608	-3.182	0.1608	-4.799
	0.161	-5.362	0.161	-6.678	0.161	-5.759	0.161	-6.15	0.161	-6.107	0.161	-6.385	0.161	-4.292	0.161	-3.476	0.161	-2.852	0.161	-5.187	0.161	-3.211	0.161	-4.816
	0.1613	-5.386	0.1613	-6.751	0.1613	-5.814	0.1613	-6.188	0.1613	-6.091	0.1613	-6.4	0.1613	-4.372	0.1613	-3.579	0.1613	-2.964	0.1613	-5.21	0.1613	-3.255	0.1613	-4.828
	0.1615	-5.436	0.1615	-6.79	0.1615	-5.853	0.1615	-6.22	0.1615	-6.078	0.1615	-6.419	0.1615	-4.414	0.1615	-3.655	0.1615	-3.092	0.1615	-5.238	0.1615	-3.301	0.1615	-4.824
	0.1618	-5.491	0.1618	-6.79	0.1618	-5.917	0.1618	-6.239	0.1618	-6.086	0.1618	-6.432	0.1618	-4.458	0.1618	-3.69	0.1618	-3.153	0.1618	-5.285	0.1618	-3.344	0.1618	-4.823
	0.162	-5.523	0.162	-6.763	0.162	-5.985	0.162	-6.25	0.162	-6.122	0.162	-6.432	0.162	-4.467	0.162	-3.702	0.162	-3.172	0.162	-5.344	0.162	-3.39	0.162	-4.819
	0.1623	-5.531	0.1623	-6.733	0.1623	-6.057	0.1623	-6.259	0.1623	-6.175	0.1623	-6.433	0.1623	-4.486	0.1623	-3.681	0.1623	-3.17	0.1623	-5.392	0.1623	-3.443	0.1623	-4.818
	0.1625	-5.511	0.1625	-6.719	0.1625	-6.095	0.1625	-6.27	0.1625	-6.25	0.1625	-6.435	0.1625	-4.542	0.1625	-3.642	0.1625	-3.168	0.1625	-5.432	0.1625	-3.498	0.1625	-4.827
	0.1628	-5.491	0.1628	-6.734	0.1628	-6.129	0.1628	-6.304	0.1628	-6.349	0.1628	-6.453	0.1628	-4.582	0.1628	-3.637	0.1628	-3.16	0.1628	-5.469	0.1628	-3.534	0.1628	-4.867
	0.163	-5.472	0.163	-6.78	0.163	-6.148	0.163	-6.35	0.163	-6.441	0.163	-6.492	0.163	-4.595	0.163	-3.664	0.163	-3.197	0.163	-5.492	0.163	-3.543	0.163	-4.919
	0.1633	-5.484	0.1633	-6.845	0.1633	-6.14	0.1633	-6.399	0.1633	-6.517	0.1633	-6.565	0.1633	-4.595	0.1633	-3.718	0.1633	-3.222	0.1633	-5.496	0.1633	-3.533	0.1633	-4.984
	0.1635	-5.541	0.1635	-6.901	0.1635	-6.14	0.1635	-6.44	0.1635	-6.566	0.1635	-6.636	0.1635	-4.582	0.1635	-3.776	0.1635	-3.241	0.1635	-5.499	0.1635	-3.532	0.1635	-5.034
	0.1638	-5.622	0.1638	-6.936	0.1638	-6.116	0.1638	-6.496	0.1638	-6.586	0.1638	-6.692	0.1638	-4.555	0.1638	-3.824	0.1638	-3.265	0.1638	-5.522	0.1638	-3.538	0.1638	-5.059
	0.164	-5.718	0.164	-6.951	0.164	-6.095	0.164	-6.519	0.164	-6.574	0.164	-6.734	0.164	-4.539	0.164	-3.851	0.164	-3.292	0.164	-5.568	0.164	-3.56	0.164	-5.048
	0.1643	-5.795	0.1643	-6.952	0.1643	-6.12	0.1643	-6.527	0.1643	-6.554	0.1643	-6.781	0.1643	-4.527	0.1643	-3.855	0.1643	-3.308	0.1643	-5.637	0.1643	-3.623	0.1643	-5.044
	0.1645	-5.834	0.1645	-6.949	0.1645	-6.198	0.1645	-6.538	0.1645	-6.541	0.1645	-6.817	0.1645	-4.563	0.1645	-3.835	0.1645	-3.308	0.1645	-5.725	0.1645	-3.697	0.1645	-5.056
	0.1648	-5.866	0.1648	-6.952	0.1648	-6.285	0.1648	-6.565	0.1648	-6.547	0.1648	-6.835	0.1648	-4.589	0.1648	-3.785	0.1648	-3.32	0.1648	-5.807	0.1648	-3.781	0.1648	-5.09
	0.165	-5.884	0.165	-6.974	0.165	-6.345	0.165	-6.615	0.165	-6.571	0.165	-6.853	0.165	-4.631	0.165	-3.733	0.165	-3.35	0.165	-5.861	0.165	-3.864	0.165	-5.148
	0.1653	-5.892	0.1653	-7.023	0.1653	-6.413	0.1653	-6.676	0.1653	-6.606	0.1653	-6.865	0.1653	-4.646	0.1653	-3.699	0.1653	-3.386	0.1653	-5.878	0.1653	-3.925	0.1653	-5.212
	0.1655	-5.929	0.1655	-7.089	0.1655	-6.424	0.1655	-6.738	0.1655	-6.642	0.1655	-6.898	0.1655	-4.684	0.1655	-3.7	0.1655	-3.417	0.1655	-5.87	0.1655	-3.957	0.1655	-5.262
	0.1658	-5.975	0.1658	-7.147	0.1658	-6.424	0.1658	-6.792	0.1658	-6.677	0.1658	-6.953	0.1658	-4.703	0.1658	-3.715	0.1658	-3.428	0.1658	-5.854	0.1658	-3.966	0.1658	-5.304
	0.166	-6.036	0.166	-7.187	0.166	-6.407	0.166	-6.827	0.166	-6.715	0.166	-7.015	0.166	-4.723	0.166	-3.712	0.166	-3.405	0.166	-5.847	0.166	-3.969	0.166	-5.327
	0.1663	-6.101	0.1663	-7.217	0.1663	-6.386	0.1663	-6.841	0.1663	-6.753	0.1663	-7.064	0.1663	-4.674	0.1663	-3.724	0.1663	-3.359	0.1663	-5.854	0.1663	-3.985	0.1663	-5.339
	0.1665	-6.167	0.1665	-7.239	0.1665	-6.411	0.1665	-6.844	0.1665	-6.779	0.1665	-7.092	0.1665	-4.609	0.1665	-3.737	0.1665	-3.324	0.1665	-5.876	0.1665	-4.024	0.1665	-5.351
	0.1668	-6.217	0.1668	-7.251	0.1668	-6.463	0.1668	-6.85	0.1668	-6.798	0.1668	-7.11	0.1668	-4.58	0.1668	-3.741	0.1668	-3.33	0.1668	-5.913	0.1668	-4.076	0.1668	-5.376
	0.167	-6.255	0.167	-7.26	0.167	-6.526	0.167	-6.875	0.167	-6.82	0.167	-7.119	0.167	-4.582	0.167	-3.712	0.167	-3.387	0.167	-5.956	0.167	-4.127	0.167	-5.421
	0.1673	-6.281	0.1673	-7.279	0.1673	-6.578	0.1673	-6.924	0.1673	-6.838	0.1673	-7.117	0.1673	-4.62	0.1673	-3.646	0.1673	-3.484	0.1673	-5.995	0.1673	-4.174	0.1673	-5.485
	0.1675	-6.273	0.1675	-7.31	0.1675	-6.586	0.1675	-6.992	0.1675	-6.848	0.1675	-7.106	0.1675	-4.68	0.1675	-3.591	0.1675	-3.591	0.1675	-6.03	0.1675	-4.215	0.1675	-5.548
	0.1678	-6.297	0.1678	-7.34	0.1678	-6.566	0.1678	-7.056	0.1678	-6.875	0.1678	-7.097	0.1678	-4.718	0.1678	-3.566	0.1678	-3.676	0.1678	-6.067	0.1678	-4.248	0.1678	-5.598
	0.168	-6.329	0.168	-7.356	0.168	-6.536	0.168	-7.105	0.168	-6.967	0.168	-7.105	0.168	-4.74	0.168	-3.558	0.168	-3.718	0.168	-6.106	0.168	-4.274	0.168	-5.633
	0.1683	-6.39	0.1683	-7.362	0.1683	-6.548	0.1683	-7.14	0.1683	-7.027	0.1683	-7.136	0.1683	-4.744	0.1683	-3.56	0.1683	-3.711	0.1683	-6.139	0.1683	-4.301	0.1683	-5.664
	0.1685	-6.422	0.1685	-7.368	0.1685	-6.584	0.1685	-7.168	0.1685	-7.066	0.1685	-7.187	0.1685	-4.748	0.1685	-3.563	0.1685	-3.666	0.1685	-6.174	0.1685	-4.334	0.1685	-5.689
	0.1688	-6.437	0.1688	-7.383	0.1688	-6.669	0.1688	-7.193	0.1688	-7.105	0.1688	-7.231	0.1688	-4.751	0.1688	-3.575	0.1688	-3.614	0.1688	-6.22	0.1688	-4.373	0.1688	-5.715
	0.169	-6.445	0.169	-7.411	0.169	-6.782	0.169	-7.218	0.169	-7.142	0.169	-7.314	0.169	-4.747	0.169	-3.617	0.169	-3.585	0.169	-6.278	0.169	-4.408	0.169	-5.749
	0.1693	-6.443	0.1693	-7.453	0.1693	-6.866	0.1693	-7.251	0.1693	-7.181	0.1693	-7.377	0.1693	-4.748	0.1693	-3.687	0.1693	-3.601	0.1693	-6.34	0.1693	-4.43	0.1693	-5.786
	0.1695	-6.445	0.1695	-7.507	0.1695	-6.929	0.1695	-7.297	0.1695	-7.221	0.1695	-7.426	0.1695	-4.737	0.1695	-3.748	0.1695	-3.663	0.1695	-6.392	0.1695	-4.435	0.1695	-5.817
	0.1698	-6.465	0.1698	-7.561	0.1698	-6.976	0.1698	-7.354	0.1698	-7.266	0.1698	-7.518	0.1698	-4.709	0.1698	-3.759	0.1698	-3.741	0.1698	-6.434	0.1698	-4.434	0.1698	-5.843
	0.17	-6.503	0.17	-7.603	0.17	-6.984	0.17	-7.422	0.17	-7.333	0.17	-7.574	0.17	-4.701	0.17	-3.743	0.17	-3.783	0.17	-6.471	0.17	-4.443	0.17	-5.88
	0.1703	-6.547	0.1703	-7.629	0.1703	-6.945	0.1703	-7.467	0.1703	-7.419	0.1703	-7.596	0.1703	-4.664	0.1703	-3.729	0.1703	-3.774	0.1703	-6.502	0.1703	-4.475	0.1703	-5.913
	0.1705	-6.586	0.1705	-7.644	0.1705	-6.925	0.1705	-7.486	0.1705	-7.515	0.1705	-7.592	0.1705	-4.667	0.1705	-3.745	0.1705	-3.732	0.1705	-6.522	0.1705	-4.526	0.1705	-5.942
	0.1708	-6.622	0.1708	-7.655	0.1708	-6.916	0.1708	-7.485	0.1708	-7.569	0.1708	-7.562	0.1708	-4.687	0.1708	-3.795	0.1708	-3.687	0.1708	-6.528	0.1708	-4.584	0.1708	-5.974
	0.171	-6.66	0.171	-7.673	0.171	-6.981	0.171	-7.474	0.171	-7.582	0.171	-7.515	0.171	-4.689	0.171	-3.863	0.171	-3.665	0.171	-6.526	0.171	-4.64	0.171	-6.013
	0.1713	-6.697	0.1713	-7.704	0.1713	-7.057	0.1713	-7.461	0.1713	-7.56	0.1713	-7.487	0.1713	-4.688	0.1713	-3.927	0.1713	-3.687	0.1713	-6.531	0.1713	-4.691	0.1713	-6.058
	0.1715	-6.717	0.1715	-7.748	0.1715	-7.119	0.1715	-7.453	0.1715	-7.552	0.1715	-7.497	0.1715	-4.695	0.1715	-3.978	0.1715	-3.766	0.1715	-6.563	0.1715	-4.733	0.1715	-6.088
	0.1718	-6.744	0.1718	-7.798	0.1718	-7.163	0.1718	-7.461	0.1718	-7.555	0.1718	-7.554	0.1718	-4.708	0.1718	-4.036	0.1718	-3.872	0.1718	-6.627	0.1718	-4.761	0.1718	-6.08
	0.172	-6.738	0.172	-7.848	0.172	-7.202	0.172	-7.486	0.172	-7.568	0.172	-7.657	0.172	-4.733	0.172	-4.036	0.172	-3.983	0.172	-6.708	0.172	-4.78	0.172	-6.054
	0.1723	-6.762	0.1723	-7.892	0.1723	-7.219	0.1723	-7.519	0.1723	-7.589	0.1723	-7.779	0.1723	-4.764	0.1723	-3.969	0.1723	-4.07	0.1723	-6.773	0.1723	-4.799	0.1723	-6.039
	0.1725	-6.8	0.1725	-7.924	0.1725	-7.243	0.1725	-7.557	0.1725	-7.627	0.1725	-7.898	0.1725	-4.784	0.1725	-3.928	0.1725	-4.115	0.1725	-6.809	0.1725	-4.822	0.1725	-6.042
	0.1728	-6.842	0.1728	-7.942	0.1728	-7.256	0.1728	-7.606	0.1728	-7.69	0.1728	-7.96	0.1728	-4.813	0.1728	-3.924	0.1728	-4.146	0.1728	-6.82	0.1728	-4.848	0.1728	-6.065
	0.173	-6.883	0.173	-7.948	0.173	-7.269	0.173	-7.662	0.173	-7.767	0.173	-8.021	0.173	-4.828	0.173	-3.943	0.173	-4.167	0.173	-6.808	0.173	-4.865	0.173	-6.107
	0.1733	-6.916	0.1733	-7.952	0.1733	-7.293	0.1733	-7.709	0.1733	-7.865	0.1733	-8.033	0.1733	-4.831	0.1733	-3.976	0.1733	-4.171	0.1733	-6.786	0.1733	-4.881	0.1733	-6.155
	0.1735	-6.93	0.1735	-7.963	0.1735	-7.313	0.1735	-7.742	0.1735	-7.948	0.1735	-8.026	0.1735	-4.831	0.1735	-4.001	0.1735	-4.179	0.1735	-6.778	0.1735	-4.903	0.1735	-6.2
	0.1738	-6.915	0.1738	-7.98	0.1738	-7.32	0.1738	-7.76	0.1738	-8.02	0.1738	-8.025	0.1738	-4.822	0.1738	-4.024	0.1738	-4.189	0.1738	-6.808	0.1738	-4.935	0.1738	-6.228
	0.174	-6.917	0.174	-8.002	0.174	-7.313	0.174	-7.779	0.174	-8.061	0.174	-8.032	0.174	-4.809	0.174	-4.014	0.174	-4.194	0.174	-6.845	0.174	-4.972	0.174	-6.252
	0.1743	-6.92	0.1743	-8.03	0.1743	-7.299	0.1743	-7.808	0.1743	-8.079	0.1743	-8.048	0.1743	-4.803	0.1743	-3.99	0.1743	-4.185	0.1743	-6.868	0.1743	-5.018	0.1743	-6.319
	0.1745	-6.931	0.1745	-8.065	0.1745	-7.297	0.1745	-7.847	0.1745	-8.095	0.1745	-8.074	0.1745	-4.838	0.1745	-3.984	0.1745	-4.151	0.1745	-6.88	0.1745	-5.058	0.1745	-6.347
	0.1748	-6.953	0.1748	-8.104	0.1748	-7.32	0.1748	-7.896	0.1748	-8.127	0.1748	-8.08	0.1748	-4.84	0.1748	-3.989	0.1748	-4.095	0.1748	-6.907	0.1748	-5.081	0.1748	-6.381
	0.175	-6.954	0.175	-8.144	0.175	-7.38	0.175	-7.953	0.175	-8.163	0.175	-8.091	0.175	-4.855	0.175	-3.956	0.175	-4.05	0.175	-6.953	0.175	-5.094	0.175	-6.441
	0.1753	-6.987	0.1753	-8.183	0.1753	-7.446	0.1753	-8.009	0.1753	-8.254	0.1753	-8.104	0.1753	-4.882	0.1753	-3.939	0.1753	-4.044	0.1753	-6.989	0.1753	-5.109	0.1753	-6.525
	0.1755	-7.036	0.1755	-8.219	0.1755	-7.581	0.1755	-8.047	0.1755	-8.32	0.1755	-8.15	0.1755	-4.894	0.1755	-3.922	0.1755	-4.072	0.1755	-7.017	0.1755	-5.133	0.1755	-6.618
	0.1758	-7.092	0.1758	-8.246	0.1758	-7.663	0.1758	-8.064	0.1758	-8.389	0.1758	-8.23	0.1758	-4.889	0.1758	-3.899	0.1758	-4.119	0.1758	-7.044	0.1758	-5.171	0.1758	-6.67
	0.176	-7.144	0.176	-8.261	0.176	-7.701	0.176	-8.074	0.176	-8.458	0.176	-8.316	0.176	-4.873	0.176	-3.895	0.176	-4.17	0.176	-7.075	0.176	-5.229	0.176	-6.682
	0.1763	-7.173	0.1763	-8.272	0.1763	-7.693	0.1763	-8.09	0.1763	-8.537	0.1763	-8.391	0.1763	-4.858	0.1763	-3.907	0.1763	-4.218	0.1763	-7.119	0.1763	-5.316	0.1763	-6.684
	0.1765	-7.182	0.1765	-8.295	0.1765	-7.661	0.1765	-8.123	0.1765	-8.613	0.1765	-8.448	0.1765	-4.851	0.1765	-3.95	0.1765	-4.257	0.1765	-7.178	0.1765	-5.405	0.1765	-6.663
	0.1768	-7.187	0.1768	-8.34	0.1768	-7.662	0.1768	-8.179	0.1768	-8.654	0.1768	-8.496	0.1768	-4.847	0.1768	-3.991	0.1768	-4.268	0.1768	-7.251	0.1768	-5.472	0.1768	-6.643
	0.177	-7.2	0.177	-8.41	0.177	-7.703	0.177	-8.245	0.177	-8.751	0.177	-8.529	0.177	-4.818	0.177	-4.04	0.177	-4.265	0.177	-7.323	0.177	-5.513	0.177	-6.653
	0.1773	-7.22	0.1773	-8.5	0.1773	-7.75	0.1773	-8.306	0.1773	-8.773	0.1773	-8.548	0.1773	-4.786	0.1773	-4.091	0.1773	-4.27	0.1773	-7.384	0.1773	-5.526	0.1773	-6.694
	0.1775	-7.236	0.1775	-8.597	0.1775	-7.826	0.1775	-8.355	0.1775	-8.761	0.1775	-8.556	0.1775	-4.785	0.1775	-4.134	0.1775	-4.287	0.1775	-7.432	0.1775	-5.521	0.1775	-6.735
	0.1778	-7.246	0.1778	-8.676	0.1778	-7.892	0.1778	-8.387	0.1778	-8.729	0.1778	-8.571	0.1778	-4.826	0.1778	-4.165	0.1778	-4.31	0.1778	-7.475	0.1778	-5.512	0.1778	-6.752
	0.178	-7.231	0.178	-8.712	0.178	-7.93	0.178	-8.406	0.178	-8.717	0.178	-8.597	0.178	-4.858	0.178	-4.189	0.178	-4.338	0.178	-7.515	0.178	-5.513	0.178	-6.78
	0.1783	-7.211	0.1783	-8.699	0.1783	-7.918	0.1783	-8.426	0.1783	-8.73	0.1783	-8.631	0.1783	-4.911	0.1783	-4.197	0.1783	-4.368	0.1783	-7.55	0.1783	-5.539	0.1783	-6.808
	0.1785	-7.212	0.1785	-8.656	0.1785	-7.87	0.1785	-8.457	0.1785	-8.751	0.1785	-8.685	0.1785	-4.926	0.1785	-4.195	0.1785	-4.395	0.1785	-7.594	0.1785	-5.597	0.1785	-6.807
	0.1788	-7.234	0.1788	-8.613	0.1788	-7.786	0.1788	-8.506	0.1788	-8.776	0.1788	-8.743	0.1788	-4.943	0.1788	-4.182	0.1788	-4.417	0.1788	-7.65	0.1788	-5.68	0.1788	-6.796
	0.179	-7.273	0.179	-8.598	0.179	-7.762	0.179	-8.577	0.179	-8.804	0.179	-8.792	0.179	-4.973	0.179	-4.136	0.179	-4.431	0.179	-7.716	0.179	-5.756	0.179	-6.798
	0.1793	-7.32	0.1793	-8.623	0.1793	-7.793	0.1793	-8.654	0.1793	-8.823	0.1793	-8.827	0.1793	-5.003	0.1793	-4.138	0.1793	-4.405	0.1793	-7.787	0.1793	-5.807	0.1793	-6.816
	0.1795	-7.366	0.1795	-8.688	0.1795	-7.854	0.1795	-8.71	0.1795	-8.852	0.1795	-8.865	0.1795	-5.03	0.1795	-4.153	0.1795	-4.359	0.1795	-7.871	0.1795	-5.828	0.1795	-6.841
	0.1798	-7.387	0.1798	-8.78	0.1798	-7.924	0.1798	-8.736	0.1798	-8.89	0.1798	-8.914	0.1798	-5.048	0.1798	-4.156	0.1798	-4.349	0.1798	-7.937	0.1798	-5.823	0.1798	-6.86
	0.18	-7.389	0.18	-8.861	0.18	-7.976	0.18	-8.732	0.18	-8.943	0.18	-8.946	0.18	-5.047	0.18	-4.149	0.18	-4.36	0.18	-7.957	0.18	-5.793	0.18	-6.905
	0.1803	-7.328	0.1803	-8.897	0.1803	-8.003	0.1803	-8.706	0.1803	-9.014	0.1803	-8.978	0.1803	-5.02	0.1803	-4.141	0.1803	-4.367	0.1803	-7.924	0.1803	-5.736	0.1803	-6.937
	0.1805	-7.244	0.1805	-8.871	0.1805	-8.018	0.1805	-8.669	0.1805	-9.094	0.1805	-9.011	0.1805	-4.981	0.1805	-4.143	0.1805	-4.366	0.1805	-7.858	0.1805	-5.663	0.1805	-6.947
	0.1808	-7.155	0.1808	-8.798	0.1808	-8.003	0.1808	-8.634	0.1808	-9.15	0.1808	-9.025	0.1808	-4.936	0.1808	-4.146	0.1808	-4.371	0.1808	-7.787	0.1808	-5.611	0.1808	-6.944
	0.181	-7.082	0.181	-8.705	0.181	-7.99	0.181	-8.608	0.181	-9.21	0.181	-9.016	0.181	-4.882	0.181	-4.144	0.181	-4.382	0.181	-7.728	0.181	-5.598	0.181	-6.914
	0.1813	-7.038	0.1813	-8.623	0.1813	-7.988	0.1813	-8.596	0.1813	-9.267	0.1813	-8.951	0.1813	-4.828	0.1813	-4.133	0.1813	-4.397	0.1813	-7.68	0.1813	-5.6	0.1813	-6.928
	0.1815	-7.019	0.1815	-8.565	0.1815	-7.996	0.1815	-8.591	0.1815	-9.296	0.1815	-8.888	0.1815	-4.772	0.1815	-4.117	0.1815	-4.414	0.1815	-7.649	0.1815	-5.603	0.1815	-6.924
	0.1818	-7.012	0.1818	-8.538	0.1818	-8.013	0.1818	-8.584	0.1818	-9.29	0.1818	-8.817	0.1818	-4.754	0.1818	-4.102	0.1818	-4.42	0.1818	-7.638	0.1818	-5.608	0.1818	-6.926
	0.182	-7.013	0.182	-8.539	0.182	-8.04	0.182	-8.569	0.182	-9.247	0.182	-8.758	0.182	-4.767	0.182	-4.091	0.182	-4.405	0.182	-7.634	0.182	-5.613	0.182	-6.939
	0.1823	-6.998	0.1823	-8.558	0.1823	-8.034	0.1823	-8.545	0.1823	-9.198	0.1823	-8.725	0.1823	-4.804	0.1823	-4.071	0.1823	-4.388	0.1823	-7.613	0.1823	-5.609	0.1823	-6.94
	0.1825	-6.992	0.1825	-8.584	0.1825	-7.975	0.1825	-8.512	0.1825	-9.165	0.1825	-8.733	0.1825	-4.827	0.1825	-4.036	0.1825	-4.379	0.1825	-7.588	0.1825	-5.579	0.1825	-6.926
	0.1828	-6.936	0.1828	-8.604	0.1828	-7.895	0.1828	-8.47	0.1828	-9.132	0.1828	-8.764	0.1828	-4.817	0.1828	-3.984	0.1828	-4.372	0.1828	-7.572	0.1828	-5.522	0.1828	-6.874
	0.183	-6.865	0.183	-8.596	0.183	-7.832	0.183	-8.43	0.183	-9.113	0.183	-8.802	0.183	-4.78	0.183	-3.936	0.183	-4.362	0.183	-7.561	0.183	-5.466	0.183	-6.84
	0.1833	-6.81	0.1833	-8.561	0.1833	-7.793	0.1833	-8.402	0.1833	-9.102	0.1833	-8.836	0.1833	-4.737	0.1833	-3.91	0.1833	-4.347	0.1833	-7.557	0.1833	-5.422	0.1833	-6.798
	0.1835	-6.771	0.1835	-8.516	0.1835	-7.778	0.1835	-8.387	0.1835	-9.098	0.1835	-8.859	0.1835	-4.703	0.1835	-3.884	0.1835	-4.326	0.1835	-7.567	0.1835	-5.39	0.1835	-6.748
	0.1838	-6.752	0.1838	-8.47	0.1838	-7.779	0.1838	-8.38	0.1838	-9.112	0.1838	-8.858	0.1838	-4.679	0.1838	-3.87	0.1838	-4.298	0.1838	-7.601	0.1838	-5.372	0.1838	-6.692
	0.184	-6.748	0.184	-8.428	0.184	-7.742	0.184	-8.378	0.184	-9.123	0.184	-8.846	0.184	-4.661	0.184	-3.834	0.184	-4.264	0.184	-7.598	0.184	-5.363	0.184	-6.65
	0.1843	-6.756	0.1843	-8.39	0.1843	-7.653	0.1843	-8.375	0.1843	-9.107	0.1843	-8.85	0.1843	-4.647	0.1843	-3.779	0.1843	-4.233	0.1843	-7.548	0.1843	-5.355	0.1843	-6.632
	0.1845	-6.772	0.1845	-8.356	0.1845	-7.595	0.1845	-8.364	0.1845	-9.081	0.1845	-8.9	0.1845	-4.632	0.1845	-3.715	0.1845	-4.213	0.1845	-7.458	0.1845	-5.355	0.1845	-6.612
	0.1848	-6.774	0.1848	-8.332	0.1848	-7.572	0.1848	-8.338	0.1848	-9.034	0.1848	-8.936	0.1848	-4.636	0.1848	-3.66	0.1848	-4.201	0.1848	-7.339	0.1848	-5.358	0.1848	-6.614
	0.185	-6.764	0.185	-8.317	0.185	-7.534	0.185	-8.293	0.185	-8.989	0.185	-8.965	0.185	-4.644	0.185	-3.624	0.185	-4.195	0.185	-7.225	0.185	-5.34	0.185	-6.62
	0.1853	-6.739	0.1853	-8.302	0.1853	-7.483	0.1853	-8.236	0.1853	-8.956	0.1853	-8.989	0.1853	-4.632	0.1853	-3.607	0.1853	-4.187	0.1853	-7.148	0.1853	-5.296	0.1853	-6.619
	0.1855	-6.711	0.1855	-8.282	0.1855	-7.458	0.1855	-8.179	0.1855	-8.932	0.1855	-9.021	0.1855	-4.602	0.1855	-3.606	0.1855	-4.191	0.1855	-7.096	0.1855	-5.241	0.1855	-6.634
	0.1858	-6.685	0.1858	-8.261	0.1858	-7.439	0.1858	-8.133	0.1858	-8.918	0.1858	-9.04	0.1858	-4.575	0.1858	-3.616	0.1858	-4.221	0.1858	-7.058	0.1858	-5.199	0.1858	-6.618
	0.186	-6.654	0.186	-8.244	0.186	-7.433	0.186	-8.095	0.186	-8.903	0.186	-9.036	0.186	-4.557	0.186	-3.625	0.186	-4.255	0.186	-7.036	0.186	-5.175	0.186	-6.565
	0.1863	-6.631	0.1863	-8.233	0.1863	-7.436	0.1863	-8.066	0.1863	-8.896	0.1863	-8.99	0.1863	-4.521	0.1863	-3.616	0.1863	-4.255	0.1863	-7.018	0.1863	-5.167	0.1863	-6.493
	0.1865	-6.619	0.1865	-8.228	0.1865	-7.446	0.1865	-8.033	0.1865	-8.888	0.1865	-8.938	0.1865	-4.493	0.1865	-3.59	0.1865	-4.224	0.1865	-7.016	0.1865	-5.175	0.1865	-6.4
	0.1868	-6.607	0.1868	-8.217	0.1868	-7.44	0.1868	-8.014	0.1868	-8.889	0.1868	-8.922	0.1868	-4.472	0.1868	-3.545	0.1868	-4.167	0.1868	-6.958	0.1868	-5.192	0.1868	-6.326
	0.187	-6.608	0.187	-8.191	0.187	-7.407	0.187	-8.007	0.187	-8.877	0.187	-8.932	0.187	-4.448	0.187	-3.498	0.187	-4.094	0.187	-6.913	0.187	-5.198	0.187	-6.291
	0.1873	-6.573	0.1873	-8.161	0.1873	-7.363	0.1873	-8.006	0.1873	-8.86	0.1873	-8.924	0.1873	-4.403	0.1873	-3.466	0.1873	-4.041	0.1873	-6.87	0.1873	-5.171	0.1873	-6.289
	0.1875	-6.54	0.1875	-8.137	0.1875	-7.305	0.1875	-8.008	0.1875	-8.844	0.1875	-8.897	0.1875	-4.341	0.1875	-3.461	0.1875	-4.006	0.1875	-6.857	0.1875	-5.114	0.1875	-6.298
	0.1878	-6.454	0.1878	-8.121	0.1878	-7.236	0.1878	-8.012	0.1878	-8.822	0.1878	-8.85	0.1878	-4.29	0.1878	-3.462	0.1878	-3.987	0.1878	-6.86	0.1878	-5.039	0.1878	-6.325
	0.188	-6.391	0.188	-8.113	0.188	-7.17	0.188	-8.01	0.188	-8.802	0.188	-8.801	0.188	-4.263	0.188	-3.455	0.188	-3.982	0.188	-6.877	0.188	-4.984	0.188	-6.329
	0.1883	-6.345	0.1883	-8.107	0.1883	-7.102	0.1883	-7.998	0.1883	-8.769	0.1883	-8.751	0.1883	-4.311	0.1883	-3.451	0.1883	-3.993	0.1883	-6.892	0.1883	-4.942	0.1883	-6.282
	0.1885	-6.308	0.1885	-8.091	0.1885	-7.058	0.1885	-7.976	0.1885	-8.769	0.1885	-8.69	0.1885	-4.302	0.1885	-3.453	0.1885	-4.031	0.1885	-6.904	0.1885	-4.921	0.1885	-6.238
	0.1888	-6.31	0.1888	-8.055	0.1888	-7.05	0.1888	-7.937	0.1888	-8.789	0.1888	-8.619	0.1888	-4.281	0.1888	-3.452	0.1888	-4.065	0.1888	-6.893	0.1888	-4.931	0.1888	-6.205
	0.189	-6.305	0.189	-8.004	0.189	-7.057	0.189	-7.891	0.189	-8.806	0.189	-8.562	0.189	-4.294	0.189	-3.452	0.189	-4.072	0.189	-6.869	0.189	-4.946	0.189	-6.177
	0.1893	-6.28	0.1893	-7.949	0.1893	-7.08	0.1893	-7.838	0.1893	-8.808	0.1893	-8.528	0.1893	-4.307	0.1893	-3.452	0.1893	-4.058	0.1893	-6.825	0.1893	-4.972	0.1893	-6.18
	0.1895	-6.231	0.1895	-7.9	0.1895	-7.067	0.1895	-7.791	0.1895	-8.789	0.1895	-8.509	0.1895	-4.31	0.1895	-3.402	0.1895	-4.03	0.1895	-6.775	0.1895	-4.961	0.1895	-6.186
	0.1898	-6.175	0.1898	-7.873	0.1898	-7.006	0.1898	-7.756	0.1898	-8.728	0.1898	-8.499	0.1898	-4.356	0.1898	-3.382	0.1898	-3.987	0.1898	-6.728	0.1898	-4.923	0.1898	-6.17
	0.19	-6.111	0.19	-7.875	0.19	-6.915	0.19	-7.729	0.19	-8.65	0.19	-8.489	0.19	-4.416	0.19	-3.355	0.19	-3.93	0.19	-6.705	0.19	-4.872	0.19	-6.122
	0.1903	-6.067	0.1903	-7.904	0.1903	-6.826	0.1903	-7.707	0.1903	-8.535	0.1903	-8.45	0.1903	-4.465	0.1903	-3.318	0.1903	-3.86	0.1903	-6.694	0.1903	-4.821	0.1903	-6.053
	0.1905	-6.041	0.1905	-7.956	0.1905	-6.766	0.1905	-7.693	0.1905	-8.403	0.1905	-8.389	0.1905	-4.494	0.1905	-3.275	0.1905	-3.765	0.1905	-6.695	0.1905	-4.775	0.1905	-5.981
	0.1908	-6.017	0.1908	-7.986	0.1908	-6.757	0.1908	-7.685	0.1908	-8.322	0.1908	-8.317	0.1908	-4.498	0.1908	-3.236	0.1908	-3.716	0.1908	-6.695	0.1908	-4.746	0.1908	-5.923
	0.191	-5.987	0.191	-7.978	0.191	-6.777	0.191	-7.676	0.191	-8.285	0.191	-8.263	0.191	-4.479	0.191	-3.217	0.191	-3.69	0.191	-6.684	0.191	-4.751	0.191	-5.892
	0.1913	-5.949	0.1913	-7.936	0.1913	-6.816	0.1913	-7.658	0.1913	-8.269	0.1913	-8.231	0.1913	-4.428	0.1913	-3.215	0.1913	-3.707	0.1913	-6.656	0.1913	-4.765	0.1913	-5.891
	0.1915	-5.905	0.1915	-7.877	0.1915	-6.838	0.1915	-7.63	0.1915	-8.259	0.1915	-8.21	0.1915	-4.348	0.1915	-3.224	0.1915	-3.729	0.1915	-6.61	0.1915	-4.768	0.1915	-5.911
	0.1918	-5.872	0.1918	-7.819	0.1918	-6.834	0.1918	-7.599	0.1918	-8.243	0.1918	-8.2	0.1918	-4.29	0.1918	-3.224	0.1918	-3.761	0.1918	-6.558	0.1918	-4.746	0.1918	-5.931
	0.192	-5.838	0.192	-7.775	0.192	-6.814	0.192	-7.567	0.192	-8.221	0.192	-8.186	0.192	-4.256	0.192	-3.212	0.192	-3.783	0.192	-6.481	0.192	-4.686	0.192	-5.94
	0.1923	-5.824	0.1923	-7.751	0.1923	-6.785	0.1923	-7.53	0.1923	-8.208	0.1923	-8.167	0.1923	-4.243	0.1923	-3.215	0.1923	-3.803	0.1923	-6.395	0.1923	-4.599	0.1923	-5.936
	0.1925	-5.805	0.1925	-7.746	0.1925	-6.735	0.1925	-7.492	0.1925	-8.21	0.1925	-8.136	0.1925	-4.224	0.1925	-3.177	0.1925	-3.827	0.1925	-6.384	0.1925	-4.533	0.1925	-5.913
	0.1928	-5.792	0.1928	-7.751	0.1928	-6.713	0.1928	-7.464	0.1928	-8.214	0.1928	-8.095	0.1928	-4.226	0.1928	-3.141	0.1928	-3.829	0.1928	-6.42	0.1928	-4.533	0.1928	-5.869
	0.193	-5.775	0.193	-7.749	0.193	-6.759	0.193	-7.447	0.193	-8.197	0.193	-8.046	0.193	-4.222	0.193	-3.13	0.193	-3.758	0.193	-6.475	0.193	-4.564	0.193	-5.817
	0.1933	-5.74	0.1933	-7.729	0.1933	-6.794	0.1933	-7.436	0.1933	-8.154	0.1933	-7.994	0.1933	-4.207	0.1933	-3.166	0.1933	-3.682	0.1933	-6.505	0.1933	-4.596	0.1933	-5.772
	0.1935	-5.681	0.1935	-7.698	0.1935	-6.813	0.1935	-7.426	0.1935	-8.119	0.1935	-7.961	0.1935	-4.18	0.1935	-3.255	0.1935	-3.651	0.1935	-6.516	0.1935	-4.618	0.1935	-5.745
	0.1938	-5.612	0.1938	-7.666	0.1938	-6.82	0.1938	-7.416	0.1938	-8.082	0.1938	-7.933	0.1938	-4.16	0.1938	-3.333	0.1938	-3.616	0.1938	-6.497	0.1938	-4.623	0.1938	-5.732
	0.194	-5.553	0.194	-7.636	0.194	-6.808	0.194	-7.407	0.194	-8.037	0.194	-7.921	0.194	-4.14	0.194	-3.379	0.194	-3.562	0.194	-6.435	0.194	-4.604	0.194	-5.729
	0.1943	-5.513	0.1943	-7.615	0.1943	-6.77	0.1943	-7.388	0.1943	-8	0.1943	-7.918	0.1943	-4.158	0.1943	-3.382	0.1943	-3.518	0.1943	-6.344	0.1943	-4.554	0.1943	-5.721
	0.1945	-5.478	0.1945	-7.61	0.1945	-6.697	0.1945	-7.372	0.1945	-7.977	0.1945	-7.912	0.1945	-4.19	0.1945	-3.327	0.1945	-3.488	0.1945	-6.257	0.1945	-4.473	0.1945	-5.697
	0.1948	-5.46	0.1948	-7.629	0.1948	-6.596	0.1948	-7.353	0.1948	-7.964	0.1948	-7.904	0.1948	-4.193	0.1948	-3.26	0.1948	-3.467	0.1948	-6.192	0.1948	-4.396	0.1948	-5.661
	0.195	-5.442	0.195	-7.657	0.195	-6.502	0.195	-7.343	0.195	-7.956	0.195	-7.898	0.195	-4.162	0.195	-3.185	0.195	-3.436	0.195	-6.14	0.195	-4.348	0.195	-5.613
	0.1953	-5.406	0.1953	-7.654	0.1953	-6.446	0.1953	-7.33	0.1953	-7.957	0.1953	-7.897	0.1953	-4.119	0.1953	-3.127	0.1953	-3.376	0.1953	-6.087	0.1953	-4.316	0.1953	-5.547
	0.1955	-5.361	0.1955	-7.625	0.1955	-6.431	0.1955	-7.331	0.1955	-7.969	0.1955	-7.902	0.1955	-4.077	0.1955	-3.103	0.1955	-3.3	0.1955	-6.064	0.1955	-4.289	0.1955	-5.535
	0.1958	-5.292	0.1958	-7.582	0.1958	-6.436	0.1958	-7.328	0.1958	-7.974	0.1958	-7.924	0.1958	-4.038	0.1958	-3.108	0.1958	-3.246	0.1958	-6.036	0.1958	-4.26	0.1958	-5.528
	0.196	-5.25	0.196	-7.542	0.196	-6.44	0.196	-7.316	0.196	-7.956	0.196	-7.949	0.196	-4.005	0.196	-3.18	0.196	-3.226	0.196	-6.002	0.196	-4.22	0.196	-5.535
	0.1963	-5.246	0.1963	-7.521	0.1963	-6.425	0.1963	-7.293	0.1963	-7.919	0.1963	-7.957	0.1963	-3.993	0.1963	-3.23	0.1963	-3.228	0.1963	-5.967	0.1963	-4.12	0.1963	-5.547
	0.1965	-5.275	0.1965	-7.52	0.1965	-6.384	0.1965	-7.256	0.1965	-7.865	0.1965	-7.947	0.1965	-4.004	0.1965	-3.241	0.1965	-3.231	0.1965	-5.948	0.1965	-4.027	0.1965	-5.56
	0.1968	-5.307	0.1968	-7.525	0.1968	-6.326	0.1968	-7.211	0.1968	-7.805	0.1968	-7.917	0.1968	-4.017	0.1968	-3.226	0.1968	-3.236	0.1968	-5.933	0.1968	-3.965	0.1968	-5.554
	0.197	-5.3	0.197	-7.521	0.197	-6.261	0.197	-7.173	0.197	-7.757	0.197	-7.874	0.197	-4.017	0.197	-3.174	0.197	-3.237	0.197	-5.907	0.197	-3.951	0.197	-5.53
	0.1973	-5.24	0.1973	-7.499	0.1973	-6.198	0.1973	-7.145	0.1973	-7.731	0.1973	-7.826	0.1973	-4	0.1973	-3.101	0.1973	-3.225	0.1973	-5.907	0.1973	-3.981	0.1973	-5.519
	0.1975	-5.176	0.1975	-7.455	0.1975	-6.15	0.1975	-7.115	0.1975	-7.731	0.1975	-7.791	0.1975	-3.97	0.1975	-2.949	0.1975	-3.206	0.1975	-5.909	0.1975	-4.026	0.1975	-5.523
	0.1978	-5.134	0.1978	-7.401	0.1978	-6.077	0.1978	-7.094	0.1978	-7.752	0.1978	-7.764	0.1978	-3.937	0.1978	-2.891	0.1978	-3.182	0.1978	-5.884	0.1978	-4.064	0.1978	-5.52
	0.198	-5.1	0.198	-7.356	0.198	-6.031	0.198	-7.07	0.198	-7.781	0.198	-7.754	0.198	-3.907	0.198	-2.858	0.198	-3.136	0.198	-5.823	0.198	-4.075	0.198	-5.467
	0.1983	-5.089	0.1983	-7.341	0.1983	-6.015	0.1983	-7.039	0.1983	-7.793	0.1983	-7.747	0.1983	-3.887	0.1983	-2.845	0.1983	-3.063	0.1983	-5.762	0.1983	-4.045	0.1983	-5.374
	0.1985	-5.086	0.1985	-7.359	0.1985	-6.001	0.1985	-7.006	0.1985	-7.772	0.1985	-7.726	0.1985	-3.884	0.1985	-2.858	0.1985	-2.969	0.1985	-5.7	0.1985	-3.971	0.1985	-5.288
	0.1988	-5.08	0.1988	-7.387	0.1988	-5.974	0.1988	-6.967	0.1988	-7.725	0.1988	-7.68	0.1988	-3.879	0.1988	-2.925	0.1988	-2.93	0.1988	-5.675	0.1988	-3.904	0.1988	-5.188
	0.199	-5.068	0.199	-7.4	0.199	-5.937	0.199	-6.937	0.199	-7.667	0.199	-7.635	0.199	-3.869	0.199	-2.959	0.199	-2.938	0.199	-5.657	0.199	-3.856	0.199	-5.082
	0.1993	-5.039	0.1993	-7.375	0.1993	-5.914	0.1993	-6.922	0.1993	-7.615	0.1993	-7.598	0.1993	-3.848	0.1993	-2.956	0.1993	-2.982	0.1993	-5.644	0.1993	-3.812	0.1993	-5.015
	0.1995	-5.009	0.1995	-7.311	0.1995	-5.904	0.1995	-6.928	0.1995	-7.577	0.1995	-7.574	0.1995	-3.824	0.1995	-2.94	0.1995	-2.987	0.1995	-5.584	0.1995	-3.772	0.1995	-5.005
	0.1998	-4.964	0.1998	-7.233	0.1998	-5.902	0.1998	-6.947	0.1998	-7.561	0.1998	-7.584	0.1998	-3.794	0.1998	-2.901	0.1998	-2.975	0.1998	-5.504	0.1998	-3.733	0.1998	-5.034
	0.2	-4.933	0.2	-7.165	0.2	-5.91	0.2	-6.966	0.2	-7.561	0.2	-7.632	0.2	-3.756	0.2	-2.827	0.2	-2.947	0.2	-5.435	0.2	-3.693	0.2	-5.065
	0.2003	-4.929	0.2003	-7.123	0.2003	-5.93	0.2003	-6.975	0.2003	-7.569	0.2003	-7.699	0.2003	-3.717	0.2003	-2.743	0.2003	-2.902	0.2003	-5.407	0.2003	-3.648	0.2003	-5.101
	0.2005	-4.934	0.2005	-7.111	0.2005	-5.93	0.2005	-6.969	0.2005	-7.578	0.2005	-7.739	0.2005	-3.677	0.2005	-2.66	0.2005	-2.844	0.2005	-5.429	0.2005	-3.599	0.2005	-5.121
	0.2008	-4.936	0.2008	-7.122	0.2008	-5.901	0.2008	-6.937	0.2008	-7.584	0.2008	-7.736	0.2008	-3.648	0.2008	-2.578	0.2008	-2.787	0.2008	-5.489	0.2008	-3.534	0.2008	-5.096
	0.201	-4.918	0.201	-7.147	0.201	-5.842	0.201	-6.896	0.201	-7.576	0.201	-7.7	0.201	-3.619	0.201	-2.506	0.201	-2.735	0.201	-5.534	0.201	-3.461	0.201	-5.041
	0.2013	-4.879	0.2013	-7.168	0.2013	-5.769	0.2013	-6.851	0.2013	-7.543	0.2013	-7.648	0.2013	-3.565	0.2013	-2.46	0.2013	-2.686	0.2013	-5.518	0.2013	-3.388	0.2013	-4.972
	0.2015	-4.841	0.2015	-7.171	0.2015	-5.717	0.2015	-6.815	0.2015	-7.497	0.2015	-7.602	0.2015	-3.528	0.2015	-2.461	0.2015	-2.649	0.2015	-5.435	0.2015	-3.32	0.2015	-4.912
	0.2018	-4.84	0.2018	-7.153	0.2018	-5.706	0.2018	-6.79	0.2018	-7.468	0.2018	-7.573	0.2018	-3.518	0.2018	-2.475	0.2018	-2.64	0.2018	-5.369	0.2018	-3.263	0.2018	-4.891
	0.202	-4.838	0.202	-7.121	0.202	-5.704	0.202	-6.772	0.202	-7.465	0.202	-7.553	0.202	-3.527	0.202	-2.483	0.202	-2.685	0.202	-5.288	0.202	-3.233	0.202	-4.908
	0.2023	-4.837	0.2023	-7.086	0.2023	-5.735	0.2023	-6.755	0.2023	-7.507	0.2023	-7.543	0.2023	-3.548	0.2023	-2.493	0.2023	-2.802	0.2023	-5.218	0.2023	-3.209	0.2023	-4.94
	0.2025	-4.841	0.2025	-7.06	0.2025	-5.752	0.2025	-6.734	0.2025	-7.542	0.2025	-7.542	0.2025	-3.573	0.2025	-2.499	0.2025	-2.822	0.2025	-5.194	0.2025	-3.2	0.2025	-4.975
	0.2028	-4.846	0.2028	-7.04	0.2028	-5.736	0.2028	-6.712	0.2028	-7.557	0.2028	-7.535	0.2028	-3.593	0.2028	-2.488	0.2028	-2.781	0.2028	-5.206	0.2028	-3.222	0.2028	-4.972
	0.203	-4.841	0.203	-7.019	0.203	-5.696	0.203	-6.688	0.203	-7.555	0.203	-7.516	0.203	-3.597	0.203	-2.459	0.203	-2.73	0.203	-5.232	0.203	-3.243	0.203	-4.956
	0.2033	-4.819	0.2033	-6.988	0.2033	-5.641	0.2033	-6.663	0.2033	-7.514	0.2033	-7.482	0.2033	-3.574	0.2033	-2.419	0.2033	-2.702	0.2033	-5.305	0.2033	-3.245	0.2033	-4.892
	0.2035	-4.787	0.2035	-6.939	0.2035	-5.568	0.2035	-6.637	0.2035	-7.411	0.2035	-7.436	0.2035	-3.52	0.2035	-2.407	0.2035	-2.674	0.2035	-5.364	0.2035	-3.221	0.2035	-4.802
	0.2038	-4.753	0.2038	-6.872	0.2038	-5.53	0.2038	-6.605	0.2038	-7.328	0.2038	-7.391	0.2038	-3.463	0.2038	-2.439	0.2038	-2.638	0.2038	-5.415	0.2038	-3.177	0.2038	-4.718
	0.204	-4.71	0.204	-6.798	0.204	-5.503	0.204	-6.58	0.204	-7.279	0.204	-7.363	0.204	-3.411	0.204	-2.479	0.204	-2.62	0.204	-5.439	0.204	-3.116	0.204	-4.604
	0.2043	-4.676	0.2043	-6.733	0.2043	-5.47	0.2043	-6.551	0.2043	-7.241	0.2043	-7.35	0.2043	-3.364	0.2043	-2.497	0.2043	-2.608	0.2043	-5.418	0.2043	-3.065	0.2043	-4.557
	0.2045	-4.655	0.2045	-6.691	0.2045	-5.456	0.2045	-6.513	0.2045	-7.209	0.2045	-7.338	0.2045	-3.345	0.2045	-2.49	0.2045	-2.572	0.2045	-5.361	0.2045	-3.018	0.2045	-4.534
	0.2048	-4.648	0.2048	-6.676	0.2048	-5.451	0.2048	-6.492	0.2048	-7.181	0.2048	-7.313	0.2048	-3.345	0.2048	-2.468	0.2048	-2.492	0.2048	-5.295	0.2048	-2.976	0.2048	-4.528
	0.205	-4.646	0.205	-6.681	0.205	-5.41	0.205	-6.465	0.205	-7.156	0.205	-7.271	0.205	-3.337	0.205	-2.436	0.205	-2.402	0.205	-5.242	0.205	-2.937	0.205	-4.525
	0.2053	-4.635	0.2053	-6.687	0.2053	-5.363	0.2053	-6.444	0.2053	-7.133	0.2053	-7.23	0.2053	-3.34	0.2053	-2.411	0.2053	-2.335	0.2053	-5.198	0.2053	-2.904	0.2053	-4.512
	0.2055	-4.609	0.2055	-6.683	0.2055	-5.33	0.2055	-6.433	0.2055	-7.12	0.2055	-7.206	0.2055	-3.251	0.2055	-2.393	0.2055	-2.314	0.2055	-5.153	0.2055	-2.874	0.2055	-4.472
	0.2058	-4.577	0.2058	-6.662	0.2058	-5.322	0.2058	-6.425	0.2058	-7.107	0.2058	-7.187	0.2058	-3.193	0.2058	-2.37	0.2058	-2.334	0.2058	-5.093	0.2058	-2.853	0.2058	-4.431
	0.206	-4.564	0.206	-6.627	0.206	-5.329	0.206	-6.417	0.206	-7.092	0.206	-7.179	0.206	-3.169	0.206	-2.371	0.206	-2.397	0.206	-5.058	0.206	-2.801	0.206	-4.339
	0.2063	-4.555	0.2063	-6.596	0.2063	-5.371	0.2063	-6.401	0.2063	-7.082	0.2063	-7.175	0.2063	-3.183	0.2063	-2.382	0.2063	-2.447	0.2063	-5.024	0.2063	-2.71	0.2063	-4.302
	0.2065	-4.541	0.2065	-6.575	0.2065	-5.452	0.2065	-6.374	0.2065	-7.081	0.2065	-7.166	0.2065	-3.229	0.2065	-2.392	0.2065	-2.5	0.2065	-4.998	0.2065	-2.634	0.2065	-4.29
	0.2068	-4.529	0.2068	-6.567	0.2068	-5.509	0.2068	-6.339	0.2068	-7.1	0.2068	-7.143	0.2068	-3.277	0.2068	-2.38	0.2068	-2.542	0.2068	-4.999	0.2068	-2.587	0.2068	-4.282
	0.207	-4.523	0.207	-6.566	0.207	-5.556	0.207	-6.297	0.207	-7.125	0.207	-7.104	0.207	-3.302	0.207	-2.384	0.207	-2.536	0.207	-5.038	0.207	-2.563	0.207	-4.263
	0.2073	-4.51	0.2073	-6.565	0.2073	-5.578	0.2073	-6.251	0.2073	-7.116	0.2073	-7.052	0.2073	-3.296	0.2073	-2.4	0.2073	-2.474	0.2073	-5.014	0.2073	-2.568	0.2073	-4.232
	0.2075	-4.48	0.2075	-6.56	0.2075	-5.562	0.2075	-6.205	0.2075	-7.099	0.2075	-6.993	0.2075	-3.257	0.2075	-2.417	0.2075	-2.378	0.2075	-4.973	0.2075	-2.6	0.2075	-4.194
	0.2078	-4.44	0.2078	-6.55	0.2078	-5.53	0.2078	-6.163	0.2078	-7.07	0.2078	-6.933	0.2078	-3.194	0.2078	-2.44	0.2078	-2.287	0.2078	-4.921	0.2078	-2.631	0.2078	-4.154
	0.208	-4.405	0.208	-6.534	0.208	-5.471	0.208	-6.132	0.208	-7.031	0.208	-6.885	0.208	-3.127	0.208	-2.472	0.208	-2.24	0.208	-4.868	0.208	-2.624	0.208	-4.119
	0.2083	-4.382	0.2083	-6.507	0.2083	-5.397	0.2083	-6.097	0.2083	-6.983	0.2083	-6.851	0.2083	-3.079	0.2083	-2.507	0.2083	-2.246	0.2083	-4.823	0.2083	-2.592	0.2083	-4.097
	0.2085	-4.368	0.2085	-6.466	0.2085	-5.304	0.2085	-6.058	0.2085	-6.931	0.2085	-6.821	0.2085	-3.046	0.2085	-2.527	0.2085	-2.283	0.2085	-4.781	0.2085	-2.53	0.2085	-4.096
	0.2088	-4.358	0.2088	-6.418	0.2088	-5.198	0.2088	-6.031	0.2088	-6.898	0.2088	-6.782	0.2088	-3.07	0.2088	-2.511	0.2088	-2.318	0.2088	-4.735	0.2088	-2.446	0.2088	-4.117
	0.209	-4.347	0.209	-6.375	0.209	-5.133	0.209	-6.011	0.209	-6.884	0.209	-6.734	0.209	-3.102	0.209	-2.457	0.209	-2.335	0.209	-4.698	0.209	-2.361	0.209	-4.141
	0.2093	-4.335	0.2093	-6.34	0.2093	-5.105	0.2093	-5.998	0.2093	-6.867	0.2093	-6.681	0.2093	-3.129	0.2093	-2.383	0.2093	-2.329	0.2093	-4.686	0.2093	-2.292	0.2093	-4.14
	0.2095	-4.327	0.2095	-6.313	0.2095	-5.111	0.2095	-5.974	0.2095	-6.875	0.2095	-6.638	0.2095	-3.118	0.2095	-2.314	0.2095	-2.29	0.2095	-4.681	0.2095	-2.263	0.2095	-4.101
	0.2098	-4.308	0.2098	-6.297	0.2098	-5.121	0.2098	-5.928	0.2098	-6.883	0.2098	-6.595	0.2098	-3.093	0.2098	-2.268	0.2098	-2.221	0.2098	-4.665	0.2098	-2.27	0.2098	-4.039
	0.21	-4.277	0.21	-6.296	0.21	-5.151	0.21	-5.865	0.21	-6.876	0.21	-6.572	0.21	-3.02	0.21	-2.237	0.21	-2.131	0.21	-4.635	0.21	-2.3	0.21	-3.951
	0.2103	-4.25	0.2103	-6.308	0.2103	-5.192	0.2103	-5.803	0.2103	-6.854	0.2103	-6.544	0.2103	-2.954	0.2103	-2.228	0.2103	-2.038	0.2103	-4.598	0.2103	-2.336	0.2103	-3.895
	0.2105	-4.234	0.2105	-6.323	0.2105	-5.223	0.2105	-5.749	0.2105	-6.822	0.2105	-6.523	0.2105	-2.898	0.2105	-2.238	0.2105	-1.966	0.2105	-4.552	0.2105	-2.348	0.2105	-3.866
	0.2108	-4.228	0.2108	-6.322	0.2108	-5.238	0.2108	-5.71	0.2108	-6.791	0.2108	-6.51	0.2108	-2.857	0.2108	-2.279	0.2108	-1.932	0.2108	-4.496	0.2108	-2.317	0.2108	-3.843
	0.211	-4.225	0.211	-6.297	0.211	-5.248	0.211	-5.698	0.211	-6.745	0.211	-6.504	0.211	-2.827	0.211	-2.321	0.211	-1.947	0.211	-4.441	0.211	-2.266	0.211	-3.827
	0.2113	-4.216	0.2113	-6.258	0.2113	-5.213	0.2113	-5.714	0.2113	-6.705	0.2113	-6.504	0.2113	-2.836	0.2113	-2.339	0.2113	-2.011	0.2113	-4.395	0.2113	-2.198	0.2113	-3.818
	0.2115	-4.194	0.2115	-6.215	0.2115	-5.275	0.2115	-5.744	0.2115	-6.717	0.2115	-6.501	0.2115	-2.842	0.2115	-2.337	0.2115	-2.08	0.2115	-4.36	0.2115	-2.134	0.2115	-3.789
	0.2118	-4.167	0.2118	-6.177	0.2118	-5.28	0.2118	-5.769	0.2118	-6.755	0.2118	-6.49	0.2118	-2.835	0.2118	-2.313	0.2118	-2.096	0.2118	-4.328	0.2118	-2.077	0.2118	-3.725
	0.212	-4.143	0.212	-6.154	0.212	-5.277	0.212	-5.775	0.212	-6.776	0.212	-6.471	0.212	-2.818	0.212	-2.271	0.212	-2.056	0.212	-4.299	0.212	-2.032	0.212	-3.65
	0.2123	-4.148	0.2123	-6.146	0.2123	-5.273	0.2123	-5.753	0.2123	-6.775	0.2123	-6.451	0.2123	-2.794	0.2123	-2.228	0.2123	-1.996	0.2123	-4.298	0.2123	-2.008	0.2123	-3.581
	0.2125	-4.146	0.2125	-6.151	0.2125	-5.275	0.2125	-5.702	0.2125	-6.763	0.2125	-6.432	0.2125	-2.772	0.2125	-2.196	0.2125	-1.945	0.2125	-4.305	0.2125	-2.004	0.2125	-3.524
	0.2128	-4.131	0.2128	-6.147	0.2128	-5.28	0.2128	-5.636	0.2128	-6.739	0.2128	-6.429	0.2128	-2.779	0.2128	-2.16	0.2128	-1.909	0.2128	-4.316	0.2128	-2.006	0.2128	-3.504
	0.213	-4.115	0.213	-6.12	0.213	-5.273	0.213	-5.582	0.213	-6.709	0.213	-6.425	0.213	-2.807	0.213	-2.136	0.213	-1.894	0.213	-4.276	0.213	-1.979	0.213	-3.501
	0.2133	-4.087	0.2133	-6.082	0.2133	-5.243	0.2133	-5.554	0.2133	-6.564	0.2133	-6.416	0.2133	-2.839	0.2133	-2.103	0.2133	-1.906	0.2133	-4.22	0.2133	-1.929	0.2133	-3.513
	0.2135	-4.052	0.2135	-6.051	0.2135	-5.2	0.2135	-5.546	0.2135	-6.49	0.2135	-6.404	0.2135	-2.875	0.2135	-2.1	0.2135	-1.947	0.2135	-4.15	0.2135	-1.864	0.2135	-3.526
	0.2138	-4.011	0.2138	-6.031	0.2138	-5.16	0.2138	-5.538	0.2138	-6.422	0.2138	-6.38	0.2138	-2.931	0.2138	-2.109	0.2138	-2.013	0.2138	-4.036	0.2138	-1.801	0.2138	-3.509
	0.214	-3.977	0.214	-6.02	0.214	-5.132	0.214	-5.516	0.214	-6.372	0.214	-6.344	0.214	-2.979	0.214	-2.121	0.214	-2.068	0.214	-3.948	0.214	-1.758	0.214	-3.467
	0.2143	-3.964	0.2143	-6.015	0.2143	-5.123	0.2143	-5.475	0.2143	-6.232	0.2143	-6.303	0.2143	-2.962	0.2143	-2.145	0.2143	-2.068	0.2143	-3.909	0.2143	-1.714	0.2143	-3.376
	0.2145	-3.97	0.2145	-6.009	0.2145	-5.13	0.2145	-5.419	0.2145	-6.164	0.2145	-6.271	0.2145	-2.87	0.2145	-2.156	0.2145	-1.999	0.2145	-3.933	0.2145	-1.676	0.2145	-3.303
	0.2148	-3.985	0.2148	-5.987	0.2148	-5.142	0.2148	-5.357	0.2148	-6.123	0.2148	-6.262	0.2148	-2.784	0.2148	-2.153	0.2148	-1.908	0.2148	-3.98	0.2148	-1.661	0.2148	-3.253
	0.215	-3.998	0.215	-5.925	0.215	-5.152	0.215	-5.292	0.215	-6.101	0.215	-6.278	0.215	-2.716	0.215	-2.124	0.215	-1.836	0.215	-4.013	0.215	-1.663	0.215	-3.243
	0.2153	-4	0.2153	-5.827	0.2153	-5.156	0.2153	-5.232	0.2153	-6.098	0.2153	-6.306	0.2153	-2.657	0.2153	-2.067	0.2153	-1.778	0.2153	-4.034	0.2153	-1.668	0.2153	-3.267
	0.2155	-3.982	0.2155	-5.754	0.2155	-5.156	0.2155	-5.193	0.2155	-6.1	0.2155	-6.322	0.2155	-2.645	0.2155	-2.014	0.2155	-1.748	0.2155	-4.041	0.2155	-1.662	0.2155	-3.296
	0.2158	-3.942	0.2158	-5.715	0.2158	-5.149	0.2158	-5.171	0.2158	-6.094	0.2158	-6.318	0.2158	-2.679	0.2158	-1.949	0.2158	-1.744	0.2158	-4.025	0.2158	-1.643	0.2158	-3.327
	0.216	-3.881	0.216	-5.702	0.216	-5.13	0.216	-5.159	0.216	-6.072	0.216	-6.295	0.216	-2.725	0.216	-1.945	0.216	-1.749	0.216	-3.975	0.216	-1.592	0.216	-3.338
	0.2163	-3.808	0.2163	-5.703	0.2163	-5.102	0.2163	-5.142	0.2163	-6.033	0.2163	-6.257	0.2163	-2.757	0.2163	-1.946	0.2163	-1.751	0.2163	-3.905	0.2163	-1.519	0.2163	-3.321
	0.2165	-3.745	0.2165	-5.707	0.2165	-5.065	0.2165	-5.108	0.2165	-5.981	0.2165	-6.2	0.2165	-2.765	0.2165	-1.939	0.2165	-1.741	0.2165	-3.851	0.2165	-1.43	0.2165	-3.27
	0.2168	-3.709	0.2168	-5.709	0.2168	-5.025	0.2168	-5.063	0.2168	-5.923	0.2168	-6.136	0.2168	-2.746	0.2168	-1.914	0.2168	-1.714	0.2168	-3.819	0.2168	-1.332	0.2168	-3.182
	0.217	-3.696	0.217	-5.703	0.217	-4.988	0.217	-5.031	0.217	-5.847	0.217	-6.07	0.217	-2.708	0.217	-1.885	0.217	-1.668	0.217	-3.799	0.217	-1.268	0.217	-3.093
	0.2173	-3.694	0.2173	-5.677	0.2173	-4.949	0.2173	-5.014	0.2173	-5.788	0.2173	-6.063	0.2173	-2.666	0.2173	-1.818	0.2173	-1.614	0.2173	-3.791	0.2173	-1.252	0.2173	-3.015
	0.2175	-3.692	0.2175	-5.606	0.2175	-4.912	0.2175	-5.02	0.2175	-5.751	0.2175	-6.088	0.2175	-2.63	0.2175	-1.793	0.2175	-1.569	0.2175	-3.766	0.2175	-1.288	0.2175	-2.983
	0.2178	-3.681	0.2178	-5.541	0.2178	-4.884	0.2178	-5.035	0.2178	-5.731	0.2178	-6.121	0.2178	-2.594	0.2178	-1.79	0.2178	-1.543	0.2178	-3.751	0.2178	-1.321	0.2178	-2.975
	0.218	-3.652	0.218	-5.449	0.218	-4.87	0.218	-5.035	0.218	-5.716	0.218	-6.146	0.218	-2.565	0.218	-1.787	0.218	-1.527	0.218	-3.724	0.218	-1.348	0.218	-2.978
	0.2183	-3.611	0.2183	-5.432	0.2183	-4.865	0.2183	-5.035	0.2183	-5.701	0.2183	-6.138	0.2183	-2.534	0.2183	-1.781	0.2183	-1.513	0.2183	-3.68	0.2183	-1.36	0.2183	-2.985
	0.2185	-3.557	0.2185	-5.426	0.2185	-4.863	0.2185	-5.025	0.2185	-5.683	0.2185	-6.093	0.2185	-2.529	0.2185	-1.806	0.2185	-1.499	0.2185	-3.625	0.2185	-1.314	0.2185	-2.978
	0.2188	-3.492	0.2188	-5.41	0.2188	-4.859	0.2188	-4.992	0.2188	-5.658	0.2188	-6.012	0.2188	-2.514	0.2188	-1.8	0.2188	-1.488	0.2188	-3.565	0.2188	-1.241	0.2188	-2.94
	0.219	-3.439	0.219	-5.38	0.219	-4.849	0.219	-4.934	0.219	-5.628	0.219	-5.921	0.219	-2.47	0.219	-1.776	0.219	-1.476	0.219	-3.514	0.219	-1.192	0.219	-2.874
	0.2193	-3.407	0.2193	-5.333	0.2193	-4.831	0.2193	-4.866	0.2193	-5.599	0.2193	-5.849	0.2193	-2.461	0.2193	-1.75	0.2193	-1.452	0.2193	-3.457	0.2193	-1.184	0.2193	-2.79
	0.2195	-3.401	0.2195	-5.264	0.2195	-4.807	0.2195	-4.798	0.2195	-5.572	0.2195	-5.799	0.2195	-2.464	0.2195	-1.735	0.2195	-1.41	0.2195	-3.397	0.2195	-1.21	0.2195	-2.706
	0.2198	-3.424	0.2198	-5.204	0.2198	-4.793	0.2198	-4.749	0.2198	-5.544	0.2198	-5.77	0.2198	-2.465	0.2198	-1.714	0.2198	-1.366	0.2198	-3.345	0.2198	-1.256	0.2198	-2.638
	0.22	-3.451	0.22	-5.174	0.22	-4.796	0.22	-4.715	0.22	-5.51	0.22	-5.753	0.22	-2.443	0.22	-1.695	0.22	-1.339	0.22	-3.307	0.22	-1.292	0.22	-2.578
	0.2203	-3.474	0.2203	-5.176	0.2203	-4.805	0.2203	-4.674	0.2203	-5.477	0.2203	-5.736	0.2203	-2.422	0.2203	-1.667	0.2203	-1.315	0.2203	-3.282	0.2203	-1.299	0.2203	-2.544
	0.2205	-3.473	0.2205	-5.201	0.2205	-4.813	0.2205	-4.631	0.2205	-5.455	0.2205	-5.709	0.2205	-2.413	0.2205	-1.645	0.2205	-1.278	0.2205	-3.277	0.2205	-1.273	0.2205	-2.539
	0.2208	-3.456	0.2208	-5.224	0.2208	-4.821	0.2208	-4.59	0.2208	-5.441	0.2208	-5.678	0.2208	-2.39	0.2208	-1.647	0.2208	-1.239	0.2208	-3.267	0.2208	-1.218	0.2208	-2.542
	0.221	-3.406	0.221	-5.226	0.221	-4.83	0.221	-4.559	0.221	-5.429	0.221	-5.657	0.221	-2.38	0.221	-1.632	0.221	-1.201	0.221	-3.225	0.221	-1.155	0.221	-2.535
	0.2213	-3.348	0.2213	-5.222	0.2213	-4.831	0.2213	-4.55	0.2213	-5.413	0.2213	-5.64	0.2213	-2.382	0.2213	-1.568	0.2213	-1.162	0.2213	-3.177	0.2213	-1.116	0.2213	-2.516
	0.2215	-3.299	0.2215	-5.223	0.2215	-4.814	0.2215	-4.556	0.2215	-5.392	0.2215	-5.62	0.2215	-2.397	0.2215	-1.477	0.2215	-1.119	0.2215	-3.071	0.2215	-1.109	0.2215	-2.489
	0.2218	-3.267	0.2218	-5.223	0.2218	-4.773	0.2218	-4.561	0.2218	-5.364	0.2218	-5.597	0.2218	-2.403	0.2218	-1.406	0.2218	-1.08	0.2218	-2.983	0.2218	-1.102	0.2218	-2.461
	0.222	-3.259	0.222	-5.212	0.222	-4.713	0.222	-4.557	0.222	-5.328	0.222	-5.575	0.222	-2.409	0.222	-1.366	0.222	-1.056	0.222	-2.919	0.222	-1.084	0.222	-2.414
	0.2223	-3.261	0.2223	-5.18	0.2223	-4.659	0.2223	-4.548	0.2223	-5.282	0.2223	-5.555	0.2223	-2.403	0.2223	-1.357	0.2223	-1.052	0.2223	-2.85	0.2223	-1.06	0.2223	-2.343
	0.2225	-3.314	0.2225	-5.144	0.2225	-4.625	0.2225	-4.532	0.2225	-5.228	0.2225	-5.538	0.2225	-2.37	0.2225	-1.367	0.2225	-1.055	0.2225	-2.785	0.2225	-1.024	0.2225	-2.283
	0.2228	-3.329	0.2228	-5.106	0.2228	-4.61	0.2228	-4.508	0.2228	-5.177	0.2228	-5.527	0.2228	-2.334	0.2228	-1.382	0.2228	-1.064	0.2228	-2.724	0.2228	-0.9992	0.2228	-2.223
	0.223	-3.312	0.223	-5.061	0.223	-4.604	0.223	-4.471	0.223	-5.14	0.223	-5.532	0.223	-2.294	0.223	-1.393	0.223	-1.074	0.223	-2.659	0.223	-0.9556	0.223	-2.192
	0.2233	-3.27	0.2233	-4.996	0.2233	-4.595	0.2233	-4.415	0.2233	-5.117	0.2233	-5.548	0.2233	-2.264	0.2233	-1.403	0.2233	-1.077	0.2233	-2.593	0.2233	-0.9506	0.2233	-2.174
	0.2235	-3.216	0.2235	-4.951	0.2235	-4.565	0.2235	-4.367	0.2235	-5.099	0.2235	-5.561	0.2235	-2.246	0.2235	-1.394	0.2235	-1.076	0.2235	-2.556	0.2235	-0.9675	0.2235	-2.161
	0.2238	-3.172	0.2238	-4.931	0.2238	-4.53	0.2238	-4.335	0.2238	-5.077	0.2238	-5.57	0.2238	-2.241	0.2238	-1.354	0.2238	-1.078	0.2238	-2.53	0.2238	-0.9911	0.2238	-2.153
	0.224	-3.158	0.224	-4.923	0.224	-4.484	0.224	-4.321	0.224	-5.048	0.224	-5.569	0.224	-2.263	0.224	-1.269	0.224	-1.084	0.224	-2.504	0.224	-1.017	0.224	-2.133
	0.2243	-3.154	0.2243	-4.909	0.2243	-4.434	0.2243	-4.32	0.2243	-5.017	0.2243	-5.543	0.2243	-2.291	0.2243	-1.221	0.2243	-1.081	0.2243	-2.477	0.2243	-1.01	0.2243	-2.1
	0.2245	-3.187	0.2245	-4.878	0.2245	-4.421	0.2245	-4.33	0.2245	-4.992	0.2245	-5.487	0.2245	-2.292	0.2245	-1.161	0.2245	-1.05	0.2245	-2.451	0.2245	-0.9743	0.2245	-2.062
	0.2248	-3.213	0.2248	-4.801	0.2248	-4.433	0.2248	-4.336	0.2248	-4.986	0.2248	-5.424	0.2248	-2.277	0.2248	-1.12	0.2248	-1.013	0.2248	-2.431	0.2248	-0.8777	0.2248	-2.008
	0.225	-3.227	0.225	-4.74	0.225	-4.462	0.225	-4.344	0.225	-5.005	0.225	-5.385	0.225	-2.265	0.225	-1.11	0.225	-0.9997	0.225	-2.424	0.225	-0.8401	0.225	-1.965
	0.2253	-3.231	0.2253	-4.685	0.2253	-4.504	0.2253	-4.352	0.2253	-5.044	0.2253	-5.375	0.2253	-2.275	0.2253	-1.125	0.2253	-0.9928	0.2253	-2.455	0.2253	-0.8308	0.2253	-1.953
	0.2255	-3.22	0.2255	-4.647	0.2255	-4.553	0.2255	-4.361	0.2255	-5.087	0.2255	-5.391	0.2255	-2.317	0.2255	-1.149	0.2255	-0.9804	0.2255	-2.5	0.2255	-0.8608	0.2255	-1.976
	0.2258	-3.224	0.2258	-4.659	0.2258	-4.597	0.2258	-4.388	0.2258	-5.123	0.2258	-5.434	0.2258	-2.359	0.2258	-1.165	0.2258	-0.9758	0.2258	-2.542	0.2258	-0.9446	0.2258	-2.031
	0.226	-3.249	0.226	-4.693	0.226	-4.628	0.226	-4.435	0.226	-5.147	0.226	-5.482	0.226	-2.387	0.226	-1.185	0.226	-0.9988	0.226	-2.557	0.226	-1.078	0.226	-2.106
	0.2263	-3.282	0.2263	-4.735	0.2263	-4.654	0.2263	-4.49	0.2263	-5.16	0.2263	-5.53	0.2263	-2.402	0.2263	-1.238	0.2263	-1.051	0.2263	-2.561	0.2263	-1.18	0.2263	-2.178
	0.2265	-3.319	0.2265	-4.807	0.2265	-4.676	0.2265	-4.542	0.2265	-5.168	0.2265	-5.572	0.2265	-2.406	0.2265	-1.292	0.2265	-1.113	0.2265	-2.557	0.2265	-1.219	0.2265	-2.211
	0.2268	-3.344	0.2268	-4.842	0.2268	-4.698	0.2268	-4.585	0.2268	-5.179	0.2268	-5.594	0.2268	-2.394	0.2268	-1.316	0.2268	-1.156	0.2268	-2.548	0.2268	-1.216	0.2268	-2.212
	0.227	-3.37	0.227	-4.851	0.227	-4.713	0.227	-4.61	0.227	-5.199	0.227	-5.591	0.227	-2.374	0.227	-1.315	0.227	-1.159	0.227	-2.541	0.227	-1.178	0.227	-2.175
	0.2273	-3.407	0.2273	-4.842	0.2273	-4.712	0.2273	-4.629	0.2273	-5.233	0.2273	-5.574	0.2273	-2.363	0.2273	-1.293	0.2273	-1.117	0.2273	-2.541	0.2273	-1.107	0.2273	-2.143
	0.2275	-3.453	0.2275	-4.858	0.2275	-4.704	0.2275	-4.652	0.2275	-5.274	0.2275	-5.569	0.2275	-2.377	0.2275	-1.255	0.2275	-1.063	0.2275	-2.563	0.2275	-1.031	0.2275	-2.121
	0.2278	-3.491	0.2278	-4.882	0.2278	-4.687	0.2278	-4.675	0.2278	-5.317	0.2278	-5.586	0.2278	-2.421	0.2278	-1.211	0.2278	-1.044	0.2278	-2.59	0.2278	-0.9803	0.2278	-2.115
	0.228	-3.518	0.228	-4.924	0.228	-4.687	0.228	-4.691	0.228	-5.357	0.228	-5.635	0.228	-2.47	0.228	-1.184	0.228	-1.045	0.228	-2.607	0.228	-0.9678	0.228	-2.141
	0.2283	-3.541	0.2283	-4.997	0.2283	-4.687	0.2283	-4.71	0.2283	-5.392	0.2283	-5.703	0.2283	-2.52	0.2283	-1.183	0.2283	-1.042	0.2283	-2.632	0.2283	-0.9806	0.2283	-2.195
	0.2285	-3.569	0.2285	-5.069	0.2285	-4.709	0.2285	-4.722	0.2285	-5.424	0.2285	-5.764	0.2285	-2.579	0.2285	-1.186	0.2285	-1.031	0.2285	-2.661	0.2285	-1.025	0.2285	-2.245
	0.2288	-3.611	0.2288	-5.103	0.2288	-4.782	0.2288	-4.742	0.2288	-5.453	0.2288	-5.808	0.2288	-2.625	0.2288	-1.182	0.2288	-1.03	0.2288	-2.687	0.2288	-1.073	0.2288	-2.27
	0.229	-3.657	0.229	-5.107	0.229	-4.883	0.229	-4.768	0.229	-5.477	0.229	-5.824	0.229	-2.642	0.229	-1.187	0.229	-1.046	0.229	-2.706	0.229	-1.104	0.229	-2.273
	0.2293	-3.705	0.2293	-5.105	0.2293	-4.974	0.2293	-4.805	0.2293	-5.494	0.2293	-5.822	0.2293	-2.63	0.2293	-1.18	0.2293	-1.117	0.2293	-2.733	0.2293	-1.137	0.2293	-2.273
	0.2295	-3.759	0.2295	-5.106	0.2295	-5.034	0.2295	-4.838	0.2295	-5.504	0.2295	-5.823	0.2295	-2.595	0.2295	-1.132	0.2295	-1.142	0.2295	-2.771	0.2295	-1.186	0.2295	-2.282
	0.2298	-3.808	0.2298	-5.143	0.2298	-5.062	0.2298	-4.879	0.2298	-5.507	0.2298	-5.835	0.2298	-2.587	0.2298	-1.103	0.2298	-1.167	0.2298	-2.814	0.2298	-1.259	0.2298	-2.3
	0.23	-3.848	0.23	-5.202	0.23	-5.065	0.23	-4.911	0.23	-5.502	0.23	-5.87	0.23	-2.601	0.23	-1.099	0.23	-1.202	0.23	-2.849	0.23	-1.324	0.23	-2.326
	0.2303	-3.881	0.2303	-5.279	0.2303	-5.053	0.2303	-4.934	0.2303	-5.493	0.2303	-5.921	0.2303	-2.639	0.2303	-1.11	0.2303	-1.258	0.2303	-2.88	0.2303	-1.373	0.2303	-2.365
	0.2305	-3.899	0.2305	-5.336	0.2305	-5.042	0.2305	-4.96	0.2305	-5.487	0.2305	-5.967	0.2305	-2.672	0.2305	-1.168	0.2305	-1.306	0.2305	-2.894	0.2305	-1.406	0.2305	-2.431
	0.2308	-3.901	0.2308	-5.342	0.2308	-5.042	0.2308	-4.996	0.2308	-5.492	0.2308	-6.004	0.2308	-2.683	0.2308	-1.303	0.2308	-1.318	0.2308	-2.906	0.2308	-1.407	0.2308	-2.471
	0.231	-3.898	0.231	-5.326	0.231	-5.059	0.231	-5.024	0.231	-5.514	0.231	-6.034	0.231	-2.707	0.231	-1.401	0.231	-1.314	0.231	-2.927	0.231	-1.407	0.231	-2.481
	0.2313	-3.912	0.2313	-5.327	0.2313	-5.083	0.2313	-5.044	0.2313	-5.559	0.2313	-6.056	0.2313	-2.732	0.2313	-1.446	0.2313	-1.318	0.2313	-2.945	0.2313	-1.424	0.2313	-2.496
	0.2315	-3.957	0.2315	-5.346	0.2315	-5.099	0.2315	-5.064	0.2315	-5.619	0.2315	-6.072	0.2315	-2.754	0.2315	-1.462	0.2315	-1.334	0.2315	-2.971	0.2315	-1.473	0.2315	-2.498
	0.2318	-4.019	0.2318	-5.381	0.2318	-5.103	0.2318	-5.101	0.2318	-5.677	0.2318	-6.088	0.2318	-2.747	0.2318	-1.484	0.2318	-1.36	0.2318	-3.015	0.2318	-1.51	0.2318	-2.504
	0.232	-4.087	0.232	-5.412	0.232	-5.094	0.232	-5.142	0.232	-5.725	0.232	-6.11	0.232	-2.719	0.232	-1.529	0.232	-1.4	0.232	-3.058	0.232	-1.571	0.232	-2.526
	0.2323	-4.136	0.2323	-5.446	0.2323	-5.082	0.2323	-5.174	0.2323	-5.757	0.2323	-6.139	0.2323	-2.693	0.2323	-1.536	0.2323	-1.457	0.2323	-3.082	0.2323	-1.635	0.2323	-2.559
	0.2325	-4.181	0.2325	-5.495	0.2325	-5.078	0.2325	-5.196	0.2325	-5.771	0.2325	-6.173	0.2325	-2.676	0.2325	-1.512	0.2325	-1.524	0.2325	-3.106	0.2325	-1.693	0.2325	-2.587
	0.2328	-4.211	0.2328	-5.542	0.2328	-5.101	0.2328	-5.207	0.2328	-5.782	0.2328	-6.194	0.2328	-2.683	0.2328	-1.482	0.2328	-1.572	0.2328	-3.146	0.2328	-1.736	0.2328	-2.627
	0.233	-4.229	0.233	-5.565	0.233	-5.164	0.233	-5.214	0.233	-5.801	0.233	-6.202	0.233	-2.696	0.233	-1.45	0.233	-1.59	0.233	-3.202	0.233	-1.779	0.233	-2.634
	0.2333	-4.257	0.2333	-5.574	0.2333	-5.249	0.2333	-5.227	0.2333	-5.824	0.2333	-6.174	0.2333	-2.724	0.2333	-1.419	0.2333	-1.582	0.2333	-3.268	0.2333	-1.868	0.2333	-2.642
	0.2335	-4.296	0.2335	-5.585	0.2335	-5.329	0.2335	-5.256	0.2335	-5.848	0.2335	-6.147	0.2335	-2.765	0.2335	-1.409	0.2335	-1.559	0.2335	-3.335	0.2335	-1.957	0.2335	-2.654
	0.2338	-4.333	0.2338	-5.61	0.2338	-5.386	0.2338	-5.308	0.2338	-5.877	0.2338	-6.142	0.2338	-2.822	0.2338	-1.433	0.2338	-1.534	0.2338	-3.399	0.2338	-2.021	0.2338	-2.667
	0.234	-4.355	0.234	-5.63	0.234	-5.422	0.234	-5.363	0.234	-5.914	0.234	-6.169	0.234	-2.887	0.234	-1.453	0.234	-1.519	0.234	-3.448	0.234	-2.073	0.234	-2.69
	0.2343	-4.368	0.2343	-5.632	0.2343	-5.437	0.2343	-5.425	0.2343	-5.962	0.2343	-6.225	0.2343	-2.938	0.2343	-1.471	0.2343	-1.524	0.2343	-3.468	0.2343	-2.058	0.2343	-2.727
	0.2345	-4.387	0.2345	-5.62	0.2345	-5.439	0.2345	-5.487	0.2345	-6.02	0.2345	-6.291	0.2345	-2.967	0.2345	-1.495	0.2345	-1.552	0.2345	-3.464	0.2345	-2.033	0.2345	-2.779
	0.2348	-4.43	0.2348	-5.61	0.2348	-5.445	0.2348	-5.53	0.2348	-6.074	0.2348	-6.343	0.2348	-2.96	0.2348	-1.486	0.2348	-1.595	0.2348	-3.451	0.2348	-1.999	0.2348	-2.833
	0.235	-4.487	0.235	-5.611	0.235	-5.473	0.235	-5.554	0.235	-6.113	0.235	-6.374	0.235	-2.928	0.235	-1.485	0.235	-1.643	0.235	-3.455	0.235	-1.993	0.235	-2.875
	0.2353	-4.567	0.2353	-5.63	0.2353	-5.516	0.2353	-5.574	0.2353	-6.133	0.2353	-6.393	0.2353	-2.902	0.2353	-1.492	0.2353	-1.693	0.2353	-3.493	0.2353	-2.017	0.2353	-2.902
	0.2355	-4.637	0.2355	-5.666	0.2355	-5.579	0.2355	-5.572	0.2355	-6.136	0.2355	-6.408	0.2355	-2.893	0.2355	-1.491	0.2355	-1.739	0.2355	-3.557	0.2355	-2.055	0.2355	-2.924
	0.2358	-4.687	0.2358	-5.716	0.2358	-5.627	0.2358	-5.586	0.2358	-6.126	0.2358	-6.414	0.2358	-2.902	0.2358	-1.473	0.2358	-1.777	0.2358	-3.624	0.2358	-2.145	0.2358	-2.951
	0.236	-4.719	0.236	-5.768	0.236	-5.64	0.236	-5.608	0.236	-6.133	0.236	-6.415	0.236	-2.916	0.236	-1.443	0.236	-1.82	0.236	-3.678	0.236	-2.216	0.236	-2.99
	0.2363	-4.733	0.2363	-5.806	0.2363	-5.63	0.2363	-5.634	0.2363	-6.145	0.2363	-6.422	0.2363	-2.929	0.2363	-1.411	0.2363	-1.854	0.2363	-3.718	0.2363	-2.259	0.2363	-3.039
	0.2365	-4.717	0.2365	-5.82	0.2365	-5.623	0.2365	-5.655	0.2365	-6.165	0.2365	-6.44	0.2365	-2.949	0.2365	-1.398	0.2365	-1.863	0.2365	-3.742	0.2365	-2.289	0.2365	-3.086
	0.2368	-4.691	0.2368	-5.819	0.2368	-5.628	0.2368	-5.673	0.2368	-6.229	0.2368	-6.47	0.2368	-2.986	0.2368	-1.398	0.2368	-1.872	0.2368	-3.754	0.2368	-2.317	0.2368	-3.113
	0.237	-4.675	0.237	-5.817	0.237	-5.628	0.237	-5.689	0.237	-6.276	0.237	-6.485	0.237	-3.017	0.237	-1.407	0.237	-1.887	0.237	-3.772	0.237	-2.304	0.237	-3.117
	0.2373	-4.665	0.2373	-5.826	0.2373	-5.64	0.2373	-5.719	0.2373	-6.325	0.2373	-6.496	0.2373	-3.027	0.2373	-1.41	0.2373	-1.901	0.2373	-3.803	0.2373	-2.276	0.2373	-3.113
	0.2375	-4.705	0.2375	-5.854	0.2375	-5.687	0.2375	-5.748	0.2375	-6.383	0.2375	-6.52	0.2375	-3.047	0.2375	-1.419	0.2375	-1.906	0.2375	-3.831	0.2375	-2.293	0.2375	-3.134
	0.2378	-4.768	0.2378	-5.901	0.2378	-5.762	0.2378	-5.766	0.2378	-6.451	0.2378	-6.56	0.2378	-3.095	0.2378	-1.456	0.2378	-1.909	0.2378	-3.854	0.2378	-2.336	0.2378	-3.187
	0.238	-4.828	0.238	-5.963	0.238	-5.835	0.238	-5.777	0.238	-6.53	0.238	-6.614	0.238	-3.176	0.238	-1.498	0.238	-1.921	0.238	-3.875	0.238	-2.413	0.238	-3.235
	0.2383	-4.887	0.2383	-6.031	0.2383	-5.887	0.2383	-5.801	0.2383	-6.617	0.2383	-6.658	0.2383	-3.271	0.2383	-1.525	0.2383	-1.94	0.2383	-3.89	0.2383	-2.489	0.2383	-3.269
	0.2385	-4.937	0.2385	-6.088	0.2385	-5.923	0.2385	-5.809	0.2385	-6.704	0.2385	-6.691	0.2385	-3.332	0.2385	-1.544	0.2385	-1.954	0.2385	-3.895	0.2385	-2.548	0.2385	-3.295
	0.2388	-4.977	0.2388	-6.118	0.2388	-5.931	0.2388	-5.81	0.2388	-6.788	0.2388	-6.721	0.2388	-3.357	0.2388	-1.578	0.2388	-1.973	0.2388	-3.892	0.2388	-2.601	0.2388	-3.293
	0.239	-4.998	0.239	-6.117	0.239	-5.932	0.239	-5.801	0.239	-6.823	0.239	-6.742	0.239	-3.356	0.239	-1.621	0.239	-1.993	0.239	-3.894	0.239	-2.643	0.239	-3.264
	0.2393	-5.011	0.2393	-6.108	0.2393	-5.93	0.2393	-5.785	0.2393	-6.862	0.2393	-6.759	0.2393	-3.329	0.2393	-1.627	0.2393	-2.003	0.2393	-3.919	0.2393	-2.68	0.2393	-3.222
	0.2395	-5.03	0.2395	-6.113	0.2395	-5.936	0.2395	-5.787	0.2395	-6.883	0.2395	-6.777	0.2395	-3.305	0.2395	-1.608	0.2395	-2.015	0.2395	-3.969	0.2395	-2.697	0.2395	-3.182
	0.2398	-5.047	0.2398	-6.14	0.2398	-5.97	0.2398	-5.829	0.2398	-6.879	0.2398	-6.802	0.2398	-3.297	0.2398	-1.582	0.2398	-2.03	0.2398	-4.026	0.2398	-2.685	0.2398	-3.185
	0.24	-5.106	0.24	-6.189	0.24	-6.019	0.24	-5.897	0.24	-6.865	0.24	-6.832	0.24	-3.311	0.24	-1.558	0.24	-2.045	0.24	-4.085	0.24	-2.67	0.24	-3.267
	0.2403	-5.145	0.2403	-6.253	0.2403	-6.087	0.2403	-5.966	0.2403	-6.855	0.2403	-6.873	0.2403	-3.363	0.2403	-1.545	0.2403	-2.057	0.2403	-4.147	0.2403	-2.669	0.2403	-3.342
	0.2405	-5.189	0.2405	-6.311	0.2405	-6.165	0.2405	-6.009	0.2405	-6.853	0.2405	-6.9	0.2405	-3.417	0.2405	-1.566	0.2405	-2.067	0.2405	-4.215	0.2405	-2.692	0.2405	-3.375
	0.2408	-5.218	0.2408	-6.344	0.2408	-6.268	0.2408	-6.032	0.2408	-6.859	0.2408	-6.903	0.2408	-3.435	0.2408	-1.618	0.2408	-2.087	0.2408	-4.284	0.2408	-2.731	0.2408	-3.424
	0.241	-5.261	0.241	-6.337	0.241	-6.36	0.241	-6.052	0.241	-6.876	0.241	-6.898	0.241	-3.411	0.241	-1.687	0.241	-2.134	0.241	-4.335	0.241	-2.766	0.241	-3.46
	0.2413	-5.288	0.2413	-6.314	0.2413	-6.418	0.2413	-6.067	0.2413	-6.912	0.2413	-6.902	0.2413	-3.373	0.2413	-1.747	0.2413	-2.19	0.2413	-4.35	0.2413	-2.812	0.2413	-3.473
	0.2415	-5.326	0.2415	-6.286	0.2415	-6.441	0.2415	-6.108	0.2415	-6.956	0.2415	-6.927	0.2415	-3.331	0.2415	-1.79	0.2415	-2.241	0.2415	-4.336	0.2415	-2.861	0.2415	-3.462
	0.2418	-5.363	0.2418	-6.269	0.2418	-6.48	0.2418	-6.099	0.2418	-6.988	0.2418	-6.972	0.2418	-3.31	0.2418	-1.816	0.2418	-2.292	0.2418	-4.329	0.2418	-2.902	0.2418	-3.436
	0.242	-5.367	0.242	-6.28	0.242	-6.515	0.242	-6.116	0.242	-6.999	0.242	-7.039	0.242	-3.325	0.242	-1.808	0.242	-2.341	0.242	-4.334	0.242	-2.924	0.242	-3.431
	0.2423	-5.373	0.2423	-6.315	0.2423	-6.536	0.2423	-6.154	0.2423	-6.993	0.2423	-7.112	0.2423	-3.381	0.2423	-1.779	0.2423	-2.368	0.2423	-4.347	0.2423	-2.929	0.2423	-3.444
	0.2425	-5.4	0.2425	-6.363	0.2425	-6.547	0.2425	-6.187	0.2425	-6.988	0.2425	-7.186	0.2425	-3.415	0.2425	-1.755	0.2425	-2.374	0.2425	-4.365	0.2425	-2.894	0.2425	-3.498
	0.2428	-5.41	0.2428	-6.424	0.2428	-6.554	0.2428	-6.226	0.2428	-7	0.2428	-7.297	0.2428	-3.457	0.2428	-1.746	0.2428	-2.362	0.2428	-4.385	0.2428	-2.884	0.2428	-3.531
	0.243	-5.415	0.243	-6.478	0.243	-6.55	0.243	-6.259	0.243	-7.038	0.243	-7.317	0.243	-3.479	0.243	-1.734	0.243	-2.334	0.243	-4.423	0.243	-2.894	0.243	-3.562
	0.2433	-5.423	0.2433	-6.511	0.2433	-6.555	0.2433	-6.279	0.2433	-7.098	0.2433	-7.295	0.2433	-3.484	0.2433	-1.76	0.2433	-2.309	0.2433	-4.486	0.2433	-2.916	0.2433	-3.589
	0.2435	-5.439	0.2435	-6.519	0.2435	-6.586	0.2435	-6.3	0.2435	-7.171	0.2435	-7.257	0.2435	-3.493	0.2435	-1.813	0.2435	-2.311	0.2435	-4.538	0.2435	-2.94	0.2435	-3.614
	0.2438	-5.452	0.2438	-6.506	0.2438	-6.634	0.2438	-6.311	0.2438	-7.231	0.2438	-7.231	0.2438	-3.518	0.2438	-1.877	0.2438	-2.35	0.2438	-4.587	0.2438	-2.937	0.2438	-3.622
	0.244	-5.466	0.244	-6.481	0.244	-6.677	0.244	-6.312	0.244	-7.281	0.244	-7.241	0.244	-3.54	0.244	-1.941	0.244	-2.424	0.244	-4.621	0.244	-2.946	0.244	-3.616
	0.2443	-5.456	0.2443	-6.452	0.2443	-6.716	0.2443	-6.323	0.2443	-7.322	0.2443	-7.276	0.2443	-3.562	0.2443	-2	0.2443	-2.5	0.2443	-4.651	0.2443	-2.931	0.2443	-3.605
	0.2445	-5.457	0.2445	-6.435	0.2445	-6.756	0.2445	-6.334	0.2445	-7.33	0.2445	-7.327	0.2445	-3.624	0.2445	-2.04	0.2445	-2.545	0.2445	-4.666	0.2445	-2.958	0.2445	-3.582
	0.2448	-5.456	0.2448	-6.448	0.2448	-6.793	0.2448	-6.386	0.2448	-7.324	0.2448	-7.421	0.2448	-3.692	0.2448	-2.044	0.2448	-2.558	0.2448	-4.683	0.2448	-3.01	0.2448	-3.508
	0.245	-5.414	0.245	-6.501	0.245	-6.825	0.245	-6.447	0.245	-7.321	0.245	-7.458	0.245	-3.742	0.245	-2.003	0.245	-2.545	0.245	-4.706	0.245	-3.082	0.245	-3.488
	0.2453	-5.381	0.2453	-6.59	0.2453	-6.857	0.2453	-6.502	0.2453	-7.33	0.2453	-7.474	0.2453	-3.741	0.2453	-1.947	0.2453	-2.521	0.2453	-4.741	0.2453	-3.188	0.2453	-3.501
	0.2455	-5.349	0.2455	-6.686	0.2455	-6.889	0.2455	-6.549	0.2455	-7.357	0.2455	-7.479	0.2455	-3.698	0.2455	-1.904	0.2455	-2.501	0.2455	-4.775	0.2455	-3.3	0.2455	-3.526
	0.2458	-5.33	0.2458	-6.768	0.2458	-6.918	0.2458	-6.591	0.2458	-7.397	0.2458	-7.48	0.2458	-3.67	0.2458	-1.885	0.2458	-2.503	0.2458	-4.811	0.2458	-3.363	0.2458	-3.566
	0.246	-5.315	0.246	-6.833	0.246	-6.939	0.246	-6.609	0.246	-7.441	0.246	-7.487	0.246	-3.664	0.246	-1.882	0.246	-2.538	0.246	-4.843	0.246	-3.375	0.246	-3.608
	0.2463	-5.318	0.2463	-6.875	0.2463	-6.946	0.2463	-6.602	0.2463	-7.485	0.2463	-7.491	0.2463	-3.669	0.2463	-1.881	0.2463	-2.607	0.2463	-4.878	0.2463	-3.357	0.2463	-3.704
	0.2465	-5.329	0.2465	-6.89	0.2465	-6.958	0.2465	-6.584	0.2465	-7.508	0.2465	-7.507	0.2465	-3.702	0.2465	-1.894	0.2465	-2.684	0.2465	-4.924	0.2465	-3.337	0.2465	-3.792
	0.2468	-5.354	0.2468	-6.882	0.2468	-6.982	0.2468	-6.56	0.2468	-7.515	0.2468	-7.512	0.2468	-3.771	0.2468	-1.932	0.2468	-2.728	0.2468	-4.98	0.2468	-3.331	0.2468	-3.839
	0.247	-5.395	0.247	-6.88	0.247	-7.023	0.247	-6.559	0.247	-7.531	0.247	-7.523	0.247	-3.862	0.247	-2.032	0.247	-2.717	0.247	-5.017	0.247	-3.349	0.247	-3.869
	0.2473	-5.445	0.2473	-6.889	0.2473	-7.088	0.2473	-6.569	0.2473	-7.558	0.2473	-7.54	0.2473	-3.941	0.2473	-2.071	0.2473	-2.675	0.2473	-5.026	0.2473	-3.396	0.2473	-3.898
	0.2475	-5.509	0.2475	-6.916	0.2475	-7.152	0.2475	-6.589	0.2475	-7.578	0.2475	-7.558	0.2475	-3.966	0.2475	-2.095	0.2475	-2.634	0.2475	-5.017	0.2475	-3.491	0.2475	-3.912
	0.2478	-5.571	0.2478	-6.96	0.2478	-7.202	0.2478	-6.646	0.2478	-7.573	0.2478	-7.577	0.2478	-3.943	0.2478	-2.124	0.2478	-2.615	0.2478	-4.996	0.2478	-3.618	0.2478	-3.91
	0.248	-5.612	0.248	-7.014	0.248	-7.23	0.248	-6.719	0.248	-7.585	0.248	-7.603	0.248	-3.906	0.248	-2.16	0.248	-2.623	0.248	-4.975	0.248	-3.735	0.248	-3.884
	0.2483	-5.646	0.2483	-7.069	0.2483	-7.233	0.2483	-6.776	0.2483	-7.627	0.2483	-7.641	0.2483	-3.87	0.2483	-2.177	0.2483	-2.652	0.2483	-4.969	0.2483	-3.818	0.2483	-3.875
	0.2485	-5.664	0.2485	-7.12	0.2485	-7.235	0.2485	-6.823	0.2485	-7.671	0.2485	-7.683	0.2485	-3.847	0.2485	-2.176	0.2485	-2.69	0.2485	-4.983	0.2485	-3.868	0.2485	-3.884
	0.2488	-5.679	0.2488	-7.162	0.2488	-7.243	0.2488	-6.862	0.2488	-7.694	0.2488	-7.713	0.2488	-3.842	0.2488	-2.164	0.2488	-2.735	0.2488	-5.021	0.2488	-3.892	0.2488	-3.923
	0.249	-5.678	0.249	-7.193	0.249	-7.27	0.249	-6.885	0.249	-7.706	0.249	-7.714	0.249	-3.85	0.249	-2.157	0.249	-2.79	0.249	-5.069	0.249	-3.899	0.249	-3.98
	0.2493	-5.672	0.2493	-7.212	0.2493	-7.345	0.2493	-6.891	0.2493	-7.72	0.2493	-7.687	0.2493	-3.859	0.2493	-2.174	0.2493	-2.85	0.2493	-5.128	0.2493	-3.903	0.2493	-4.045
	0.2495	-5.664	0.2495	-7.222	0.2495	-7.438	0.2495	-6.902	0.2495	-7.75	0.2495	-7.677	0.2495	-3.865	0.2495	-2.21	0.2495	-2.888	0.2495	-5.186	0.2495	-3.908	0.2495	-4.071
	0.2498	-5.656	0.2498	-7.22	0.2498	-7.542	0.2498	-6.938	0.2498	-7.793	0.2498	-7.688	0.2498	-3.852	0.2498	-2.249	0.2498	-2.906	0.2498	-5.183	0.2498	-3.902	0.2498	-4.076
	0.25	-5.627	0.25	-7.206	0.25	-7.599	0.25	-6.983	0.25	-7.848	0.25	-7.718	0.25	-3.798	0.25	-2.277	0.25	-2.914	0.25	-5.122	0.25	-3.885	0.25	-4.063
	0.2503	-5.632	0.2503	-7.204	0.2503	-7.636	0.2503	-7.013	0.2503	-7.888	0.2503	-7.768	0.2503	-3.754	0.2503	-2.28	0.2503	-2.918	0.2503	-5.025	0.2503	-3.875	0.2503	-4.053
	0.2505	-5.643	0.2505	-7.225	0.2505	-7.616	0.2505	-7.035	0.2505	-7.907	0.2505	-7.849	0.2505	-3.748	0.2505	-2.262	0.2505	-2.932	0.2505	-4.927	0.2505	-3.884	0.2505	-4.041
	0.2508	-5.67	0.2508	-7.271	0.2508	-7.578	0.2508	-7.063	0.2508	-7.911	0.2508	-7.901	0.2508	-3.75	0.2508	-2.232	0.2508	-2.901	0.2508	-4.893	0.2508	-3.907	0.2508	-4.032
	0.251	-5.702	0.251	-7.326	0.251	-7.567	0.251	-7.102	0.251	-7.913	0.251	-7.925	0.251	-3.765	0.251	-2.199	0.251	-2.912	0.251	-4.853	0.251	-3.936	0.251	-4.034
	0.2513	-5.731	0.2513	-7.386	0.2513	-7.602	0.2513	-7.137	0.2513	-7.914	0.2513	-7.936	0.2513	-3.798	0.2513	-2.172	0.2513	-2.929	0.2513	-4.909	0.2513	-3.975	0.2513	-4.054
	0.2515	-5.78	0.2515	-7.436	0.2515	-7.651	0.2515	-7.163	0.2515	-7.916	0.2515	-7.928	0.2515	-3.832	0.2515	-2.171	0.2515	-2.956	0.2515	-5.009	0.2515	-4.021	0.2515	-4.099
	0.2518	-5.839	0.2518	-7.477	0.2518	-7.696	0.2518	-7.198	0.2518	-7.932	0.2518	-7.943	0.2518	-3.85	0.2518	-2.255	0.2518	-2.985	0.2518	-5.127	0.2518	-4.068	0.2518	-4.147
	0.252	-5.899	0.252	-7.523	0.252	-7.74	0.252	-7.235	0.252	-7.957	0.252	-7.957	0.252	-3.84	0.252	-2.388	0.252	-2.991	0.252	-5.228	0.252	-4.094	0.252	-4.175
	0.2523	-5.974	0.2523	-7.545	0.2523	-7.787	0.2523	-7.271	0.2523	-7.994	0.2523	-7.995	0.2523	-3.77	0.2523	-2.521	0.2523	-2.981	0.2523	-5.278	0.2523	-4.111	0.2523	-4.18
	0.2525	-6.026	0.2525	-7.557	0.2525	-7.824	0.2525	-7.285	0.2525	-8.005	0.2525	-8.056	0.2525	-3.739	0.2525	-2.621	0.2525	-2.992	0.2525	-5.278	0.2525	-4.117	0.2525	-4.173
	0.2528	-6.054	0.2528	-7.575	0.2528	-7.854	0.2528	-7.277	0.2528	-8.002	0.2528	-8.122	0.2528	-3.738	0.2528	-2.674	0.2528	-2.999	0.2528	-5.258	0.2528	-4.134	0.2528	-4.17
	0.253	-6.066	0.253	-7.623	0.253	-7.863	0.253	-7.269	0.253	-7.978	0.253	-8.177	0.253	-3.751	0.253	-2.683	0.253	-3.034	0.253	-5.237	0.253	-4.171	0.253	-4.184
	0.2533	-6.08	0.2533	-7.683	0.2533	-7.864	0.2533	-7.27	0.2533	-7.967	0.2533	-8.214	0.2533	-3.784	0.2533	-2.663	0.2533	-3.051	0.2533	-5.246	0.2533	-4.223	0.2533	-4.211
	0.2535	-6.093	0.2535	-7.748	0.2535	-7.866	0.2535	-7.274	0.2535	-7.971	0.2535	-8.233	0.2535	-3.821	0.2535	-2.647	0.2535	-3.071	0.2535	-5.3	0.2535	-4.263	0.2535	-4.26
	0.2538	-6.114	0.2538	-7.797	0.2538	-7.876	0.2538	-7.294	0.2538	-7.988	0.2538	-8.243	0.2538	-3.86	0.2538	-2.59	0.2538	-3.103	0.2538	-5.382	0.2538	-4.273	0.2538	-4.314
	0.254	-6.14	0.254	-7.836	0.254	-7.901	0.254	-7.347	0.254	-8.011	0.254	-8.246	0.254	-3.915	0.254	-2.59	0.254	-3.159	0.254	-5.456	0.254	-4.258	0.254	-4.357
	0.2543	-6.17	0.2543	-7.85	0.2543	-7.942	0.2543	-7.424	0.2543	-8.048	0.2543	-8.242	0.2543	-3.946	0.2543	-2.645	0.2543	-3.224	0.2543	-5.503	0.2543	-4.228	0.2543	-4.387
	0.2545	-6.195	0.2545	-7.848	0.2545	-7.999	0.2545	-7.502	0.2545	-8.079	0.2545	-8.243	0.2545	-3.982	0.2545	-2.723	0.2545	-3.264	0.2545	-5.52	0.2545	-4.213	0.2545	-4.409
	0.2548	-6.23	0.2548	-7.847	0.2548	-8.064	0.2548	-7.561	0.2548	-8.115	0.2548	-8.25	0.2548	-4.013	0.2548	-2.795	0.2548	-3.273	0.2548	-5.517	0.2548	-4.208	0.2548	-4.436
	0.255	-6.266	0.255	-7.858	0.255	-8.129	0.255	-7.594	0.255	-8.166	0.255	-8.248	0.255	-4.016	0.255	-2.836	0.255	-3.261	0.255	-5.51	0.255	-4.244	0.255	-4.462
	0.2553	-6.314	0.2553	-7.89	0.2553	-8.176	0.2553	-7.617	0.2553	-8.235	0.2553	-8.252	0.2553	-3.995	0.2553	-2.829	0.2553	-3.248	0.2553	-5.516	0.2553	-4.311	0.2553	-4.496
	0.2555	-6.364	0.2555	-7.937	0.2555	-8.201	0.2555	-7.631	0.2555	-8.331	0.2555	-8.268	0.2555	-3.977	0.2555	-2.79	0.2555	-3.243	0.2555	-5.541	0.2555	-4.373	0.2555	-4.539
	0.2558	-6.356	0.2558	-7.991	0.2558	-8.224	0.2558	-7.64	0.2558	-8.443	0.2558	-8.301	0.2558	-3.982	0.2558	-2.761	0.2558	-3.259	0.2558	-5.581	0.2558	-4.426	0.2558	-4.579
	0.256	-6.359	0.256	-8.043	0.256	-8.242	0.256	-7.652	0.256	-8.545	0.256	-8.348	0.256	-4.001	0.256	-2.763	0.256	-3.278	0.256	-5.627	0.256	-4.465	0.256	-4.611
	0.2563	-6.362	0.2563	-8.082	0.2563	-8.281	0.2563	-7.666	0.2563	-8.616	0.2563	-8.4	0.2563	-4.031	0.2563	-2.791	0.2563	-3.312	0.2563	-5.669	0.2563	-4.487	0.2563	-4.634
	0.2565	-6.36	0.2565	-8.103	0.2565	-8.344	0.2565	-7.695	0.2565	-8.657	0.2565	-8.449	0.2565	-4.067	0.2565	-2.785	0.2565	-3.362	0.2565	-5.696	0.2565	-4.473	0.2565	-4.652
	0.2568	-6.368	0.2568	-8.113	0.2568	-8.414	0.2568	-7.726	0.2568	-8.686	0.2568	-8.488	0.2568	-4.101	0.2568	-2.791	0.2568	-3.435	0.2568	-5.713	0.2568	-4.463	0.2568	-4.675
	0.257	-6.387	0.257	-8.122	0.257	-8.472	0.257	-7.749	0.257	-8.729	0.257	-8.518	0.257	-4.136	0.257	-2.801	0.257	-3.52	0.257	-5.742	0.257	-4.45	0.257	-4.711
	0.2573	-6.426	0.2573	-8.137	0.2573	-8.525	0.2573	-7.767	0.2573	-8.759	0.2573	-8.544	0.2573	-4.171	0.2573	-2.812	0.2573	-3.586	0.2573	-5.796	0.2573	-4.451	0.2573	-4.769
	0.2575	-6.487	0.2575	-8.163	0.2575	-8.558	0.2575	-7.78	0.2575	-8.877	0.2575	-8.552	0.2575	-4.241	0.2575	-2.827	0.2575	-3.623	0.2575	-5.857	0.2575	-4.469	0.2575	-4.886
	0.2578	-6.55	0.2578	-8.197	0.2578	-8.571	0.2578	-7.804	0.2578	-8.967	0.2578	-8.561	0.2578	-4.302	0.2578	-2.844	0.2578	-3.632	0.2578	-5.904	0.2578	-4.494	0.2578	-5.013
	0.258	-6.6	0.258	-8.226	0.258	-8.572	0.258	-7.84	0.258	-9.06	0.258	-8.582	0.258	-4.334	0.258	-2.867	0.258	-3.624	0.258	-5.932	0.258	-4.549	0.258	-5.118
	0.2583	-6.599	0.2583	-8.246	0.2583	-8.564	0.2583	-7.885	0.2583	-9.174	0.2583	-8.613	0.2583	-4.346	0.2583	-2.915	0.2583	-3.612	0.2583	-5.947	0.2583	-4.617	0.2583	-5.148
	0.2585	-6.563	0.2585	-8.259	0.2585	-8.556	0.2585	-7.93	0.2585	-9.255	0.2585	-8.646	0.2585	-4.287	0.2585	-2.966	0.2585	-3.584	0.2585	-5.959	0.2585	-4.677	0.2585	-5.126
	0.2588	-6.516	0.2588	-8.271	0.2588	-8.554	0.2588	-7.972	0.2588	-9.306	0.2588	-8.682	0.2588	-4.276	0.2588	-3.004	0.2588	-3.546	0.2588	-5.975	0.2588	-4.728	0.2588	-5.081
	0.259	-6.482	0.259	-8.292	0.259	-8.563	0.259	-8.012	0.259	-9.328	0.259	-8.711	0.259	-4.31	0.259	-3.032	0.259	-3.5	0.259	-5.997	0.259	-4.748	0.259	-5.065
	0.2593	-6.477	0.2593	-8.326	0.2593	-8.577	0.2593	-8.05	0.2593	-9.329	0.2593	-8.733	0.2593	-4.331	0.2593	-3.054	0.2593	-3.487	0.2593	-6.032	0.2593	-4.734	0.2593	-5.081
	0.2595	-6.512	0.2595	-8.374	0.2595	-8.583	0.2595	-8.086	0.2595	-9.305	0.2595	-8.743	0.2595	-4.337	0.2595	-3.053	0.2595	-3.521	0.2595	-6.088	0.2595	-4.718	0.2595	-5.126
	0.2598	-6.59	0.2598	-8.427	0.2598	-8.598	0.2598	-8.116	0.2598	-9.286	0.2598	-8.751	0.2598	-4.356	0.2598	-3.052	0.2598	-3.568	0.2598	-6.151	0.2598	-4.724	0.2598	-5.183
	0.26	-6.689	0.26	-8.476	0.26	-8.607	0.26	-8.137	0.26	-9.29	0.26	-8.759	0.26	-4.39	0.26	-3.076	0.26	-3.602	0.26	-6.21	0.26	-4.752	0.26	-5.234
	0.2603	-6.786	0.2603	-8.517	0.2603	-8.613	0.2603	-8.181	0.2603	-9.319	0.2603	-8.794	0.2603	-4.421	0.2603	-3.131	0.2603	-3.612	0.2603	-6.26	0.2603	-4.797	0.2603	-5.258
	0.2605	-6.864	0.2605	-8.55	0.2605	-8.629	0.2605	-8.227	0.2605	-9.356	0.2605	-8.851	0.2605	-4.447	0.2605	-3.188	0.2605	-3.583	0.2605	-6.302	0.2605	-4.866	0.2605	-5.249
	0.2608	-6.898	0.2608	-8.579	0.2608	-8.645	0.2608	-8.267	0.2608	-9.427	0.2608	-8.895	0.2608	-4.472	0.2608	-3.223	0.2608	-3.617	0.2608	-6.34	0.2608	-4.941	0.2608	-5.219
	0.261	-6.885	0.261	-8.609	0.261	-8.682	0.261	-8.286	0.261	-9.477	0.261	-8.941	0.261	-4.453	0.261	-3.227	0.261	-3.664	0.261	-6.39	0.261	-5.01	0.261	-5.2
	0.2613	-6.841	0.2613	-8.639	0.2613	-8.714	0.2613	-8.271	0.2613	-9.551	0.2613	-8.985	0.2613	-4.452	0.2613	-3.2	0.2613	-3.713	0.2613	-6.486	0.2613	-5.067	0.2613	-5.193
	0.2615	-6.791	0.2615	-8.665	0.2615	-8.761	0.2615	-8.262	0.2615	-9.606	0.2615	-9.026	0.2615	-4.463	0.2615	-3.151	0.2615	-3.758	0.2615	-6.518	0.2615	-5.111	0.2615	-5.206
	0.2618	-6.761	0.2618	-8.685	0.2618	-8.825	0.2618	-8.269	0.2618	-9.647	0.2618	-9.067	0.2618	-4.483	0.2618	-3.095	0.2618	-3.779	0.2618	-6.513	0.2618	-5.157	0.2618	-5.256
	0.262	-6.771	0.262	-8.708	0.262	-8.9	0.262	-8.311	0.262	-9.681	0.262	-9.102	0.262	-4.515	0.262	-3.056	0.262	-3.786	0.262	-6.504	0.262	-5.206	0.262	-5.306
	0.2623	-6.814	0.2623	-8.731	0.2623	-8.97	0.2623	-8.346	0.2623	-9.708	0.2623	-9.133	0.2623	-4.558	0.2623	-3.075	0.2623	-3.796	0.2623	-6.518	0.2623	-5.232	0.2623	-5.348
	0.2625	-6.877	0.2625	-8.747	0.2625	-9.015	0.2625	-8.409	0.2625	-9.746	0.2625	-9.175	0.2625	-4.602	0.2625	-3.152	0.2625	-3.808	0.2625	-6.558	0.2625	-5.303	0.2625	-5.374
	0.2628	-6.971	0.2628	-8.76	0.2628	-9.018	0.2628	-8.49	0.2628	-9.773	0.2628	-9.209	0.2628	-4.654	0.2628	-3.292	0.2628	-3.787	0.2628	-6.604	0.2628	-5.357	0.2628	-5.381
	0.263	-7.061	0.263	-8.781	0.263	-8.985	0.263	-8.545	0.263	-9.811	0.263	-9.301	0.263	-4.72	0.263	-3.345	0.263	-3.783	0.263	-6.653	0.263	-5.406	0.263	-5.412
	0.2633	-7.125	0.2633	-8.809	0.2633	-8.952	0.2633	-8.598	0.2633	-9.865	0.2633	-9.347	0.2633	-4.764	0.2633	-3.384	0.2633	-3.797	0.2633	-6.702	0.2633	-5.461	0.2633	-5.452
	0.2635	-7.186	0.2635	-8.843	0.2635	-8.949	0.2635	-8.617	0.2635	-9.918	0.2635	-9.374	0.2635	-4.778	0.2635	-3.38	0.2635	-3.826	0.2635	-6.73	0.2635	-5.508	0.2635	-5.498
	0.2638	-7.256	0.2638	-8.881	0.2638	-8.98	0.2638	-8.643	0.2638	-9.989	0.2638	-9.396	0.2638	-4.82	0.2638	-3.394	0.2638	-3.864	0.2638	-6.722	0.2638	-5.552	0.2638	-5.568
	0.264	-7.325	0.264	-8.923	0.264	-9.037	0.264	-8.682	0.264	-10.04	0.264	-9.42	0.264	-4.854	0.264	-3.441	0.264	-3.896	0.264	-6.682	0.264	-5.596	0.264	-5.646
	0.2643	-7.391	0.2643	-8.968	0.2643	-9.111	0.2643	-8.717	0.2643	-10.07	0.2643	-9.477	0.2643	-4.879	0.2643	-3.526	0.2643	-3.909	0.2643	-6.638	0.2643	-5.593	0.2643	-5.702
	0.2645	-7.432	0.2645	-9.008	0.2645	-9.167	0.2645	-8.745	0.2645	-10.12	0.2645	-9.553	0.2645	-4.888	0.2645	-3.603	0.2645	-3.917	0.2645	-6.625	0.2645	-5.556	0.2645	-5.724
	0.2648	-7.46	0.2648	-9.034	0.2648	-9.185	0.2648	-8.774	0.2648	-10.17	0.2648	-9.627	0.2648	-4.865	0.2648	-3.654	0.2648	-3.935	0.2648	-6.67	0.2648	-5.527	0.2648	-5.723
	0.265	-7.496	0.265	-9.047	0.265	-9.175	0.265	-8.807	0.265	-10.25	0.265	-9.69	0.265	-4.831	0.265	-3.657	0.265	-3.975	0.265	-6.765	0.265	-5.537	0.265	-5.704
	0.2653	-7.528	0.2653	-9.056	0.2653	-9.153	0.2653	-8.818	0.2653	-10.33	0.2653	-9.735	0.2653	-4.808	0.2653	-3.664	0.2653	-4.04	0.2653	-6.884	0.2653	-5.58	0.2653	-5.705
	0.2655	-7.553	0.2655	-9.066	0.2655	-9.14	0.2655	-8.81	0.2655	-10.38	0.2655	-9.748	0.2655	-4.779	0.2655	-3.688	0.2655	-4.105	0.2655	-7.001	0.2655	-5.624	0.2655	-5.716
	0.2658	-7.566	0.2658	-9.087	0.2658	-9.156	0.2658	-8.798	0.2658	-10.4	0.2658	-9.741	0.2658	-4.779	0.2658	-3.695	0.2658	-4.118	0.2658	-7.078	0.2658	-5.691	0.2658	-5.739
	0.266	-7.578	0.266	-9.128	0.266	-9.197	0.266	-8.798	0.266	-10.47	0.266	-9.727	0.266	-4.791	0.266	-3.689	0.266	-4.082	0.266	-7.105	0.266	-5.693	0.266	-5.774
	0.2663	-7.595	0.2663	-9.184	0.2663	-9.247	0.2663	-8.82	0.2663	-10.49	0.2663	-9.726	0.2663	-4.796	0.2663	-3.697	0.2663	-4.043	0.2663	-7.09	0.2663	-5.716	0.2663	-5.808
	0.2665	-7.613	0.2665	-9.236	0.2665	-9.289	0.2665	-8.864	0.2665	-10.53	0.2665	-9.748	0.2665	-4.826	0.2665	-3.732	0.2665	-4.04	0.2665	-7.054	0.2665	-5.701	0.2665	-5.86
	0.2668	-7.606	0.2668	-9.272	0.2668	-9.324	0.2668	-8.925	0.2668	-10.58	0.2668	-9.801	0.2668	-4.869	0.2668	-3.773	0.2668	-4.076	0.2668	-7.018	0.2668	-5.628	0.2668	-5.903
	0.267	-7.625	0.267	-9.29	0.267	-9.326	0.267	-8.993	0.267	-10.66	0.267	-9.859	0.267	-4.895	0.267	-3.811	0.267	-4.15	0.267	-7.012	0.267	-5.554	0.267	-5.956
	0.2673	-7.671	0.2673	-9.295	0.2673	-9.31	0.2673	-9.058	0.2673	-10.73	0.2673	-9.915	0.2673	-4.918	0.2673	-3.818	0.2673	-4.249	0.2673	-7.065	0.2673	-5.455	0.2673	-5.996
	0.2675	-7.731	0.2675	-9.287	0.2675	-9.302	0.2675	-9.11	0.2675	-10.8	0.2675	-9.963	0.2675	-4.936	0.2675	-3.78	0.2675	-4.356	0.2675	-7.154	0.2675	-5.427	0.2675	-6.001
	0.2678	-7.795	0.2678	-9.276	0.2678	-9.313	0.2678	-9.149	0.2678	-10.86	0.2678	-9.985	0.2678	-4.932	0.2678	-3.795	0.2678	-4.456	0.2678	-7.242	0.2678	-5.456	0.2678	-5.999
	0.268	-7.857	0.268	-9.279	0.268	-9.383	0.268	-9.18	0.268	-10.86	0.268	-9.987	0.268	-4.957	0.268	-3.807	0.268	-4.489	0.268	-7.3	0.268	-5.526	0.268	-5.989
	0.2683	-7.908	0.2683	-9.311	0.2683	-9.486	0.2683	-9.213	0.2683	-10.82	0.2683	-9.976	0.2683	-4.97	0.2683	-3.806	0.2683	-4.474	0.2683	-7.331	0.2683	-5.619	0.2683	-5.983
	0.2685	-7.93	0.2685	-9.368	0.2685	-9.613	0.2685	-9.264	0.2685	-10.76	0.2685	-9.971	0.2685	-4.983	0.2685	-3.811	0.2685	-4.392	0.2685	-7.347	0.2685	-5.725	0.2685	-5.97
	0.2688	-7.939	0.2688	-9.433	0.2688	-9.737	0.2688	-9.313	0.2688	-10.74	0.2688	-10.01	0.2688	-4.982	0.2688	-3.834	0.2688	-4.35	0.2688	-7.352	0.2688	-5.817	0.2688	-5.912
	0.269	-7.935	0.269	-9.487	0.269	-9.832	0.269	-9.353	0.269	-10.77	0.269	-10.08	0.269	-4.98	0.269	-3.864	0.269	-4.334	0.269	-7.333	0.269	-5.874	0.269	-5.915
	0.2693	-7.921	0.2693	-9.521	0.2693	-9.868	0.2693	-9.38	0.2693	-10.83	0.2693	-10.19	0.2693	-5.007	0.2693	-3.902	0.2693	-4.346	0.2693	-7.3	0.2693	-5.869	0.2693	-5.951
	0.2695	-7.9	0.2695	-9.532	0.2695	-9.866	0.2695	-9.387	0.2695	-10.9	0.2695	-10.26	0.2695	-5.053	0.2695	-3.947	0.2695	-4.394	0.2695	-7.284	0.2695	-5.841	0.2695	-6.01
	0.2698	-7.872	0.2698	-9.521	0.2698	-9.776	0.2698	-9.368	0.2698	-10.95	0.2698	-10.3	0.2698	-5.095	0.2698	-3.979	0.2698	-4.449	0.2698	-7.279	0.2698	-5.822	0.2698	-6.063
	0.27	-7.853	0.27	-9.497	0.27	-9.714	0.27	-9.32	0.27	-10.95	0.27	-10.31	0.27	-5.123	0.27	-3.977	0.27	-4.514	0.27	-7.293	0.27	-5.835	0.27	-6.14
	0.2703	-7.839	0.2703	-9.474	0.2703	-9.665	0.2703	-9.261	0.2703	-10.93	0.2703	-10.28	0.2703	-5.121	0.2703	-3.933	0.2703	-4.545	0.2703	-7.304	0.2703	-5.88	0.2703	-6.148
	0.2705	-7.84	0.2705	-9.459	0.2705	-9.66	0.2705	-9.23	0.2705	-10.9	0.2705	-10.24	0.2705	-5.09	0.2705	-3.853	0.2705	-4.505	0.2705	-7.294	0.2705	-5.942	0.2705	-6.116
	0.2708	-7.871	0.2708	-9.451	0.2708	-9.682	0.2708	-9.237	0.2708	-10.86	0.2708	-10.21	0.2708	-5.068	0.2708	-3.784	0.2708	-4.423	0.2708	-7.3	0.2708	-6.014	0.2708	-6.041
	0.271	-7.884	0.271	-9.449	0.271	-9.721	0.271	-9.265	0.271	-10.84	0.271	-10.18	0.271	-5.044	0.271	-3.764	0.271	-4.322	0.271	-7.292	0.271	-6.081	0.271	-5.952
	0.2713	-7.878	0.2713	-9.447	0.2713	-9.76	0.2713	-9.289	0.2713	-10.83	0.2713	-10.17	0.2713	-5.023	0.2713	-3.755	0.2713	-4.241	0.2713	-7.264	0.2713	-6.096	0.2713	-5.896
	0.2715	-7.859	0.2715	-9.433	0.2715	-9.779	0.2715	-9.287	0.2715	-10.85	0.2715	-10.18	0.2715	-4.974	0.2715	-3.744	0.2715	-4.188	0.2715	-7.287	0.2715	-6.08	0.2715	-5.885
	0.2718	-7.841	0.2718	-9.397	0.2718	-9.765	0.2718	-9.25	0.2718	-10.89	0.2718	-10.19	0.2718	-4.961	0.2718	-3.737	0.2718	-4.167	0.2718	-7.262	0.2718	-6.049	0.2718	-5.903
	0.272	-7.834	0.272	-9.343	0.272	-9.719	0.272	-9.182	0.272	-10.91	0.272	-10.2	0.272	-4.956	0.272	-3.74	0.272	-4.155	0.272	-7.22	0.272	-6.013	0.272	-5.924
	0.2723	-7.819	0.2723	-9.292	0.2723	-9.653	0.2723	-9.117	0.2723	-10.89	0.2723	-10.18	0.2723	-4.94	0.2723	-3.757	0.2723	-4.156	0.2723	-7.179	0.2723	-6.002	0.2723	-5.93
	0.2725	-7.789	0.2725	-9.265	0.2725	-9.584	0.2725	-9.08	0.2725	-10.84	0.2725	-10.13	0.2725	-4.919	0.2725	-3.79	0.2725	-4.122	0.2725	-7.147	0.2725	-5.996	0.2725	-5.909
	0.2728	-7.743	0.2728	-9.261	0.2728	-9.532	0.2728	-9.067	0.2728	-10.79	0.2728	-10.08	0.2728	-4.893	0.2728	-3.827	0.2728	-4.096	0.2728	-7.124	0.2728	-5.986	0.2728	-5.87
	0.273	-7.648	0.273	-9.271	0.273	-9.499	0.273	-9.074	0.273	-10.75	0.273	-10.03	0.273	-4.883	0.273	-3.85	0.273	-4.009	0.273	-7.099	0.273	-5.93	0.273	-5.785
	0.2733	-7.572	0.2733	-9.285	0.2733	-9.476	0.2733	-9.092	0.2733	-10.73	0.2733	-10	0.2733	-4.874	0.2733	-3.835	0.2733	-3.941	0.2733	-7.062	0.2733	-5.877	0.2733	-5.715
	0.2735	-7.511	0.2735	-9.297	0.2735	-9.452	0.2735	-9.107	0.2735	-10.73	0.2735	-9.968	0.2735	-4.856	0.2735	-3.778	0.2735	-3.904	0.2735	-7.022	0.2735	-5.79	0.2735	-5.671
	0.2738	-7.454	0.2738	-9.291	0.2738	-9.442	0.2738	-9.098	0.2738	-10.73	0.2738	-9.942	0.2738	-4.828	0.2738	-3.727	0.2738	-3.901	0.2738	-6.999	0.2738	-5.717	0.2738	-5.643
	0.274	-7.443	0.274	-9.251	0.274	-9.441	0.274	-9.065	0.274	-10.72	0.274	-9.925	0.274	-4.805	0.274	-3.675	0.274	-3.918	0.274	-6.991	0.274	-5.659	0.274	-5.64
	0.2743	-7.476	0.2743	-9.197	0.2743	-9.458	0.2743	-8.989	0.2743	-10.73	0.2743	-9.923	0.2743	-4.786	0.2743	-3.631	0.2743	-3.945	0.2743	-6.986	0.2743	-5.588	0.2743	-5.629
	0.2745	-7.516	0.2745	-9.165	0.2745	-9.47	0.2745	-8.928	0.2745	-10.71	0.2745	-9.925	0.2745	-4.773	0.2745	-3.559	0.2745	-3.957	0.2745	-6.973	0.2745	-5.515	0.2745	-5.61
	0.2748	-7.543	0.2748	-9.153	0.2748	-9.472	0.2748	-8.897	0.2748	-10.67	0.2748	-9.918	0.2748	-4.752	0.2748	-3.504	0.2748	-3.957	0.2748	-6.98	0.2748	-5.452	0.2748	-5.596
	0.275	-7.532	0.275	-9.149	0.275	-9.461	0.275	-8.894	0.275	-10.61	0.275	-9.897	0.275	-4.742	0.275	-3.478	0.275	-3.959	0.275	-6.972	0.275	-5.432	0.275	-5.566
	0.2753	-7.497	0.2753	-9.147	0.2753	-9.436	0.2753	-8.909	0.2753	-10.55	0.2753	-9.86	0.2753	-4.731	0.2753	-3.456	0.2753	-4.039	0.2753	-6.965	0.2753	-5.421	0.2753	-5.535
	0.2755	-7.461	0.2755	-9.138	0.2755	-9.391	0.2755	-8.927	0.2755	-10.53	0.2755	-9.812	0.2755	-4.703	0.2755	-3.422	0.2755	-4.004	0.2755	-6.955	0.2755	-5.44	0.2755	-5.489
	0.2758	-7.43	0.2758	-9.114	0.2758	-9.32	0.2758	-8.936	0.2758	-10.51	0.2758	-9.762	0.2758	-4.669	0.2758	-3.38	0.2758	-3.947	0.2758	-6.936	0.2758	-5.439	0.2758	-5.457
	0.276	-7.404	0.276	-9.074	0.276	-9.235	0.276	-8.931	0.276	-10.53	0.276	-9.717	0.276	-4.652	0.276	-3.341	0.276	-3.925	0.276	-6.9	0.276	-5.418	0.276	-5.434
	0.2763	-7.376	0.2763	-9.026	0.2763	-9.162	0.2763	-8.913	0.2763	-10.55	0.2763	-9.678	0.2763	-4.629	0.2763	-3.323	0.2763	-3.927	0.2763	-6.85	0.2763	-5.385	0.2763	-5.418
	0.2765	-7.341	0.2765	-8.983	0.2765	-9.112	0.2765	-8.88	0.2765	-10.52	0.2765	-9.652	0.2765	-4.593	0.2765	-3.332	0.2765	-3.927	0.2765	-6.801	0.2765	-5.356	0.2765	-5.405
	0.2768	-7.297	0.2768	-8.953	0.2768	-9.084	0.2768	-8.838	0.2768	-10.48	0.2768	-9.633	0.2768	-4.568	0.2768	-3.346	0.2768	-3.905	0.2768	-6.78	0.2768	-5.339	0.2768	-5.391
	0.277	-7.249	0.277	-8.937	0.277	-9.07	0.277	-8.806	0.277	-10.42	0.277	-9.603	0.277	-4.561	0.277	-3.369	0.277	-3.892	0.277	-6.758	0.277	-5.331	0.277	-5.397
	0.2773	-7.204	0.2773	-8.925	0.2773	-9.06	0.2773	-8.78	0.2773	-10.34	0.2773	-9.57	0.2773	-4.576	0.2773	-3.378	0.2773	-3.87	0.2773	-6.76	0.2773	-5.323	0.2773	-5.37
	0.2775	-7.159	0.2775	-8.905	0.2775	-9.054	0.2775	-8.777	0.2775	-10.25	0.2775	-9.53	0.2775	-4.557	0.2775	-3.354	0.2775	-3.832	0.2775	-6.727	0.2775	-5.292	0.2775	-5.341
	0.2778	-7.114	0.2778	-8.87	0.2778	-9.062	0.2778	-8.739	0.2778	-10.17	0.2778	-9.493	0.2778	-4.526	0.2778	-3.315	0.2778	-3.767	0.2778	-6.684	0.2778	-5.261	0.2778	-5.31
	0.278	-7.071	0.278	-8.822	0.278	-9.072	0.278	-8.695	0.278	-10.1	0.278	-9.46	0.278	-4.433	0.278	-3.276	0.278	-3.759	0.278	-6.644	0.278	-5.21	0.278	-5.263
	0.2783	-7.024	0.2783	-8.777	0.2783	-9.082	0.2783	-8.642	0.2783	-10.07	0.2783	-9.429	0.2783	-4.345	0.2783	-3.244	0.2783	-3.791	0.2783	-6.616	0.2783	-5.158	0.2783	-5.214
	0.2785	-6.969	0.2785	-8.753	0.2785	-9.076	0.2785	-8.584	0.2785	-10.09	0.2785	-9.402	0.2785	-4.283	0.2785	-3.221	0.2785	-3.853	0.2785	-6.596	0.2785	-5.107	0.2785	-5.158
	0.2788	-6.919	0.2788	-8.745	0.2788	-9.046	0.2788	-8.548	0.2788	-10.15	0.2788	-9.387	0.2788	-4.249	0.2788	-3.206	0.2788	-3.883	0.2788	-6.568	0.2788	-5.06	0.2788	-5.133
	0.279	-6.891	0.279	-8.738	0.279	-8.998	0.279	-8.533	0.279	-10.19	0.279	-9.399	0.279	-4.234	0.279	-3.209	0.279	-3.867	0.279	-6.528	0.279	-5.012	0.279	-5.132
	0.2793	-6.889	0.2793	-8.716	0.2793	-8.945	0.2793	-8.539	0.2793	-10.19	0.2793	-9.424	0.2793	-4.238	0.2793	-3.226	0.2793	-3.819	0.2793	-6.488	0.2793	-4.971	0.2793	-5.165
	0.2795	-6.943	0.2795	-8.683	0.2795	-8.842	0.2795	-8.561	0.2795	-10.19	0.2795	-9.443	0.2795	-4.24	0.2795	-3.22	0.2795	-3.755	0.2795	-6.451	0.2795	-4.935	0.2795	-5.191
	0.2798	-6.934	0.2798	-8.646	0.2798	-8.793	0.2798	-8.587	0.2798	-10.19	0.2798	-9.446	0.2798	-4.229	0.2798	-3.179	0.2798	-3.719	0.2798	-6.411	0.2798	-4.901	0.2798	-5.204
	0.28	-6.887	0.28	-8.602	0.28	-8.759	0.28	-8.599	0.28	-10.18	0.28	-9.437	0.28	-4.216	0.28	-3.124	0.28	-3.678	0.28	-6.37	0.28	-4.871	0.28	-5.192
	0.2803	-6.817	0.2803	-8.552	0.2803	-8.723	0.2803	-8.592	0.2803	-10.14	0.2803	-9.437	0.2803	-4.177	0.2803	-3.08	0.2803	-3.648	0.2803	-6.325	0.2803	-4.839	0.2803	-5.152
	0.2805	-6.731	0.2805	-8.508	0.2805	-8.696	0.2805	-8.562	0.2805	-10.08	0.2805	-9.431	0.2805	-4.117	0.2805	-3.048	0.2805	-3.653	0.2805	-6.278	0.2805	-4.812	0.2805	-5.096
	0.2808	-6.633	0.2808	-8.487	0.2808	-8.693	0.2808	-8.516	0.2808	-10.06	0.2808	-9.416	0.2808	-4.072	0.2808	-3.023	0.2808	-3.621	0.2808	-6.241	0.2808	-4.772	0.2808	-5.047
	0.281	-6.529	0.281	-8.487	0.281	-8.698	0.281	-8.459	0.281	-9.97	0.281	-9.388	0.281	-4.045	0.281	-3.002	0.281	-3.578	0.281	-6.226	0.281	-4.73	0.281	-5.012
	0.2813	-6.487	0.2813	-8.487	0.2813	-8.679	0.2813	-8.403	0.2813	-9.909	0.2813	-9.352	0.2813	-4.033	0.2813	-2.985	0.2813	-3.536	0.2813	-6.226	0.2813	-4.701	0.2813	-4.967
	0.2815	-6.475	0.2815	-8.475	0.2815	-8.63	0.2815	-8.354	0.2815	-9.85	0.2815	-9.318	0.2815	-4.046	0.2815	-2.971	0.2815	-3.53	0.2815	-6.22	0.2815	-4.684	0.2815	-4.933
	0.2818	-6.497	0.2818	-8.448	0.2818	-8.587	0.2818	-8.32	0.2818	-9.802	0.2818	-9.284	0.2818	-4.068	0.2818	-2.957	0.2818	-3.571	0.2818	-6.202	0.2818	-4.667	0.2818	-4.854
	0.282	-6.537	0.282	-8.408	0.282	-8.539	0.282	-8.289	0.282	-9.779	0.282	-9.248	0.282	-4.097	0.282	-2.938	0.282	-3.611	0.282	-6.174	0.282	-4.636	0.282	-4.813
	0.2823	-6.546	0.2823	-8.367	0.2823	-8.497	0.2823	-8.26	0.2823	-9.767	0.2823	-9.21	0.2823	-4.127	0.2823	-2.921	0.2823	-3.664	0.2823	-6.143	0.2823	-4.597	0.2823	-4.765
	0.2825	-6.551	0.2825	-8.34	0.2825	-8.457	0.2825	-8.234	0.2825	-9.789	0.2825	-9.171	0.2825	-4.115	0.2825	-2.913	0.2825	-3.714	0.2825	-6.113	0.2825	-4.567	0.2825	-4.713
	0.2828	-6.554	0.2828	-8.332	0.2828	-8.42	0.2828	-8.201	0.2828	-9.833	0.2828	-9.152	0.2828	-4.052	0.2828	-2.917	0.2828	-3.754	0.2828	-6.089	0.2828	-4.557	0.2828	-4.686
	0.283	-6.535	0.283	-8.342	0.283	-8.394	0.283	-8.178	0.283	-9.873	0.283	-9.142	0.283	-3.987	0.283	-2.916	0.283	-3.785	0.283	-6.068	0.283	-4.546	0.283	-4.685
	0.2833	-6.521	0.2833	-8.361	0.2833	-8.376	0.2833	-8.163	0.2833	-9.89	0.2833	-9.138	0.2833	-3.941	0.2833	-2.922	0.2833	-3.793	0.2833	-6.049	0.2833	-4.515	0.2833	-4.717
	0.2835	-6.5	0.2835	-8.374	0.2835	-8.359	0.2835	-8.152	0.2835	-9.885	0.2835	-9.142	0.2835	-3.903	0.2835	-2.902	0.2835	-3.76	0.2835	-6.025	0.2835	-4.471	0.2835	-4.731
	0.2838	-6.449	0.2838	-8.372	0.2838	-8.341	0.2838	-8.143	0.2838	-9.887	0.2838	-9.133	0.2838	-3.866	0.2838	-2.879	0.2838	-3.682	0.2838	-5.984	0.2838	-4.43	0.2838	-4.725
	0.284	-6.386	0.284	-8.352	0.284	-8.323	0.284	-8.136	0.284	-9.86	0.284	-9.111	0.284	-3.839	0.284	-2.85	0.284	-3.625	0.284	-5.925	0.284	-4.397	0.284	-4.711
	0.2843	-6.329	0.2843	-8.32	0.2843	-8.309	0.2843	-8.137	0.2843	-9.804	0.2843	-9.081	0.2843	-3.837	0.2843	-2.811	0.2843	-3.59	0.2843	-5.861	0.2843	-4.366	0.2843	-4.66
	0.2845	-6.296	0.2845	-8.285	0.2845	-8.298	0.2845	-8.122	0.2845	-9.716	0.2845	-9.058	0.2845	-3.861	0.2845	-2.758	0.2845	-3.561	0.2845	-5.811	0.2845	-4.338	0.2845	-4.63
	0.2848	-6.314	0.2848	-8.26	0.2848	-8.284	0.2848	-8.084	0.2848	-9.646	0.2848	-8.945	0.2848	-3.859	0.2848	-2.695	0.2848	-3.524	0.2848	-5.795	0.2848	-4.322	0.2848	-4.61
	0.285	-6.302	0.285	-8.258	0.285	-8.255	0.285	-8.033	0.285	-9.615	0.285	-8.917	0.285	-3.838	0.285	-2.654	0.285	-3.478	0.285	-5.828	0.285	-4.314	0.285	-4.601
	0.2853	-6.33	0.2853	-8.281	0.2853	-8.205	0.2853	-7.982	0.2853	-9.608	0.2853	-8.926	0.2853	-3.826	0.2853	-2.615	0.2853	-3.435	0.2853	-5.858	0.2853	-4.295	0.2853	-4.604
	0.2855	-6.353	0.2855	-8.313	0.2855	-8.145	0.2855	-7.963	0.2855	-9.617	0.2855	-8.933	0.2855	-3.821	0.2855	-2.626	0.2855	-3.405	0.2855	-5.866	0.2855	-4.245	0.2855	-4.603
	0.2858	-6.349	0.2858	-8.328	0.2858	-8.102	0.2858	-7.954	0.2858	-9.639	0.2858	-8.939	0.2858	-3.812	0.2858	-2.668	0.2858	-3.354	0.2858	-5.822	0.2858	-4.164	0.2858	-4.577
	0.286	-6.325	0.286	-8.306	0.286	-8.089	0.286	-7.96	0.286	-9.664	0.286	-8.936	0.286	-3.793	0.286	-2.698	0.286	-3.3	0.286	-5.753	0.286	-4.068	0.286	-4.51
	0.2863	-6.287	0.2863	-8.258	0.2863	-8.089	0.2863	-7.977	0.2863	-9.679	0.2863	-8.889	0.2863	-3.769	0.2863	-2.715	0.2863	-3.276	0.2863	-5.673	0.2863	-3.987	0.2863	-4.409
	0.2865	-6.24	0.2865	-8.204	0.2865	-8.086	0.2865	-7.991	0.2865	-9.675	0.2865	-8.84	0.2865	-3.758	0.2865	-2.721	0.2865	-3.29	0.2865	-5.594	0.2865	-3.944	0.2865	-4.288
	0.2868	-6.19	0.2868	-8.161	0.2868	-8.075	0.2868	-7.985	0.2868	-9.661	0.2868	-8.789	0.2868	-3.754	0.2868	-2.705	0.2868	-3.326	0.2868	-5.551	0.2868	-3.937	0.2868	-4.192
	0.287	-6.154	0.287	-8.129	0.287	-8.051	0.287	-7.959	0.287	-9.657	0.287	-8.736	0.287	-3.733	0.287	-2.637	0.287	-3.316	0.287	-5.55	0.287	-3.948	0.287	-4.144
	0.2873	-6.121	0.2873	-8.103	0.2873	-8.028	0.2873	-7.922	0.2873	-9.654	0.2873	-8.698	0.2873	-3.695	0.2873	-2.505	0.2873	-3.303	0.2873	-5.571	0.2873	-3.959	0.2873	-4.141
	0.2875	-6.088	0.2875	-8.08	0.2875	-7.988	0.2875	-7.886	0.2875	-9.649	0.2875	-8.675	0.2875	-3.687	0.2875	-2.409	0.2875	-3.29	0.2875	-5.604	0.2875	-3.955	0.2875	-4.176
	0.2878	-6.045	0.2878	-8.057	0.2878	-7.933	0.2878	-7.86	0.2878	-9.582	0.2878	-8.67	0.2878	-3.68	0.2878	-2.36	0.2878	-3.294	0.2878	-5.632	0.2878	-3.929	0.2878	-4.23
	0.288	-5.996	0.288	-8.033	0.288	-7.897	0.288	-7.842	0.288	-9.545	0.288	-8.662	0.288	-3.67	0.288	-2.339	0.288	-3.313	0.288	-5.612	0.288	-3.883	0.288	-4.277
	0.2883	-5.973	0.2883	-8.007	0.2883	-7.881	0.2883	-7.835	0.2883	-9.533	0.2883	-8.621	0.2883	-3.649	0.2883	-2.335	0.2883	-3.343	0.2883	-5.539	0.2883	-3.829	0.2883	-4.289
	0.2885	-5.952	0.2885	-7.985	0.2885	-7.89	0.2885	-7.837	0.2885	-9.539	0.2885	-8.544	0.2885	-3.627	0.2885	-2.338	0.2885	-3.396	0.2885	-5.432	0.2885	-3.776	0.2885	-4.239
	0.2888	-5.959	0.2888	-7.973	0.2888	-7.911	0.2888	-7.838	0.2888	-9.57	0.2888	-8.44	0.2888	-3.603	0.2888	-2.339	0.2888	-3.489	0.2888	-5.332	0.2888	-3.735	0.2888	-4.143
	0.289	-5.982	0.289	-7.977	0.289	-7.943	0.289	-7.818	0.289	-9.583	0.289	-8.313	0.289	-3.555	0.289	-2.328	0.289	-3.561	0.289	-5.271	0.289	-3.714	0.289	-4.054
	0.2893	-6.026	0.2893	-7.989	0.2893	-7.958	0.2893	-7.769	0.2893	-9.593	0.2893	-8.204	0.2893	-3.466	0.2893	-2.302	0.2893	-3.6	0.2893	-5.251	0.2893	-3.711	0.2893	-3.976
	0.2895	-6.062	0.2895	-7.985	0.2895	-7.952	0.2895	-7.703	0.2895	-9.581	0.2895	-8.15	0.2895	-3.434	0.2895	-2.279	0.2895	-3.549	0.2895	-5.249	0.2895	-3.717	0.2895	-3.916
	0.2898	-6.089	0.2898	-7.947	0.2898	-7.944	0.2898	-7.644	0.2898	-9.557	0.2898	-8.114	0.2898	-3.427	0.2898	-2.236	0.2898	-3.469	0.2898	-5.244	0.2898	-3.717	0.2898	-3.893
	0.29	-6.104	0.29	-7.874	0.29	-7.943	0.29	-7.608	0.29	-9.529	0.29	-8.083	0.29	-3.45	0.29	-2.195	0.29	-3.416	0.29	-5.234	0.29	-3.698	0.29	-3.905
	0.2903	-6.042	0.2903	-7.784	0.2903	-7.936	0.2903	-7.589	0.2903	-9.505	0.2903	-8.047	0.2903	-3.513	0.2903	-2.193	0.2903	-3.399	0.2903	-5.217	0.2903	-3.653	0.2903	-3.911
	0.2905	-6.023	0.2905	-7.705	0.2905	-7.918	0.2905	-7.576	0.2905	-9.493	0.2905	-8.012	0.2905	-3.586	0.2905	-2.214	0.2905	-3.398	0.2905	-5.18	0.2905	-3.589	0.2905	-3.882
	0.2908	-6.005	0.2908	-7.65	0.2908	-7.898	0.2908	-7.555	0.2908	-9.496	0.2908	-7.97	0.2908	-3.639	0.2908	-2.24	0.2908	-3.428	0.2908	-5.115	0.2908	-3.518	0.2908	-3.825
	0.291	-5.985	0.291	-7.621	0.291	-7.876	0.291	-7.517	0.291	-9.489	0.291	-7.933	0.291	-3.644	0.291	-2.263	0.291	-3.501	0.291	-5.051	0.291	-3.455	0.291	-3.763
	0.2913	-5.991	0.2913	-7.623	0.2913	-7.833	0.2913	-7.459	0.2913	-9.494	0.2913	-7.892	0.2913	-3.661	0.2913	-2.295	0.2913	-3.563	0.2913	-5.016	0.2913	-3.418	0.2913	-3.703
	0.2915	-6.008	0.2915	-7.651	0.2915	-7.797	0.2915	-7.386	0.2915	-9.515	0.2915	-7.853	0.2915	-3.68	0.2915	-2.303	0.2915	-3.616	0.2915	-5.027	0.2915	-3.392	0.2915	-3.638
	0.2918	-6.06	0.2918	-7.687	0.2918	-7.758	0.2918	-7.329	0.2918	-9.508	0.2918	-7.82	0.2918	-3.733	0.2918	-2.272	0.2918	-3.568	0.2918	-5.05	0.2918	-3.363	0.2918	-3.573
	0.292	-6.077	0.292	-7.704	0.292	-7.717	0.292	-7.308	0.292	-9.479	0.292	-7.808	0.292	-3.743	0.292	-2.196	0.292	-3.515	0.292	-5.035	0.292	-3.333	0.292	-3.53
	0.2923	-6.086	0.2923	-7.696	0.2923	-7.693	0.2923	-7.324	0.2923	-9.429	0.2923	-7.741	0.2923	-3.744	0.2923	-2.109	0.2923	-3.479	0.2923	-4.987	0.2923	-3.295	0.2923	-3.502
	0.2925	-6.06	0.2925	-7.666	0.2925	-7.668	0.2925	-7.369	0.2925	-9.356	0.2925	-7.678	0.2925	-3.749	0.2925	-2.04	0.2925	-3.461	0.2925	-4.924	0.2925	-3.248	0.2925	-3.491
	0.2928	-6.02	0.2928	-7.624	0.2928	-7.665	0.2928	-7.413	0.2928	-9.289	0.2928	-7.636	0.2928	-3.721	0.2928	-2.005	0.2928	-3.439	0.2928	-4.866	0.2928	-3.197	0.2928	-3.494
	0.293	-5.982	0.293	-7.578	0.293	-7.613	0.293	-7.423	0.293	-9.236	0.293	-7.592	0.293	-3.692	0.293	-1.984	0.293	-3.448	0.293	-4.822	0.293	-3.157	0.293	-3.478
	0.2933	-5.971	0.2933	-7.532	0.2933	-7.579	0.2933	-7.394	0.2933	-9.202	0.2933	-7.538	0.2933	-3.675	0.2933	-1.945	0.2933	-3.453	0.2933	-4.797	0.2933	-3.146	0.2933	-3.444
	0.2935	-5.997	0.2935	-7.507	0.2935	-7.555	0.2935	-7.325	0.2935	-9.183	0.2935	-7.488	0.2935	-3.598	0.2935	-1.96	0.2935	-3.438	0.2935	-4.794	0.2935	-3.156	0.2935	-3.4
	0.2938	-6.058	0.2938	-7.489	0.2938	-7.532	0.2938	-7.233	0.2938	-9.189	0.2938	-7.497	0.2938	-3.504	0.2938	-1.995	0.2938	-3.383	0.2938	-4.807	0.2938	-3.16	0.2938	-3.336
	0.294	-6.112	0.294	-7.478	0.294	-7.508	0.294	-7.155	0.294	-9.241	0.294	-7.491	0.294	-3.437	0.294	-1.991	0.294	-3.308	0.294	-4.823	0.294	-3.139	0.294	-3.262
	0.2943	-6.11	0.2943	-7.452	0.2943	-7.491	0.2943	-7.118	0.2943	-9.266	0.2943	-7.479	0.2943	-3.395	0.2943	-1.987	0.2943	-3.23	0.2943	-4.824	0.2943	-3.096	0.2943	-3.193
	0.2945	-6.04	0.2945	-7.41	0.2945	-7.478	0.2945	-7.125	0.2945	-9.284	0.2945	-7.476	0.2945	-3.365	0.2945	-1.92	0.2945	-3.175	0.2945	-4.78	0.2945	-3.041	0.2945	-3.146
	0.2948	-5.928	0.2948	-7.372	0.2948	-7.466	0.2948	-7.165	0.2948	-9.298	0.2948	-7.468	0.2948	-3.372	0.2948	-1.876	0.2948	-3.151	0.2948	-4.676	0.2948	-2.981	0.2948	-3.131
	0.295	-5.831	0.295	-7.356	0.295	-7.459	0.295	-7.212	0.295	-9.288	0.295	-7.469	0.295	-3.389	0.295	-1.84	0.295	-3.151	0.295	-4.569	0.295	-2.933	0.295	-3.142
	0.2953	-5.74	0.2953	-7.349	0.2953	-7.442	0.2953	-7.243	0.2953	-9.268	0.2953	-7.469	0.2953	-3.424	0.2953	-1.823	0.2953	-3.164	0.2953	-4.52	0.2953	-2.907	0.2953	-3.143
	0.2955	-5.668	0.2955	-7.322	0.2955	-7.433	0.2955	-7.245	0.2955	-9.225	0.2955	-7.479	0.2955	-3.459	0.2955	-1.829	0.2955	-3.186	0.2955	-4.52	0.2955	-2.896	0.2955	-3.12
	0.2958	-5.627	0.2958	-7.271	0.2958	-7.435	0.2958	-7.212	0.2958	-9.195	0.2958	-7.486	0.2958	-3.492	0.2958	-1.81	0.2958	-3.166	0.2958	-4.535	0.2958	-2.895	0.2958	-3.089
	0.296	-5.644	0.296	-7.226	0.296	-7.424	0.296	-7.137	0.296	-9.181	0.296	-7.498	0.296	-3.484	0.296	-1.783	0.296	-3.131	0.296	-4.534	0.296	-2.897	0.296	-3.047
	0.2963	-5.69	0.2963	-7.186	0.2963	-7.41	0.2963	-7.036	0.2963	-9.165	0.2963	-7.505	0.2963	-3.489	0.2963	-1.747	0.2963	-3.08	0.2963	-4.496	0.2963	-2.893	0.2963	-2.993
	0.2965	-5.722	0.2965	-7.148	0.2965	-7.389	0.2965	-6.963	0.2965	-9.137	0.2965	-7.459	0.2965	-3.471	0.2965	-1.711	0.2965	-3.069	0.2965	-4.468	0.2965	-2.877	0.2965	-2.931
	0.2968	-5.723	0.2968	-7.117	0.2968	-7.353	0.2968	-6.925	0.2968	-9.105	0.2968	-7.405	0.2968	-3.455	0.2968	-1.672	0.2968	-3.086	0.2968	-4.437	0.2968	-2.848	0.2968	-2.887
	0.297	-5.703	0.297	-7.098	0.297	-7.312	0.297	-6.912	0.297	-9.077	0.297	-7.329	0.297	-3.455	0.297	-1.619	0.297	-3.127	0.297	-4.376	0.297	-2.803	0.297	-2.846
	0.2973	-5.663	0.2973	-7.091	0.2973	-7.267	0.2973	-6.908	0.2973	-9.062	0.2973	-7.253	0.2973	-3.47	0.2973	-1.58	0.2973	-3.181	0.2973	-4.31	0.2973	-2.731	0.2973	-2.83
	0.2975	-5.61	0.2975	-7.09	0.2975	-7.22	0.2975	-6.913	0.2975	-9.053	0.2975	-7.207	0.2975	-3.474	0.2975	-1.569	0.2975	-3.237	0.2975	-4.292	0.2975	-2.661	0.2975	-2.826
	0.2978	-5.486	0.2978	-7.082	0.2978	-7.2	0.2978	-6.907	0.2978	-9.043	0.2978	-7.195	0.2978	-3.535	0.2978	-1.575	0.2978	-3.268	0.2978	-4.336	0.2978	-2.616	0.2978	-2.822
	0.298	-5.387	0.298	-7.062	0.298	-7.195	0.298	-6.884	0.298	-9.038	0.298	-7.221	0.298	-3.527	0.298	-1.595	0.298	-3.278	0.298	-4.367	0.298	-2.589	0.298	-2.811
	0.2983	-5.335	0.2983	-7.038	0.2983	-7.199	0.2983	-6.856	0.2983	-9.024	0.2983	-7.273	0.2983	-3.53	0.2983	-1.621	0.2983	-3.225	0.2983	-4.375	0.2983	-2.575	0.2983	-2.794
	0.2985	-5.336	0.2985	-7.014	0.2985	-7.198	0.2985	-6.825	0.2985	-8.987	0.2985	-7.325	0.2985	-3.56	0.2985	-1.639	0.2985	-3.208	0.2985	-4.341	0.2985	-2.567	0.2985	-2.777
	0.2988	-5.344	0.2988	-6.985	0.2988	-7.184	0.2988	-6.806	0.2988	-8.888	0.2988	-7.359	0.2988	-3.566	0.2988	-1.643	0.2988	-3.192	0.2988	-4.25	0.2988	-2.554	0.2988	-2.753
	0.299	-5.363	0.299	-6.948	0.299	-7.154	0.299	-6.803	0.299	-8.806	0.299	-7.343	0.299	-3.577	0.299	-1.621	0.299	-3.193	0.299	-4.108	0.299	-2.53	0.299	-2.726
	0.2993	-5.405	0.2993	-6.904	0.2993	-7.106	0.2993	-6.81	0.2993	-8.746	0.2993	-7.299	0.2993	-3.54	0.2993	-1.552	0.2993	-3.196	0.2993	-3.969	0.2993	-2.486	0.2993	-2.708
	0.2995	-5.407	0.2995	-6.863	0.2995	-7.06	0.2995	-6.82	0.2995	-8.713	0.2995	-7.206	0.2995	-3.494	0.2995	-1.441	0.2995	-3.236	0.2995	-3.892	0.2995	-2.415	0.2995	-2.701
	0.2998	-5.375	0.2998	-6.834	0.2998	-7.025	0.2998	-6.81	0.2998	-8.716	0.2998	-7.157	0.2998	-3.499	0.2998	-1.345	0.2998	-3.244	0.2998	-3.884	0.2998	-2.323	0.2998	-2.696
	0.3	-5.312	0.3	-6.817	0.3	-7.007	0.3	-6.777	0.3	-8.74	0.3	-7.147	0.3	-3.482	0.3	-1.295	0.3	-3.212	0.3	-3.919	0.3	-2.242	0.3	-2.685
	0.3003	-5.255	0.3003	-6.811	0.3003	-7.006	0.3003	-6.72	0.3003	-8.798	0.3003	-7.141	0.3003	-3.471	0.3003	-1.294	0.3003	-3.159	0.3003	-3.968	0.3003	-2.204	0.3003	-2.659
	0.3005	-5.205	0.3005	-6.811	0.3005	-7.013	0.3005	-6.657	0.3005	-8.839	0.3005	-7.166	0.3005	-3.437	0.3005	-1.321	0.3005	-3.147	0.3005	-3.995	0.3005	-2.202	0.3005	-2.616
	0.3008	-5.183	0.3008	-6.805	0.3008	-7.012	0.3008	-6.605	0.3008	-8.857	0.3008	-7.233	0.3008	-3.417	0.3008	-1.382	0.3008	-3.142	0.3008	-3.984	0.3008	-2.215	0.3008	-2.562
	0.301	-5.211	0.301	-6.794	0.301	-6.98	0.301	-6.573	0.301	-8.807	0.301	-7.273	0.301	-3.38	0.301	-1.402	0.301	-3.104	0.301	-3.925	0.301	-2.228	0.301	-2.525
	0.3013	-5.231	0.3013	-6.781	0.3013	-6.928	0.3013	-6.537	0.3013	-8.752	0.3013	-7.279	0.3013	-3.335	0.3013	-1.404	0.3013	-3.037	0.3013	-3.833	0.3013	-2.228	0.3013	-2.518
	0.3015	-5.239	0.3015	-6.762	0.3015	-6.869	0.3015	-6.526	0.3015	-8.677	0.3015	-7.242	0.3015	-3.265	0.3015	-1.35	0.3015	-2.989	0.3015	-3.753	0.3015	-2.211	0.3015	-2.523
	0.3018	-5.224	0.3018	-6.72	0.3018	-6.815	0.3018	-6.523	0.3018	-8.63	0.3018	-7.194	0.3018	-3.232	0.3018	-1.19	0.3018	-2.962	0.3018	-3.694	0.3018	-2.172	0.3018	-2.536
	0.302	-5.191	0.302	-6.652	0.302	-6.767	0.302	-6.518	0.302	-8.647	0.302	-7.154	0.302	-3.233	0.302	-1.063	0.302	-2.915	0.302	-3.659	0.302	-2.11	0.302	-2.547
	0.3023	-5.138	0.3023	-6.576	0.3023	-6.723	0.3023	-6.509	0.3023	-8.678	0.3023	-7.118	0.3023	-3.263	0.3023	-0.9848	0.3023	-2.883	0.3023	-3.657	0.3023	-2.039	0.3023	-2.53
	0.3025	-5.095	0.3025	-6.51	0.3025	-6.692	0.3025	-6.483	0.3025	-8.701	0.3025	-7.075	0.3025	-3.273	0.3025	-0.9468	0.3025	-2.89	0.3025	-3.652	0.3025	-1.984	0.3025	-2.504
	0.3028	-5.072	0.3028	-6.474	0.3028	-6.682	0.3028	-6.447	0.3028	-8.709	0.3028	-7.034	0.3028	-3.267	0.3028	-0.9669	0.3028	-2.929	0.3028	-3.654	0.3028	-1.954	0.3028	-2.466
	0.303	-5.07	0.303	-6.477	0.303	-6.692	0.303	-6.416	0.303	-8.716	0.303	-6.982	0.303	-3.244	0.303	-1.025	0.303	-2.969	0.303	-3.621	0.303	-1.944	0.303	-2.402
	0.3033	-5.082	0.3033	-6.499	0.3033	-6.676	0.3033	-6.402	0.3033	-8.71	0.3033	-6.919	0.3033	-3.193	0.3033	-1.082	0.3033	-2.982	0.3033	-3.557	0.3033	-1.945	0.3033	-2.36
	0.3035	-5.096	0.3035	-6.525	0.3035	-6.661	0.3035	-6.4	0.3035	-8.699	0.3035	-6.883	0.3035	-3.138	0.3035	-1.107	0.3035	-2.968	0.3035	-3.483	0.3035	-1.949	0.3035	-2.349
	0.3038	-5.103	0.3038	-6.534	0.3038	-6.631	0.3038	-6.397	0.3038	-8.682	0.3038	-6.837	0.3038	-3.083	0.3038	-1.096	0.3038	-2.938	0.3038	-3.413	0.3038	-1.942	0.3038	-2.354
	0.304	-5.097	0.304	-6.536	0.304	-6.59	0.304	-6.382	0.304	-8.68	0.304	-6.788	0.304	-3.03	0.304	-1.048	0.304	-2.912	0.304	-3.354	0.304	-1.908	0.304	-2.362
	0.3043	-5.083	0.3043	-6.528	0.3043	-6.547	0.3043	-6.356	0.3043	-8.681	0.3043	-6.759	0.3043	-2.984	0.3043	-0.9946	0.3043	-2.895	0.3043	-3.306	0.3043	-1.848	0.3043	-2.367
	0.3045	-5.064	0.3045	-6.503	0.3045	-6.515	0.3045	-6.339	0.3045	-8.641	0.3045	-6.745	0.3045	-2.929	0.3045	-0.9982	0.3045	-2.886	0.3045	-3.273	0.3045	-1.785	0.3045	-2.364
	0.3048	-5.027	0.3048	-6.47	0.3048	-6.5	0.3048	-6.314	0.3048	-8.603	0.3048	-6.733	0.3048	-2.891	0.3048	-1.04	0.3048	-2.884	0.3048	-3.256	0.3048	-1.734	0.3048	-2.352
	0.305	-4.987	0.305	-6.432	0.305	-6.49	0.305	-6.278	0.305	-8.564	0.305	-6.719	0.305	-2.85	0.305	-1.071	0.305	-2.88	0.305	-3.238	0.305	-1.697	0.305	-2.332
	0.3053	-4.948	0.3053	-6.388	0.3053	-6.47	0.3053	-6.236	0.3053	-8.528	0.3053	-6.691	0.3053	-2.83	0.3053	-1.087	0.3053	-2.871	0.3053	-3.209	0.3053	-1.669	0.3053	-2.31
	0.3055	-4.912	0.3055	-6.34	0.3055	-6.445	0.3055	-6.199	0.3055	-8.47	0.3055	-6.663	0.3055	-2.833	0.3055	-1.067	0.3055	-2.843	0.3055	-3.174	0.3055	-1.642	0.3055	-2.287
	0.3058	-4.871	0.3058	-6.302	0.3058	-6.422	0.3058	-6.171	0.3058	-8.418	0.3058	-6.643	0.3058	-2.837	0.3058	-0.9862	0.3058	-2.789	0.3058	-3.147	0.3058	-1.607	0.3058	-2.261
	0.306	-4.846	0.306	-6.261	0.306	-6.397	0.306	-6.15	0.306	-8.384	0.306	-6.635	0.306	-2.817	0.306	-0.9007	0.306	-2.729	0.306	-3.132	0.306	-1.565	0.306	-2.227
	0.3063	-4.823	0.3063	-6.232	0.3063	-6.345	0.3063	-6.129	0.3063	-8.358	0.3063	-6.622	0.3063	-2.815	0.3063	-0.8464	0.3063	-2.685	0.3063	-3.122	0.3063	-1.523	0.3063	-2.18
	0.3065	-4.78	0.3065	-6.204	0.3065	-6.269	0.3065	-6.108	0.3065	-8.357	0.3065	-6.619	0.3065	-2.816	0.3065	-0.8086	0.3065	-2.66	0.3065	-3.111	0.3065	-1.481	0.3065	-2.113
	0.3068	-4.736	0.3068	-6.187	0.3068	-6.194	0.3068	-6.088	0.3068	-8.339	0.3068	-6.644	0.3068	-2.828	0.3068	-0.7804	0.3068	-2.664	0.3068	-3.065	0.3068	-1.442	0.3068	-2.038
	0.307	-4.703	0.307	-6.176	0.307	-6.139	0.307	-6.071	0.307	-8.327	0.307	-6.667	0.307	-2.832	0.307	-0.7374	0.307	-2.69	0.307	-3.058	0.307	-1.411	0.307	-1.982
	0.3073	-4.683	0.3073	-6.165	0.3073	-6.115	0.3073	-6.056	0.3073	-8.306	0.3073	-6.672	0.3073	-2.809	0.3073	-0.7235	0.3073	-2.713	0.3073	-3.047	0.3073	-1.391	0.3073	-1.957
	0.3075	-4.667	0.3075	-6.172	0.3075	-6.124	0.3075	-6.038	0.3075	-8.276	0.3075	-6.681	0.3075	-2.756	0.3075	-0.742	0.3075	-2.73	0.3075	-3.028	0.3075	-1.374	0.3075	-1.95
	0.3078	-4.659	0.3078	-6.206	0.3078	-6.156	0.3078	-6.016	0.3078	-8.232	0.3078	-6.663	0.3078	-2.695	0.3078	-0.7575	0.3078	-2.748	0.3078	-2.997	0.3078	-1.352	0.3078	-1.953
	0.308	-4.648	0.308	-6.202	0.308	-6.195	0.308	-5.988	0.308	-8.184	0.308	-6.629	0.308	-2.691	0.308	-0.755	0.308	-2.751	0.308	-2.96	0.308	-1.319	0.308	-1.963
	0.3083	-4.642	0.3083	-6.167	0.3083	-6.225	0.3083	-5.951	0.3083	-8.139	0.3083	-6.589	0.3083	-2.708	0.3083	-0.7513	0.3083	-2.725	0.3083	-2.923	0.3083	-1.276	0.3083	-1.939
	0.3085	-4.648	0.3085	-6.106	0.3085	-6.228	0.3085	-5.907	0.3085	-8.103	0.3085	-6.556	0.3085	-2.707	0.3085	-0.743	0.3085	-2.678	0.3085	-2.895	0.3085	-1.23	0.3085	-1.895
	0.3088	-4.648	0.3088	-6.028	0.3088	-6.189	0.3088	-5.864	0.3088	-8.077	0.3088	-6.541	0.3088	-2.635	0.3088	-0.741	0.3088	-2.636	0.3088	-2.872	0.3088	-1.191	0.3088	-1.851
	0.309	-4.639	0.309	-5.96	0.309	-6.109	0.309	-5.829	0.309	-8.076	0.309	-6.536	0.309	-2.612	0.309	-0.7594	0.309	-2.631	0.309	-2.842	0.309	-1.165	0.309	-1.814
	0.3093	-4.615	0.3093	-5.906	0.3093	-6.009	0.3093	-5.808	0.3093	-8.087	0.3093	-6.527	0.3093	-2.602	0.3093	-0.7796	0.3093	-2.651	0.3093	-2.8	0.3093	-1.148	0.3093	-1.785
	0.3095	-4.565	0.3095	-5.881	0.3095	-5.944	0.3095	-5.802	0.3095	-8.106	0.3095	-6.496	0.3095	-2.575	0.3095	-0.7732	0.3095	-2.661	0.3095	-2.75	0.3095	-1.13	0.3095	-1.762
	0.3098	-4.502	0.3098	-5.849	0.3098	-5.911	0.3098	-5.808	0.3098	-8.105	0.3098	-6.453	0.3098	-2.54	0.3098	-0.7449	0.3098	-2.661	0.3098	-2.701	0.3098	-1.101	0.3098	-1.745
	0.31	-4.427	0.31	-5.843	0.31	-5.893	0.31	-5.815	0.31	-8.102	0.31	-6.401	0.31	-2.491	0.31	-0.6969	0.31	-2.655	0.31	-2.661	0.31	-1.061	0.31	-1.728
	0.3103	-4.359	0.3103	-5.828	0.3103	-5.897	0.3103	-5.813	0.3103	-8.099	0.3103	-6.347	0.3103	-2.498	0.3103	-0.6487	0.3103	-2.625	0.3103	-2.629	0.3103	-1.026	0.3103	-1.713
	0.3105	-4.311	0.3105	-5.808	0.3105	-5.917	0.3105	-5.802	0.3105	-8.081	0.3105	-6.301	0.3105	-2.548	0.3105	-0.6007	0.3105	-2.584	0.3105	-2.605	0.3105	-0.9989	0.3105	-1.699
	0.3108	-4.304	0.3108	-5.749	0.3108	-5.93	0.3108	-5.772	0.3108	-8.057	0.3108	-6.28	0.3108	-2.607	0.3108	-0.5556	0.3108	-2.521	0.3108	-2.591	0.3108	-0.9555	0.3108	-1.677
	0.311	-4.323	0.311	-5.711	0.311	-5.945	0.311	-5.719	0.311	-8.03	0.311	-6.279	0.311	-2.607	0.311	-0.5394	0.311	-2.407	0.311	-2.579	0.311	-0.923	0.311	-1.644
	0.3113	-4.346	0.3113	-5.688	0.3113	-5.954	0.3113	-5.663	0.3113	-8.005	0.3113	-6.263	0.3113	-2.558	0.3113	-0.5562	0.3113	-2.291	0.3113	-2.562	0.3113	-0.8602	0.3113	-1.609
	0.3115	-4.348	0.3115	-5.668	0.3115	-5.966	0.3115	-5.614	0.3115	-7.989	0.3115	-6.223	0.3115	-2.515	0.3115	-0.5908	0.3115	-2.255	0.3115	-2.539	0.3115	-0.8136	0.3115	-1.578
	0.3118	-4.319	0.3118	-5.639	0.3118	-5.981	0.3118	-5.565	0.3118	-7.983	0.3118	-6.157	0.3118	-2.494	0.3118	-0.6267	0.3118	-2.252	0.3118	-2.513	0.3118	-0.7611	0.3118	-1.544
	0.312	-4.265	0.312	-5.599	0.312	-5.966	0.312	-5.537	0.312	-7.981	0.312	-6.095	0.312	-2.506	0.312	-0.6405	0.312	-2.331	0.312	-2.486	0.312	-0.6932	0.312	-1.505
	0.3123	-4.197	0.3123	-5.578	0.3123	-5.93	0.3123	-5.518	0.3123	-7.971	0.3123	-6.05	0.3123	-2.478	0.3123	-0.6298	0.3123	-2.336	0.3123	-2.454	0.3123	-0.6254	0.3123	-1.46
	0.3125	-4.117	0.3125	-5.573	0.3125	-5.888	0.3125	-5.497	0.3125	-7.94	0.3125	-6.029	0.3125	-2.451	0.3125	-0.6108	0.3125	-2.304	0.3125	-2.415	0.3125	-0.5863	0.3125	-1.407
	0.3128	-4.044	0.3128	-5.585	0.3128	-5.8	0.3128	-5.475	0.3128	-7.877	0.3128	-6.039	0.3128	-2.427	0.3128	-0.5935	0.3128	-2.27	0.3128	-2.368	0.3128	-0.5744	0.3128	-1.35
	0.313	-4.005	0.313	-5.595	0.313	-5.745	0.313	-5.452	0.313	-7.823	0.313	-6.077	0.313	-2.405	0.313	-0.5752	0.313	-2.225	0.313	-2.318	0.313	-0.5742	0.313	-1.294
	0.3133	-4	0.3133	-5.583	0.3133	-5.703	0.3133	-5.426	0.3133	-7.79	0.3133	-6.115	0.3133	-2.411	0.3133	-0.5418	0.3133	-2.197	0.3133	-2.273	0.3133	-0.571	0.3133	-1.228
	0.3135	-4.02	0.3135	-5.551	0.3135	-5.67	0.3135	-5.399	0.3135	-7.764	0.3135	-6.124	0.3135	-2.404	0.3135	-0.4882	0.3135	-2.205	0.3135	-2.232	0.3135	-0.5558	0.3135	-1.152
	0.3138	-4.046	0.3138	-5.498	0.3138	-5.641	0.3138	-5.372	0.3138	-7.735	0.3138	-6.083	0.3138	-2.39	0.3138	-0.4317	0.3138	-2.231	0.3138	-2.193	0.3138	-0.5249	0.3138	-1.085
	0.314	-4.045	0.314	-5.436	0.314	-5.613	0.314	-5.34	0.314	-7.729	0.314	-6.014	0.314	-2.361	0.314	-0.3918	0.314	-2.231	0.314	-2.154	0.314	-0.4833	0.314	-1.043
	0.3143	-4.018	0.3143	-5.385	0.3143	-5.589	0.3143	-5.298	0.3143	-7.745	0.3143	-5.953	0.3143	-2.337	0.3143	-0.3819	0.3143	-2.2	0.3143	-2.113	0.3143	-0.4397	0.3143	-1.022
	0.3145	-3.989	0.3145	-5.346	0.3145	-5.579	0.3145	-5.249	0.3145	-7.768	0.3145	-5.887	0.3145	-2.317	0.3145	-0.402	0.3145	-2.133	0.3145	-2.082	0.3145	-0.4004	0.3145	-1.014
	0.3148	-3.963	0.3148	-5.32	0.3148	-5.586	0.3148	-5.202	0.3148	-7.806	0.3148	-5.866	0.3148	-2.309	0.3148	-0.4258	0.3148	-2.057	0.3148	-2.072	0.3148	-0.3691	0.3148	-1.013
	0.315	-3.946	0.315	-5.323	0.315	-5.604	0.315	-5.168	0.315	-7.827	0.315	-5.889	0.315	-2.306	0.315	-0.4512	0.315	-1.925	0.315	-2.081	0.315	-0.354	0.315	-1.015
	0.3153	-3.939	0.3153	-5.369	0.3153	-5.631	0.3153	-5.164	0.3153	-7.828	0.3153	-5.952	0.3153	-2.335	0.3153	-0.4863	0.3153	-1.862	0.3153	-2.099	0.3153	-0.3637	0.3153	-1.022
	0.3155	-3.95	0.3155	-5.411	0.3155	-5.66	0.3155	-5.2	0.3155	-7.811	0.3155	-6.027	0.3155	-2.303	0.3155	-0.5285	0.3155	-1.814	0.3155	-2.123	0.3155	-0.3949	0.3155	-1.032
	0.3158	-3.986	0.3158	-5.47	0.3158	-5.677	0.3158	-5.268	0.3158	-7.789	0.3158	-6.074	0.3158	-2.304	0.3158	-0.5696	0.3158	-1.805	0.3158	-2.155	0.3158	-0.4316	0.3158	-1.047
	0.316	-4.031	0.316	-5.481	0.316	-5.682	0.316	-5.344	0.316	-7.763	0.316	-6.079	0.316	-2.297	0.316	-0.6066	0.316	-1.849	0.316	-2.192	0.316	-0.457	0.316	-1.069
	0.3163	-4.075	0.3163	-5.453	0.3163	-5.685	0.3163	-5.412	0.3163	-7.747	0.3163	-6.057	0.3163	-2.301	0.3163	-0.637	0.3163	-1.872	0.3163	-2.224	0.3163	-0.4749	0.3163	-1.099
	0.3165	-4.112	0.3165	-5.412	0.3165	-5.69	0.3165	-5.464	0.3165	-7.748	0.3165	-6	0.3165	-2.312	0.3165	-0.6588	0.3165	-1.922	0.3165	-2.24	0.3165	-0.4941	0.3165	-1.136
	0.3168	-4.138	0.3168	-5.39	0.3168	-5.707	0.3168	-5.499	0.3168	-7.772	0.3168	-5.999	0.3168	-2.29	0.3168	-0.6718	0.3168	-1.988	0.3168	-2.237	0.3168	-0.5117	0.3168	-1.18
	0.317	-4.15	0.317	-5.39	0.317	-5.74	0.317	-5.524	0.317	-7.826	0.317	-6.052	0.317	-2.261	0.317	-0.6834	0.317	-1.988	0.317	-2.217	0.317	-0.5243	0.317	-1.225
	0.3173	-4.152	0.3173	-5.411	0.3173	-5.782	0.3173	-5.549	0.3173	-7.902	0.3173	-6.144	0.3173	-2.305	0.3173	-0.7074	0.3173	-1.925	0.3173	-2.191	0.3173	-0.537	0.3173	-1.264
	0.3175	-4.166	0.3175	-5.458	0.3175	-5.832	0.3175	-5.58	0.3175	-7.967	0.3175	-6.252	0.3175	-2.341	0.3175	-0.7461	0.3175	-1.876	0.3175	-2.191	0.3175	-0.5631	0.3175	-1.296
	0.3178	-4.17	0.3178	-5.524	0.3178	-5.89	0.3178	-5.616	0.3178	-8.002	0.3178	-6.348	0.3178	-2.38	0.3178	-0.7759	0.3178	-1.869	0.3178	-2.22	0.3178	-0.6077	0.3178	-1.316
	0.318	-4.159	0.318	-5.589	0.318	-5.945	0.318	-5.648	0.318	-8.016	0.318	-6.41	0.318	-2.415	0.318	-0.816	0.318	-1.945	0.318	-2.263	0.318	-0.6591	0.318	-1.321
	0.3183	-4.159	0.3183	-5.64	0.3183	-5.986	0.3183	-5.667	0.3183	-8.018	0.3183	-6.436	0.3183	-2.45	0.3183	-0.8544	0.3183	-1.95	0.3183	-2.302	0.3183	-0.7029	0.3183	-1.32
	0.3185	-4.17	0.3185	-5.679	0.3185	-6	0.3185	-5.669	0.3185	-8.034	0.3185	-6.429	0.3185	-2.453	0.3185	-0.8875	0.3185	-1.954	0.3185	-2.321	0.3185	-0.7376	0.3185	-1.329
	0.3188	-4.215	0.3188	-5.703	0.3188	-5.991	0.3188	-5.661	0.3188	-8.073	0.3188	-6.426	0.3188	-2.45	0.3188	-0.9141	0.3188	-1.95	0.3188	-2.319	0.3188	-0.7676	0.3188	-1.351
	0.319	-4.292	0.319	-5.711	0.319	-5.98	0.319	-5.658	0.319	-8.129	0.319	-6.443	0.319	-2.459	0.319	-0.9393	0.319	-1.928	0.319	-2.308	0.319	-0.792	0.319	-1.374
	0.3193	-4.396	0.3193	-5.711	0.3193	-5.982	0.3193	-5.678	0.3193	-8.189	0.3193	-6.492	0.3193	-2.426	0.3193	-0.9608	0.3193	-1.933	0.3193	-2.302	0.3193	-0.8076	0.3193	-1.389
	0.3195	-4.514	0.3195	-5.719	0.3195	-5.994	0.3195	-5.727	0.3195	-8.221	0.3195	-6.547	0.3195	-2.438	0.3195	-0.9675	0.3195	-1.854	0.3195	-2.314	0.3195	-0.8169	0.3195	-1.388
	0.3198	-4.615	0.3198	-5.728	0.3198	-6.02	0.3198	-5.798	0.3198	-8.232	0.3198	-6.599	0.3198	-2.503	0.3198	-0.9618	0.3198	-1.841	0.3198	-2.349	0.3198	-0.8287	0.3198	-1.369
	0.32	-4.667	0.32	-5.741	0.32	-6.056	0.32	-5.874	0.32	-8.232	0.32	-6.633	0.32	-2.535	0.32	-0.9334	0.32	-1.825	0.32	-2.408	0.32	-0.8474	0.32	-1.343
	0.3203	-4.672	0.3203	-5.738	0.3203	-6.093	0.3203	-5.936	0.3203	-8.219	0.3203	-6.641	0.3203	-2.576	0.3203	-0.8914	0.3203	-1.807	0.3203	-2.488	0.3203	-0.8708	0.3203	-1.328
	0.3205	-4.642	0.3205	-5.731	0.3205	-6.122	0.3205	-5.974	0.3205	-8.212	0.3205	-6.628	0.3205	-2.573	0.3205	-0.8724	0.3205	-1.784	0.3205	-2.576	0.3205	-0.8997	0.3205	-1.342
	0.3208	-4.594	0.3208	-5.738	0.3208	-6.148	0.3208	-5.992	0.3208	-8.227	0.3208	-6.615	0.3208	-2.566	0.3208	-0.8575	0.3208	-1.787	0.3208	-2.636	0.3208	-0.9388	0.3208	-1.396
	0.321	-4.547	0.321	-5.776	0.321	-6.17	0.321	-5.999	0.321	-8.259	0.321	-6.616	0.321	-2.569	0.321	-0.8555	0.321	-1.827	0.321	-2.644	0.321	-0.9896	0.321	-1.484
	0.3213	-4.53	0.3213	-5.848	0.3213	-6.177	0.3213	-6.003	0.3213	-8.317	0.3213	-6.64	0.3213	-2.58	0.3213	-0.856	0.3213	-1.814	0.3213	-2.616	0.3213	-1.048	0.3213	-1.583
	0.3215	-4.538	0.3215	-5.931	0.3215	-6.174	0.3215	-6.014	0.3215	-8.359	0.3215	-6.701	0.3215	-2.608	0.3215	-0.8732	0.3215	-1.781	0.3215	-2.576	0.3215	-1.11	0.3215	-1.662
	0.3218	-4.564	0.3218	-6.008	0.3218	-6.178	0.3218	-6.042	0.3218	-8.383	0.3218	-6.787	0.3218	-2.637	0.3218	-0.8933	0.3218	-1.766	0.3218	-2.548	0.3218	-1.172	0.3218	-1.718
	0.322	-4.619	0.322	-6.071	0.322	-6.188	0.322	-6.085	0.322	-8.41	0.322	-6.854	0.322	-2.665	0.322	-0.8856	0.322	-1.775	0.322	-2.546	0.322	-1.223	0.322	-1.748
	0.3223	-4.68	0.3223	-6.114	0.3223	-6.192	0.3223	-6.13	0.3223	-8.456	0.3223	-6.88	0.3223	-2.676	0.3223	-0.884	0.3223	-1.807	0.3223	-2.575	0.3223	-1.252	0.3223	-1.754
	0.3225	-4.727	0.3225	-6.132	0.3225	-6.19	0.3225	-6.165	0.3225	-8.518	0.3225	-6.863	0.3225	-2.654	0.3225	-0.9065	0.3225	-1.817	0.3225	-2.622	0.3225	-1.257	0.3225	-1.745
	0.3228	-4.76	0.3228	-6.125	0.3228	-6.211	0.3228	-6.182	0.3228	-8.572	0.3228	-6.818	0.3228	-2.615	0.3228	-0.9459	0.3228	-1.773	0.3228	-2.671	0.3228	-1.25	0.3228	-1.74
	0.323	-4.788	0.323	-6.104	0.323	-6.276	0.323	-6.19	0.323	-8.613	0.323	-6.777	0.323	-2.562	0.323	-0.9824	0.323	-1.751	0.323	-2.704	0.323	-1.248	0.323	-1.749
	0.3233	-4.811	0.3233	-6.074	0.3233	-6.368	0.3233	-6.203	0.3233	-8.638	0.3233	-6.774	0.3233	-2.526	0.3233	-1.008	0.3233	-1.738	0.3233	-2.721	0.3233	-1.261	0.3233	-1.783
	0.3235	-4.825	0.3235	-6.094	0.3235	-6.452	0.3235	-6.241	0.3235	-8.65	0.3235	-6.818	0.3235	-2.502	0.3235	-1.02	0.3235	-1.736	0.3235	-2.735	0.3235	-1.293	0.3235	-1.835
	0.3238	-4.827	0.3238	-6.155	0.3238	-6.515	0.3238	-6.285	0.3238	-8.634	0.3238	-6.903	0.3238	-2.488	0.3238	-1.015	0.3238	-1.744	0.3238	-2.758	0.3238	-1.333	0.3238	-1.888
	0.324	-4.83	0.324	-6.247	0.324	-6.561	0.324	-6.339	0.324	-8.612	0.324	-6.996	0.324	-2.462	0.324	-0.9974	0.324	-1.743	0.324	-2.787	0.324	-1.367	0.324	-1.933
	0.3243	-4.855	0.3243	-6.354	0.3243	-6.595	0.3243	-6.394	0.3243	-8.631	0.3243	-7.052	0.3243	-2.412	0.3243	-0.9966	0.3243	-1.753	0.3243	-2.829	0.3243	-1.408	0.3243	-1.963
	0.3245	-4.896	0.3245	-6.448	0.3245	-6.616	0.3245	-6.432	0.3245	-8.699	0.3245	-7.067	0.3245	-2.361	0.3245	-1.024	0.3245	-1.76	0.3245	-2.89	0.3245	-1.46	0.3245	-1.98
	0.3248	-4.929	0.3248	-6.51	0.3248	-6.625	0.3248	-6.444	0.3248	-8.785	0.3248	-7.06	0.3248	-2.355	0.3248	-1.06	0.3248	-1.771	0.3248	-2.952	0.3248	-1.506	0.3248	-1.987
	0.325	-4.943	0.325	-6.524	0.325	-6.626	0.325	-6.438	0.325	-8.856	0.325	-7.049	0.325	-2.368	0.325	-1.098	0.325	-1.81	0.325	-2.994	0.325	-1.542	0.325	-1.993
	0.3253	-4.957	0.3253	-6.518	0.3253	-6.628	0.3253	-6.43	0.3253	-8.908	0.3253	-7.063	0.3253	-2.415	0.3253	-1.148	0.3253	-1.805	0.3253	-3.021	0.3253	-1.574	0.3253	-2.01
	0.3255	-4.971	0.3255	-6.506	0.3255	-6.633	0.3255	-6.433	0.3255	-8.926	0.3255	-7.104	0.3255	-2.447	0.3255	-1.203	0.3255	-1.769	0.3255	-3.037	0.3255	-1.605	0.3255	-2.042
	0.3258	-4.985	0.3258	-6.486	0.3258	-6.639	0.3258	-6.461	0.3258	-8.911	0.3258	-7.19	0.3258	-2.454	0.3258	-1.266	0.3258	-1.715	0.3258	-3.046	0.3258	-1.636	0.3258	-2.079
	0.326	-4.999	0.326	-6.494	0.326	-6.649	0.326	-6.52	0.326	-8.885	0.326	-7.309	0.326	-2.473	0.326	-1.299	0.326	-1.665	0.326	-3.05	0.326	-1.662	0.326	-2.115
	0.3263	-5.013	0.3263	-6.561	0.3263	-6.665	0.3263	-6.594	0.3263	-8.869	0.3263	-7.436	0.3263	-2.487	0.3263	-1.31	0.3263	-1.66	0.3263	-3.058	0.3263	-1.684	0.3263	-2.153
	0.3265	-5.05	0.3265	-6.647	0.3265	-6.685	0.3265	-6.659	0.3265	-8.885	0.3265	-7.534	0.3265	-2.493	0.3265	-1.308	0.3265	-1.689	0.3265	-3.079	0.3265	-1.704	0.3265	-2.202
	0.3268	-5.095	0.3268	-6.724	0.3268	-6.726	0.3268	-6.697	0.3268	-8.944	0.3268	-7.573	0.3268	-2.483	0.3268	-1.306	0.3268	-1.777	0.3268	-3.107	0.3268	-1.722	0.3268	-2.271
	0.327	-5.15	0.327	-6.787	0.327	-6.771	0.327	-6.714	0.327	-9.032	0.327	-7.555	0.327	-2.445	0.327	-1.333	0.327	-1.872	0.327	-3.129	0.327	-1.747	0.327	-2.352
	0.3273	-5.211	0.3273	-6.834	0.3273	-6.838	0.3273	-6.718	0.3273	-9.114	0.3273	-7.489	0.3273	-2.465	0.3273	-1.365	0.3273	-1.928	0.3273	-3.144	0.3273	-1.788	0.3273	-2.417
	0.3275	-5.293	0.3275	-6.849	0.3275	-6.896	0.3275	-6.721	0.3275	-9.168	0.3275	-7.429	0.3275	-2.508	0.3275	-1.411	0.3275	-1.939	0.3275	-3.16	0.3275	-1.841	0.3275	-2.454
	0.3278	-5.387	0.3278	-6.844	0.3278	-6.939	0.3278	-6.747	0.3278	-9.186	0.3278	-7.403	0.3278	-2.576	0.3278	-1.431	0.3278	-1.922	0.3278	-3.186	0.3278	-1.892	0.3278	-2.477
	0.328	-5.43	0.328	-6.833	0.328	-6.976	0.328	-6.794	0.328	-9.17	0.328	-7.441	0.328	-2.647	0.328	-1.522	0.328	-1.896	0.328	-3.216	0.328	-1.931	0.328	-2.485
	0.3283	-5.447	0.3283	-6.838	0.3283	-7.011	0.3283	-6.865	0.3283	-9.137	0.3283	-7.531	0.3283	-2.7	0.3283	-1.54	0.3283	-1.842	0.3283	-3.246	0.3283	-1.957	0.3283	-2.476
	0.3285	-5.435	0.3285	-6.85	0.3285	-7.042	0.3285	-6.958	0.3285	-9.099	0.3285	-7.627	0.3285	-2.706	0.3285	-1.546	0.3285	-1.8	0.3285	-3.283	0.3285	-1.975	0.3285	-2.457
	0.3288	-5.423	0.3288	-6.886	0.3288	-7.074	0.3288	-7.028	0.3288	-9.068	0.3288	-7.7	0.3288	-2.731	0.3288	-1.534	0.3288	-1.8	0.3288	-3.331	0.3288	-1.994	0.3288	-2.44
	0.329	-5.403	0.329	-6.935	0.329	-7.12	0.329	-7.056	0.329	-9.082	0.329	-7.733	0.329	-2.73	0.329	-1.487	0.329	-1.807	0.329	-3.383	0.329	-2.015	0.329	-2.438
	0.3293	-5.435	0.3293	-6.996	0.3293	-7.17	0.3293	-7.042	0.3293	-9.15	0.3293	-7.716	0.3293	-2.74	0.3293	-1.408	0.3293	-1.792	0.3293	-3.427	0.3293	-2.037	0.3293	-2.45
	0.3295	-5.485	0.3295	-7.048	0.3295	-7.203	0.3295	-7.016	0.3295	-9.216	0.3295	-7.664	0.3295	-2.761	0.3295	-1.35	0.3295	-1.843	0.3295	-3.467	0.3295	-2.065	0.3295	-2.46
	0.3298	-5.534	0.3298	-7.085	0.3298	-7.228	0.3298	-6.994	0.3298	-9.277	0.3298	-7.598	0.3298	-2.808	0.3298	-1.333	0.3298	-1.879	0.3298	-3.505	0.3298	-2.1	0.3298	-2.471
	0.33	-5.603	0.33	-7.118	0.33	-7.236	0.33	-6.99	0.33	-9.339	0.33	-7.571	0.33	-2.882	0.33	-1.347	0.33	-1.871	0.33	-3.53	0.33	-2.132	0.33	-2.507
	0.3303	-5.64	0.3303	-7.155	0.3303	-7.234	0.3303	-7.01	0.3303	-9.402	0.3303	-7.585	0.3303	-2.964	0.3303	-1.357	0.3303	-1.796	0.3303	-3.556	0.3303	-2.158	0.3303	-2.556
	0.3305	-5.643	0.3305	-7.195	0.3305	-7.234	0.3305	-7.051	0.3305	-9.452	0.3305	-7.646	0.3305	-3.001	0.3305	-1.36	0.3305	-1.687	0.3305	-3.564	0.3305	-2.181	0.3305	-2.609
	0.3308	-5.626	0.3308	-7.23	0.3308	-7.239	0.3308	-7.096	0.3308	-9.472	0.3308	-7.723	0.3308	-2.982	0.3308	-1.374	0.3308	-1.615	0.3308	-3.554	0.3308	-2.206	0.3308	-2.654
	0.331	-5.592	0.331	-7.253	0.331	-7.25	0.331	-7.132	0.331	-9.457	0.331	-7.787	0.331	-2.957	0.331	-1.405	0.331	-1.629	0.331	-3.545	0.331	-2.234	0.331	-2.686
	0.3313	-5.562	0.3313	-7.268	0.3313	-7.262	0.3313	-7.155	0.3313	-9.421	0.3313	-7.84	0.3313	-2.955	0.3313	-1.443	0.3313	-1.71	0.3313	-3.534	0.3313	-2.263	0.3313	-2.709
	0.3315	-5.582	0.3315	-7.278	0.3315	-7.271	0.3315	-7.162	0.3315	-9.387	0.3315	-7.883	0.3315	-2.973	0.3315	-1.49	0.3315	-1.781	0.3315	-3.528	0.3315	-2.288	0.3315	-2.727
	0.3318	-5.613	0.3318	-7.29	0.3318	-7.28	0.3318	-7.17	0.3318	-9.371	0.3318	-7.923	0.3318	-3.007	0.3318	-1.53	0.3318	-1.803	0.3318	-3.574	0.3318	-2.312	0.3318	-2.742
	0.332	-5.698	0.332	-7.303	0.332	-7.299	0.332	-7.183	0.332	-9.368	0.332	-7.955	0.332	-3.049	0.332	-1.532	0.332	-1.784	0.332	-3.613	0.332	-2.338	0.332	-2.752
	0.3323	-5.785	0.3323	-7.306	0.3323	-7.338	0.3323	-7.203	0.3323	-9.374	0.3323	-7.974	0.3323	-3.127	0.3323	-1.485	0.3323	-1.805	0.3323	-3.668	0.3323	-2.359	0.3323	-2.763
	0.3325	-5.849	0.3325	-7.299	0.3325	-7.383	0.3325	-7.241	0.3325	-9.4	0.3325	-7.979	0.3325	-3.21	0.3325	-1.424	0.3325	-1.818	0.3325	-3.735	0.3325	-2.37	0.3325	-2.793
	0.3328	-5.881	0.3328	-7.291	0.3328	-7.431	0.3328	-7.286	0.3328	-9.459	0.3328	-7.977	0.3328	-3.252	0.3328	-1.389	0.3328	-1.795	0.3328	-3.806	0.3328	-2.366	0.3328	-2.851
	0.333	-5.902	0.333	-7.29	0.333	-7.462	0.333	-7.328	0.333	-9.535	0.333	-7.976	0.333	-3.226	0.333	-1.411	0.333	-1.767	0.333	-3.868	0.333	-2.388	0.333	-2.925
	0.3333	-5.923	0.3333	-7.295	0.3333	-7.476	0.3333	-7.362	0.3333	-9.601	0.3333	-7.972	0.3333	-3.248	0.3333	-1.439	0.3333	-1.748	0.3333	-3.908	0.3333	-2.45	0.3333	-2.986
	0.3335	-5.944	0.3335	-7.306	0.3335	-7.487	0.3335	-7.379	0.3335	-9.642	0.3335	-7.992	0.3335	-3.284	0.3335	-1.539	0.3335	-1.727	0.3335	-3.926	0.3335	-2.526	0.3335	-3.007
	0.3338	-5.977	0.3338	-7.324	0.3338	-7.502	0.3338	-7.393	0.3338	-9.673	0.3338	-8.013	0.3338	-3.317	0.3338	-1.59	0.3338	-1.705	0.3338	-3.93	0.3338	-2.595	0.3338	-2.994
	0.334	-6.016	0.334	-7.357	0.334	-7.533	0.334	-7.408	0.334	-9.715	0.334	-8.039	0.334	-3.357	0.334	-1.628	0.334	-1.678	0.334	-3.935	0.334	-2.641	0.334	-2.964
	0.3343	-6.068	0.3343	-7.409	0.3343	-7.567	0.3343	-7.43	0.3343	-9.755	0.3343	-8.084	0.3343	-3.339	0.3343	-1.674	0.3343	-1.646	0.3343	-3.944	0.3343	-2.674	0.3343	-2.937
	0.3345	-6.149	0.3345	-7.468	0.3345	-7.602	0.3345	-7.459	0.3345	-9.795	0.3345	-8.154	0.3345	-3.325	0.3345	-1.742	0.3345	-1.634	0.3345	-3.966	0.3345	-2.696	0.3345	-2.931
	0.3348	-6.207	0.3348	-7.524	0.3348	-7.643	0.3348	-7.5	0.3348	-9.834	0.3348	-8.201	0.3348	-3.291	0.3348	-1.835	0.3348	-1.661	0.3348	-4.011	0.3348	-2.709	0.3348	-2.951
	0.335	-6.207	0.335	-7.575	0.335	-7.681	0.335	-7.537	0.335	-9.869	0.335	-8.218	0.335	-3.231	0.335	-1.919	0.335	-1.727	0.335	-4.082	0.335	-2.712	0.335	-2.997
	0.3353	-6.188	0.3353	-7.628	0.3353	-7.708	0.3353	-7.573	0.3353	-9.897	0.3353	-8.231	0.3353	-3.213	0.3353	-1.955	0.3353	-1.821	0.3353	-4.165	0.3353	-2.7	0.3353	-3.057
	0.3355	-6.188	0.3355	-7.682	0.3355	-7.724	0.3355	-7.601	0.3355	-9.899	0.3355	-8.21	0.3355	-3.207	0.3355	-1.938	0.3355	-1.905	0.3355	-4.241	0.3355	-2.695	0.3355	-3.107
	0.3358	-6.205	0.3358	-7.731	0.3358	-7.735	0.3358	-7.631	0.3358	-9.874	0.3358	-8.207	0.3358	-3.208	0.3358	-1.825	0.3358	-1.973	0.3358	-4.292	0.3358	-2.718	0.3358	-3.132
	0.336	-6.24	0.336	-7.767	0.336	-7.758	0.336	-7.67	0.336	-9.829	0.336	-8.24	0.336	-3.224	0.336	-1.818	0.336	-2.004	0.336	-4.309	0.336	-2.77	0.336	-3.14
	0.3363	-6.288	0.3363	-7.786	0.3363	-7.809	0.3363	-7.714	0.3363	-9.801	0.3363	-8.319	0.3363	-3.24	0.3363	-1.844	0.3363	-1.975	0.3363	-4.303	0.3363	-2.831	0.3363	-3.145
	0.3365	-6.341	0.3365	-7.793	0.3365	-7.894	0.3365	-7.76	0.3365	-9.822	0.3365	-8.403	0.3365	-3.253	0.3365	-1.875	0.3365	-1.943	0.3365	-4.28	0.3365	-2.883	0.3365	-3.16
	0.3368	-6.395	0.3368	-7.79	0.3368	-7.982	0.3368	-7.805	0.3368	-9.869	0.3368	-8.481	0.3368	-3.245	0.3368	-1.905	0.3368	-1.954	0.3368	-4.267	0.3368	-2.929	0.3368	-3.195
	0.337	-6.42	0.337	-7.784	0.337	-8.026	0.337	-7.85	0.337	-9.943	0.337	-8.544	0.337	-3.234	0.337	-1.925	0.337	-2	0.337	-4.283	0.337	-2.978	0.337	-3.261
	0.3373	-6.417	0.3373	-7.782	0.3373	-8.015	0.3373	-7.888	0.3373	-10.01	0.3373	-8.556	0.3373	-3.232	0.3373	-1.951	0.3373	-2.033	0.3373	-4.328	0.3373	-3.023	0.3373	-3.318
	0.3375	-6.412	0.3375	-7.793	0.3375	-7.971	0.3375	-7.908	0.3375	-10.07	0.3375	-8.552	0.3375	-3.235	0.3375	-1.949	0.3375	-2.086	0.3375	-4.415	0.3375	-3.057	0.3375	-3.394
	0.3378	-6.388	0.3378	-7.82	0.3378	-7.926	0.3378	-7.915	0.3378	-10.13	0.3378	-8.552	0.3378	-3.262	0.3378	-1.946	0.3378	-2.109	0.3378	-4.502	0.3378	-3.081	0.3378	-3.411
	0.338	-6.384	0.338	-7.855	0.338	-7.893	0.338	-7.921	0.338	-10.18	0.338	-8.552	0.338	-3.281	0.338	-1.969	0.338	-2.123	0.338	-4.531	0.338	-3.104	0.338	-3.381
	0.3383	-6.401	0.3383	-7.89	0.3383	-7.884	0.3383	-7.937	0.3383	-10.2	0.3383	-8.547	0.3383	-3.289	0.3383	-1.971	0.3383	-2.153	0.3383	-4.502	0.3383	-3.133	0.3383	-3.325
	0.3385	-6.443	0.3385	-7.914	0.3385	-7.912	0.3385	-7.964	0.3385	-10.2	0.3385	-8.52	0.3385	-3.313	0.3385	-2.017	0.3385	-2.168	0.3385	-4.445	0.3385	-3.162	0.3385	-3.274
	0.3388	-6.494	0.3388	-7.927	0.3388	-7.99	0.3388	-8.001	0.3388	-10.2	0.3388	-8.467	0.3388	-3.334	0.3388	-2.056	0.3388	-2.139	0.3388	-4.411	0.3388	-3.187	0.3388	-3.249
	0.339	-6.538	0.339	-7.946	0.339	-8.066	0.339	-8.045	0.339	-10.2	0.339	-8.435	0.339	-3.308	0.339	-2.099	0.339	-2.133	0.339	-4.417	0.339	-3.209	0.339	-3.267
	0.3393	-6.559	0.3393	-7.987	0.3393	-8.101	0.3393	-8.092	0.3393	-10.22	0.3393	-8.42	0.3393	-3.287	0.3393	-2.13	0.3393	-2.157	0.3393	-4.454	0.3393	-3.236	0.3393	-3.338
	0.3395	-6.559	0.3395	-8.027	0.3395	-8.1	0.3395	-8.139	0.3395	-10.26	0.3395	-8.423	0.3395	-3.281	0.3395	-2.156	0.3395	-2.202	0.3395	-4.505	0.3395	-3.274	0.3395	-3.445
	0.3398	-6.561	0.3398	-8.061	0.3398	-8.07	0.3398	-8.184	0.3398	-10.29	0.3398	-8.453	0.3398	-3.289	0.3398	-2.19	0.3398	-2.262	0.3398	-4.561	0.3398	-3.305	0.3398	-3.538
	0.34	-6.573	0.34	-8.09	0.34	-8.024	0.34	-8.225	0.34	-10.32	0.34	-8.532	0.34	-3.313	0.34	-2.218	0.34	-2.279	0.34	-4.598	0.34	-3.326	0.34	-3.6
	0.3403	-6.601	0.3403	-8.109	0.3403	-8.009	0.3403	-8.263	0.3403	-10.34	0.3403	-8.625	0.3403	-3.345	0.3403	-2.26	0.3403	-2.267	0.3403	-4.602	0.3403	-3.335	0.3403	-3.648
	0.3405	-6.652	0.3405	-8.118	0.3405	-8.008	0.3405	-8.301	0.3405	-10.35	0.3405	-8.708	0.3405	-3.383	0.3405	-2.298	0.3405	-2.279	0.3405	-4.594	0.3405	-3.338	0.3405	-3.691
	0.3408	-6.708	0.3408	-8.128	0.3408	-8.02	0.3408	-8.335	0.3408	-10.35	0.3408	-8.772	0.3408	-3.396	0.3408	-2.354	0.3408	-2.287	0.3408	-4.619	0.3408	-3.344	0.3408	-3.722
	0.341	-6.762	0.341	-8.146	0.341	-8.04	0.341	-8.365	0.341	-10.38	0.341	-8.792	0.341	-3.412	0.341	-2.383	0.341	-2.303	0.341	-4.67	0.341	-3.362	0.341	-3.75
	0.3413	-6.818	0.3413	-8.176	0.3413	-8.022	0.3413	-8.396	0.3413	-10.43	0.3413	-8.791	0.3413	-3.424	0.3413	-2.468	0.3413	-2.231	0.3413	-4.729	0.3413	-3.402	0.3413	-3.792
	0.3415	-6.854	0.3415	-8.218	0.3415	-8.01	0.3415	-8.431	0.3415	-10.49	0.3415	-8.778	0.3415	-3.438	0.3415	-2.524	0.3415	-2.19	0.3415	-4.793	0.3415	-3.472	0.3415	-3.843
	0.3418	-6.858	0.3418	-8.269	0.3418	-8.011	0.3418	-8.467	0.3418	-10.57	0.3418	-8.773	0.3418	-3.466	0.3418	-2.565	0.3418	-2.22	0.3418	-4.84	0.3418	-3.564	0.3418	-3.881
	0.342	-6.86	0.342	-8.326	0.342	-7.998	0.342	-8.493	0.342	-10.66	0.342	-8.782	0.342	-3.492	0.342	-2.575	0.342	-2.25	0.342	-4.868	0.342	-3.658	0.342	-3.889
	0.3423	-6.871	0.3423	-8.379	0.3423	-8.02	0.3423	-8.508	0.3423	-10.76	0.3423	-8.806	0.3423	-3.524	0.3423	-2.533	0.3423	-2.269	0.3423	-4.895	0.3423	-3.728	0.3423	-3.881
	0.3425	-6.892	0.3425	-8.412	0.3425	-8.048	0.3425	-8.521	0.3425	-10.84	0.3425	-8.837	0.3425	-3.56	0.3425	-2.466	0.3425	-2.267	0.3425	-4.893	0.3425	-3.769	0.3425	-3.88
	0.3428	-6.929	0.3428	-8.427	0.3428	-8.099	0.3428	-8.539	0.3428	-10.9	0.3428	-8.887	0.3428	-3.604	0.3428	-2.415	0.3428	-2.268	0.3428	-4.88	0.3428	-3.782	0.3428	-3.89
	0.343	-6.983	0.343	-8.436	0.343	-8.154	0.343	-8.565	0.343	-10.94	0.343	-8.916	0.343	-3.645	0.343	-2.396	0.343	-2.295	0.343	-4.869	0.343	-3.778	0.343	-3.916
	0.3433	-7.009	0.3433	-8.451	0.3433	-8.207	0.3433	-8.599	0.3433	-10.94	0.3433	-8.938	0.3433	-3.669	0.3433	-2.41	0.3433	-2.421	0.3433	-4.877	0.3433	-3.769	0.3433	-3.963
	0.3435	-7.018	0.3435	-8.471	0.3435	-8.247	0.3435	-8.637	0.3435	-10.93	0.3435	-8.961	0.3435	-3.619	0.3435	-2.408	0.3435	-2.481	0.3435	-4.945	0.3435	-3.766	0.3435	-4.027
	0.3438	-7.02	0.3438	-8.493	0.3438	-8.261	0.3438	-8.681	0.3438	-10.94	0.3438	-8.995	0.3438	-3.592	0.3438	-2.389	0.3438	-2.542	0.3438	-5.058	0.3438	-3.771	0.3438	-4.101
	0.344	-7.022	0.344	-8.515	0.344	-8.259	0.344	-8.726	0.344	-10.98	0.344	-9.044	0.344	-3.593	0.344	-2.419	0.344	-2.605	0.344	-5.151	0.344	-3.79	0.344	-4.164
	0.3443	-7.039	0.3443	-8.545	0.3443	-8.258	0.3443	-8.766	0.3443	-10.99	0.3443	-9.109	0.3443	-3.618	0.3443	-2.467	0.3443	-2.67	0.3443	-5.173	0.3443	-3.826	0.3443	-4.204
	0.3445	-7.061	0.3445	-8.593	0.3445	-8.266	0.3445	-8.802	0.3445	-11.05	0.3445	-9.197	0.3445	-3.653	0.3445	-2.555	0.3445	-2.709	0.3445	-5.155	0.3445	-3.873	0.3445	-4.222
	0.3448	-7.088	0.3448	-8.632	0.3448	-8.271	0.3448	-8.834	0.3448	-11.11	0.3448	-9.285	0.3448	-3.71	0.3448	-2.621	0.3448	-2.695	0.3448	-5.117	0.3448	-3.92	0.3448	-4.236
	0.345	-7.125	0.345	-8.638	0.345	-8.276	0.345	-8.852	0.345	-11.15	0.345	-9.354	0.345	-3.724	0.345	-2.66	0.345	-2.69	0.345	-5.117	0.345	-3.958	0.345	-4.252
	0.3453	-7.171	0.3453	-8.633	0.3453	-8.284	0.3453	-8.855	0.3453	-11.18	0.3453	-9.403	0.3453	-3.736	0.3453	-2.693	0.3453	-2.729	0.3453	-5.136	0.3453	-3.983	0.3453	-4.27
	0.3455	-7.238	0.3455	-8.636	0.3455	-8.308	0.3455	-8.851	0.3455	-11.19	0.3455	-9.433	0.3455	-3.75	0.3455	-2.755	0.3455	-2.829	0.3455	-5.195	0.3455	-3.995	0.3455	-4.294
	0.3458	-7.29	0.3458	-8.651	0.3458	-8.332	0.3458	-8.852	0.3458	-11.2	0.3458	-9.465	0.3458	-3.762	0.3458	-2.85	0.3458	-2.882	0.3458	-5.272	0.3458	-4.001	0.3458	-4.334
	0.346	-7.314	0.346	-8.68	0.346	-8.338	0.346	-8.863	0.346	-11.21	0.346	-9.493	0.346	-3.777	0.346	-2.873	0.346	-2.93	0.346	-5.354	0.346	-4.014	0.346	-4.39
	0.3463	-7.304	0.3463	-8.721	0.3463	-8.362	0.3463	-8.883	0.3463	-11.24	0.3463	-9.533	0.3463	-3.792	0.3463	-2.879	0.3463	-2.972	0.3463	-5.407	0.3463	-4.042	0.3463	-4.455
	0.3465	-7.258	0.3465	-8.763	0.3465	-8.383	0.3465	-8.909	0.3465	-11.28	0.3465	-9.564	0.3465	-3.806	0.3465	-2.899	0.3465	-3.044	0.3465	-5.434	0.3465	-4.092	0.3465	-4.506
	0.3468	-7.237	0.3468	-8.791	0.3468	-8.445	0.3468	-8.939	0.3468	-11.35	0.3468	-9.601	0.3468	-3.831	0.3468	-2.928	0.3468	-3.099	0.3468	-5.451	0.3468	-4.161	0.3468	-4.529
	0.347	-7.253	0.347	-8.803	0.347	-8.487	0.347	-8.965	0.347	-11.41	0.347	-9.64	0.347	-3.846	0.347	-2.954	0.347	-3.12	0.347	-5.471	0.347	-4.243	0.347	-4.547
	0.3473	-7.306	0.3473	-8.812	0.3473	-8.518	0.3473	-8.986	0.3473	-11.47	0.3473	-9.684	0.3473	-3.847	0.3473	-2.959	0.3473	-3.097	0.3473	-5.504	0.3473	-4.325	0.3473	-4.588
	0.3475	-7.397	0.3475	-8.832	0.3475	-8.536	0.3475	-9.009	0.3475	-11.51	0.3475	-9.741	0.3475	-3.854	0.3475	-2.94	0.3475	-3.132	0.3475	-5.539	0.3475	-4.393	0.3475	-4.629
	0.3478	-7.49	0.3478	-8.866	0.3478	-8.548	0.3478	-9.042	0.3478	-11.55	0.3478	-9.8	0.3478	-3.853	0.3478	-2.927	0.3478	-3.172	0.3478	-5.583	0.3478	-4.432	0.3478	-4.644
	0.348	-7.582	0.348	-8.909	0.348	-8.571	0.348	-9.082	0.348	-11.6	0.348	-9.868	0.348	-3.848	0.348	-2.957	0.348	-3.119	0.348	-5.617	0.348	-4.443	0.348	-4.647
	0.3483	-7.642	0.3483	-8.951	0.3483	-8.603	0.3483	-9.128	0.3483	-11.66	0.3483	-9.909	0.3483	-3.854	0.3483	-2.992	0.3483	-3.169	0.3483	-5.64	0.3483	-4.45	0.3483	-4.667
	0.3485	-7.664	0.3485	-8.985	0.3485	-8.62	0.3485	-9.175	0.3485	-11.71	0.3485	-9.924	0.3485	-3.865	0.3485	-3.031	0.3485	-3.184	0.3485	-5.644	0.3485	-4.456	0.3485	-4.719
	0.3488	-7.643	0.3488	-9.009	0.3488	-8.629	0.3488	-9.216	0.3488	-11.74	0.3488	-9.92	0.3488	-3.877	0.3488	-3.069	0.3488	-3.195	0.3488	-5.657	0.3488	-4.463	0.3488	-4.772
	0.349	-7.598	0.349	-9.026	0.349	-8.638	0.349	-9.248	0.349	-11.74	0.349	-9.909	0.349	-3.89	0.349	-3.103	0.349	-3.211	0.349	-5.687	0.349	-4.499	0.349	-4.81
	0.3493	-7.528	0.3493	-9.042	0.3493	-8.65	0.3493	-9.271	0.3493	-11.72	0.3493	-9.917	0.3493	-3.895	0.3493	-3.137	0.3493	-3.231	0.3493	-5.717	0.3493	-4.569	0.3493	-4.839
	0.3495	-7.473	0.3495	-9.07	0.3495	-8.663	0.3495	-9.288	0.3495	-11.7	0.3495	-9.949	0.3495	-3.901	0.3495	-3.18	0.3495	-3.242	0.3495	-5.742	0.3495	-4.657	0.3495	-4.868
	0.3498	-7.457	0.3498	-9.113	0.3498	-8.679	0.3498	-9.307	0.3498	-11.68	0.3498	-10.01	0.3498	-3.954	0.3498	-3.222	0.3498	-3.257	0.3498	-5.761	0.3498	-4.734	0.3498	-4.887
	0.35	-7.494	0.35	-9.166	0.35	-8.691	0.35	-9.335	0.35	-11.67	0.35	-10.1	0.35	-4.001	0.35	-3.236	0.35	-3.289	0.35	-5.773	0.35	-4.779	0.35	-4.875
	0.3503	-7.573	0.3503	-9.217	0.3503	-8.7	0.3503	-9.374	0.3503	-11.69	0.3503	-10.19	0.3503	-4.035	0.3503	-3.21	0.3503	-3.323	0.3503	-5.776	0.3503	-4.795	0.3503	-4.841
	0.3505	-7.674	0.3505	-9.258	0.3505	-8.722	0.3505	-9.422	0.3505	-11.73	0.3505	-10.24	0.3505	-4.073	0.3505	-3.173	0.3505	-3.338	0.3505	-5.784	0.3505	-4.774	0.3505	-4.823
	0.3508	-7.759	0.3508	-9.284	0.3508	-8.776	0.3508	-9.467	0.3508	-11.79	0.3508	-10.26	0.3508	-4.102	0.3508	-3.165	0.3508	-3.359	0.3508	-5.789	0.3508	-4.754	0.3508	-4.843
	0.351	-7.833	0.351	-9.297	0.351	-8.855	0.351	-9.505	0.351	-11.84	0.351	-10.25	0.351	-4.099	0.351	-3.161	0.351	-3.369	0.351	-5.813	0.351	-4.731	0.351	-4.904
	0.3513	-7.878	0.3513	-9.305	0.3513	-8.92	0.3513	-9.53	0.3513	-11.88	0.3513	-10.23	0.3513	-4.125	0.3513	-3.2	0.3513	-3.368	0.3513	-5.877	0.3513	-4.74	0.3513	-4.996
	0.3515	-7.878	0.3515	-9.324	0.3515	-8.96	0.3515	-9.545	0.3515	-11.92	0.3515	-10.24	0.3515	-4.144	0.3515	-3.237	0.3515	-3.379	0.3515	-5.947	0.3515	-4.779	0.3515	-5.102
	0.3518	-7.857	0.3518	-9.368	0.3518	-8.986	0.3518	-9.555	0.3518	-11.96	0.3518	-10.3	0.3518	-4.171	0.3518	-3.271	0.3518	-3.379	0.3518	-6.013	0.3518	-4.838	0.3518	-5.187
	0.352	-7.854	0.352	-9.428	0.352	-9.009	0.352	-9.564	0.352	-11.97	0.352	-10.39	0.352	-4.165	0.352	-3.302	0.352	-3.377	0.352	-6.07	0.352	-4.903	0.352	-5.242
	0.3523	-7.886	0.3523	-9.483	0.3523	-9.027	0.3523	-9.586	0.3523	-11.99	0.3523	-10.48	0.3523	-4.161	0.3523	-3.335	0.3523	-3.392	0.3523	-6.097	0.3523	-4.962	0.3523	-5.284
	0.3525	-7.972	0.3525	-9.519	0.3525	-9.042	0.3525	-9.61	0.3525	-12.02	0.3525	-10.57	0.3525	-4.153	0.3525	-3.371	0.3525	-3.449	0.3525	-6.11	0.3525	-5.008	0.3525	-5.334
	0.3528	-8.039	0.3528	-9.538	0.3528	-9.053	0.3528	-9.639	0.3528	-12.04	0.3528	-10.6	0.3528	-4.166	0.3528	-3.413	0.3528	-3.484	0.3528	-6.137	0.3528	-5.045	0.3528	-5.421
	0.353	-8.094	0.353	-9.543	0.353	-9.076	0.353	-9.671	0.353	-12.05	0.353	-10.6	0.353	-4.19	0.353	-3.458	0.353	-3.563	0.353	-6.153	0.353	-5.074	0.353	-5.471
	0.3533	-8.146	0.3533	-9.541	0.3533	-9.084	0.3533	-9.716	0.3533	-12.06	0.3533	-10.58	0.3533	-4.188	0.3533	-3.5	0.3533	-3.587	0.3533	-6.172	0.3533	-5.099	0.3533	-5.498
	0.3535	-8.191	0.3535	-9.541	0.3535	-9.095	0.3535	-9.764	0.3535	-12.08	0.3535	-10.57	0.3535	-4.194	0.3535	-3.535	0.3535	-3.559	0.3535	-6.198	0.3535	-5.127	0.3535	-5.526
	0.3538	-8.248	0.3538	-9.562	0.3538	-9.113	0.3538	-9.81	0.3538	-12.12	0.3538	-10.58	0.3538	-4.209	0.3538	-3.548	0.3538	-3.526	0.3538	-6.237	0.3538	-5.164	0.3538	-5.538
	0.354	-8.362	0.354	-9.615	0.354	-9.139	0.354	-9.853	0.354	-12.18	0.354	-10.64	0.354	-4.245	0.354	-3.547	0.354	-3.508	0.354	-6.279	0.354	-5.205	0.354	-5.579
	0.3543	-8.508	0.3543	-9.689	0.3543	-9.168	0.3543	-9.894	0.3543	-12.24	0.3543	-10.72	0.3543	-4.288	0.3543	-3.542	0.3543	-3.486	0.3543	-6.293	0.3543	-5.243	0.3543	-5.61
	0.3545	-8.645	0.3545	-9.759	0.3545	-9.199	0.3545	-9.934	0.3545	-12.32	0.3545	-10.8	0.3545	-4.334	0.3545	-3.542	0.3545	-3.498	0.3545	-6.329	0.3545	-5.275	0.3545	-5.61
	0.3548	-8.764	0.3548	-9.809	0.3548	-9.239	0.3548	-9.968	0.3548	-12.38	0.3548	-10.86	0.3548	-4.36	0.3548	-3.56	0.3548	-3.556	0.3548	-6.364	0.3548	-5.312	0.3548	-5.573
	0.355	-8.815	0.355	-9.838	0.355	-9.296	0.355	-9.993	0.355	-12.41	0.355	-10.89	0.355	-4.385	0.355	-3.6	0.355	-3.62	0.355	-6.399	0.355	-5.335	0.355	-5.518
	0.3553	-8.803	0.3553	-9.844	0.3553	-9.355	0.3553	-10.01	0.3553	-12.42	0.3553	-10.91	0.3553	-4.406	0.3553	-3.636	0.3553	-3.668	0.3553	-6.441	0.3553	-5.373	0.3553	-5.479
	0.3555	-8.757	0.3555	-9.833	0.3555	-9.393	0.3555	-10.01	0.3555	-12.41	0.3555	-10.9	0.3555	-4.423	0.3555	-3.648	0.3555	-3.7	0.3555	-6.488	0.3555	-5.4	0.3555	-5.479
	0.3558	-8.706	0.3558	-9.827	0.3558	-9.413	0.3558	-10.03	0.3558	-12.41	0.3558	-10.9	0.3558	-4.432	0.3558	-3.646	0.3558	-3.727	0.3558	-6.541	0.3558	-5.435	0.3558	-5.506
	0.356	-8.674	0.356	-9.844	0.356	-9.402	0.356	-10.07	0.356	-12.42	0.356	-10.9	0.356	-4.433	0.356	-3.643	0.356	-3.782	0.356	-6.6	0.356	-5.495	0.356	-5.592
	0.3563	-8.698	0.3563	-9.89	0.3563	-9.393	0.3563	-10.12	0.3563	-12.45	0.3563	-10.94	0.3563	-4.447	0.3563	-3.655	0.3563	-3.843	0.3563	-6.672	0.3563	-5.562	0.3563	-5.723
	0.3565	-8.749	0.3565	-9.959	0.3565	-9.387	0.3565	-10.18	0.3565	-12.49	0.3565	-11	0.3565	-4.438	0.3565	-3.659	0.3565	-3.866	0.3565	-6.758	0.3565	-5.609	0.3565	-5.857
	0.3568	-8.807	0.3568	-10.03	0.3568	-9.388	0.3568	-10.23	0.3568	-12.55	0.3568	-11.05	0.3568	-4.444	0.3568	-3.681	0.3568	-3.849	0.3568	-6.836	0.3568	-5.638	0.3568	-5.964
	0.357	-8.871	0.357	-10.09	0.357	-9.403	0.357	-10.28	0.357	-12.62	0.357	-11.1	0.357	-4.482	0.357	-3.708	0.357	-3.834	0.357	-6.893	0.357	-5.66	0.357	-6.043
	0.3573	-8.937	0.3573	-10.13	0.3573	-9.442	0.3573	-10.32	0.3573	-12.67	0.3573	-11.13	0.3573	-4.524	0.3573	-3.748	0.3573	-3.827	0.3573	-6.923	0.3573	-5.684	0.3573	-6.112
	0.3575	-8.985	0.3575	-10.17	0.3575	-9.501	0.3575	-10.34	0.3575	-12.7	0.3575	-11.16	0.3575	-4.543	0.3575	-3.789	0.3575	-3.817	0.3575	-6.919	0.3575	-5.705	0.3575	-6.137
	0.3578	-9.021	0.3578	-10.19	0.3578	-9.563	0.3578	-10.34	0.3578	-12.71	0.3578	-11.18	0.3578	-4.544	0.3578	-3.827	0.3578	-3.805	0.3578	-6.899	0.3578	-5.722	0.3578	-6.099
	0.358	-9.005	0.358	-10.2	0.358	-9.62	0.358	-10.34	0.358	-12.73	0.358	-11.2	0.358	-4.545	0.358	-3.825	0.358	-3.783	0.358	-6.892	0.358	-5.735	0.358	-6.086
	0.3583	-8.972	0.3583	-10.21	0.3583	-9.65	0.3583	-10.35	0.3583	-12.76	0.3583	-11.24	0.3583	-4.538	0.3583	-3.854	0.3583	-3.754	0.3583	-6.878	0.3583	-5.771	0.3583	-6.118
	0.3585	-8.952	0.3585	-10.22	0.3585	-9.659	0.3585	-10.37	0.3585	-12.81	0.3585	-11.28	0.3585	-4.543	0.3585	-3.857	0.3585	-3.761	0.3585	-6.876	0.3585	-5.8	0.3585	-6.181
	0.3588	-8.962	0.3588	-10.24	0.3588	-9.666	0.3588	-10.41	0.3588	-12.88	0.3588	-11.3	0.3588	-4.569	0.3588	-3.85	0.3588	-3.813	0.3588	-6.901	0.3588	-5.849	0.3588	-6.27
	0.359	-8.996	0.359	-10.27	0.359	-9.687	0.359	-10.46	0.359	-12.94	0.359	-11.31	0.359	-4.632	0.359	-3.846	0.359	-3.892	0.359	-6.946	0.359	-5.901	0.359	-6.382
	0.3593	-9.042	0.3593	-10.3	0.3593	-9.738	0.3593	-10.5	0.3593	-12.99	0.3593	-11.34	0.3593	-4.682	0.3593	-3.862	0.3593	-3.956	0.3593	-7.004	0.3593	-5.946	0.3593	-6.478
	0.3595	-9.098	0.3595	-10.33	0.3595	-9.815	0.3595	-10.52	0.3595	-13.03	0.3595	-11.37	0.3595	-4.686	0.3595	-3.944	0.3595	-3.981	0.3595	-7.074	0.3595	-5.978	0.3595	-6.547
	0.3598	-9.13	0.3598	-10.35	0.3598	-9.902	0.3598	-10.53	0.3598	-13.09	0.3598	-11.42	0.3598	-4.646	0.3598	-3.918	0.3598	-3.963	0.3598	-7.133	0.3598	-5.986	0.3598	-6.596
	0.36	-9.132	0.36	-10.37	0.36	-9.97	0.36	-10.51	0.36	-13.13	0.36	-11.47	0.36	-4.594	0.36	-3.883	0.36	-3.93	0.36	-7.159	0.36	-5.968	0.36	-6.608
	0.3603	-9.105	0.3603	-10.36	0.3603	-9.996	0.3603	-10.49	0.3603	-13.14	0.3603	-11.49	0.3603	-4.534	0.3603	-3.81	0.3603	-3.904	0.3603	-7.133	0.3603	-5.936	0.3603	-6.579
	0.3605	-9.064	0.3605	-10.35	0.3605	-9.974	0.3605	-10.47	0.3605	-13.12	0.3605	-11.46	0.3605	-4.475	0.3605	-3.754	0.3605	-3.864	0.3605	-7.086	0.3605	-5.899	0.3605	-6.549
	0.3608	-9.022	0.3608	-10.33	0.3608	-9.913	0.3608	-10.48	0.3608	-13.07	0.3608	-11.4	0.3608	-4.426	0.3608	-3.71	0.3608	-3.771	0.3608	-7.03	0.3608	-5.869	0.3608	-6.533
	0.361	-9.008	0.361	-10.3	0.361	-9.829	0.361	-10.5	0.361	-13.02	0.361	-11.35	0.361	-4.413	0.361	-3.672	0.361	-3.705	0.361	-6.969	0.361	-5.857	0.361	-6.533
	0.3613	-9.017	0.3613	-10.27	0.3613	-9.752	0.3613	-10.53	0.3613	-12.99	0.3613	-11.31	0.3613	-4.432	0.3613	-3.628	0.3613	-3.706	0.3613	-6.904	0.3613	-5.857	0.3613	-6.541
	0.3615	-9.044	0.3615	-10.24	0.3615	-9.722	0.3615	-10.53	0.3615	-12.96	0.3615	-11.29	0.3615	-4.465	0.3615	-3.587	0.3615	-3.796	0.3615	-6.845	0.3615	-5.857	0.3615	-6.554
	0.3618	-9.061	0.3618	-10.2	0.3618	-9.743	0.3618	-10.52	0.3618	-12.94	0.3618	-11.29	0.3618	-4.474	0.3618	-3.534	0.3618	-3.82	0.3618	-6.814	0.3618	-5.849	0.3618	-6.565
	0.362	-9.035	0.362	-10.17	0.362	-9.786	0.362	-10.49	0.362	-12.93	0.362	-11.3	0.362	-4.444	0.362	-3.482	0.362	-3.815	0.362	-6.807	0.362	-5.824	0.362	-6.566
	0.3623	-8.988	0.3623	-10.13	0.3623	-9.807	0.3623	-10.43	0.3623	-12.91	0.3623	-11.34	0.3623	-4.43	0.3623	-3.406	0.3623	-3.793	0.3623	-6.798	0.3623	-5.777	0.3623	-6.55
	0.3625	-8.926	0.3625	-10.1	0.3625	-9.78	0.3625	-10.36	0.3625	-12.9	0.3625	-11.37	0.3625	-4.366	0.3625	-3.357	0.3625	-3.767	0.3625	-6.785	0.3625	-5.706	0.3625	-6.505
	0.3628	-8.881	0.3628	-10.07	0.3628	-9.708	0.3628	-10.29	0.3628	-12.88	0.3628	-11.37	0.3628	-4.308	0.3628	-3.34	0.3628	-3.725	0.3628	-6.758	0.3628	-5.626	0.3628	-6.442
	0.363	-8.842	0.363	-10.05	0.363	-9.615	0.363	-10.26	0.363	-12.85	0.363	-11.33	0.363	-4.304	0.363	-3.333	0.363	-3.722	0.363	-6.718	0.363	-5.553	0.363	-6.388
	0.3633	-8.823	0.3633	-10.02	0.3633	-9.527	0.3633	-10.25	0.3633	-12.8	0.3633	-11.27	0.3633	-4.348	0.3633	-3.32	0.3633	-3.709	0.3633	-6.675	0.3633	-5.506	0.3633	-6.35
	0.3635	-8.806	0.3635	-9.99	0.3635	-9.486	0.3635	-10.25	0.3635	-12.75	0.3635	-11.22	0.3635	-4.394	0.3635	-3.29	0.3635	-3.652	0.3635	-6.635	0.3635	-5.489	0.3635	-6.328
	0.3638	-8.797	0.3638	-9.959	0.3638	-9.507	0.3638	-10.25	0.3638	-12.69	0.3638	-11.17	0.3638	-4.402	0.3638	-3.252	0.3638	-3.54	0.3638	-6.598	0.3638	-5.517	0.3638	-6.305
	0.364	-8.799	0.364	-9.93	0.364	-9.571	0.364	-10.24	0.364	-12.69	0.364	-11.15	0.364	-4.383	0.364	-3.213	0.364	-3.456	0.364	-6.569	0.364	-5.519	0.364	-6.278
	0.3643	-8.807	0.3643	-9.902	0.3643	-9.64	0.3643	-10.22	0.3643	-12.73	0.3643	-11.14	0.3643	-4.332	0.3643	-3.177	0.3643	-3.428	0.3643	-6.567	0.3643	-5.509	0.3643	-6.249
	0.3645	-8.836	0.3645	-9.874	0.3645	-9.674	0.3645	-10.21	0.3645	-12.76	0.3645	-11.18	0.3645	-4.247	0.3645	-3.15	0.3645	-3.46	0.3645	-6.586	0.3645	-5.484	0.3645	-6.222
	0.3648	-8.832	0.3648	-9.843	0.3648	-9.654	0.3648	-10.18	0.3648	-12.77	0.3648	-11.22	0.3648	-4.16	0.3648	-3.137	0.3648	-3.524	0.3648	-6.602	0.3648	-5.445	0.3648	-6.21
	0.365	-8.834	0.365	-9.802	0.365	-9.577	0.365	-10.15	0.365	-12.75	0.365	-11.22	0.365	-4.092	0.365	-3.137	0.365	-3.611	0.365	-6.615	0.365	-5.405	0.365	-6.193
	0.3653	-8.826	0.3653	-9.752	0.3653	-9.466	0.3653	-10.14	0.3653	-12.69	0.3653	-11.19	0.3653	-4.072	0.3653	-3.146	0.3653	-3.697	0.3653	-6.619	0.3653	-5.377	0.3653	-6.164
	0.3655	-8.819	0.3655	-9.706	0.3655	-9.369	0.3655	-10.13	0.3655	-12.61	0.3655	-11.15	0.3655	-4.093	0.3655	-3.159	0.3655	-3.724	0.3655	-6.612	0.3655	-5.36	0.3655	-6.131
	0.3658	-8.779	0.3658	-9.672	0.3658	-9.328	0.3658	-10.1	0.3658	-12.53	0.3658	-11.1	0.3658	-4.121	0.3658	-3.162	0.3658	-3.68	0.3658	-6.603	0.3658	-5.345	0.3658	-6.097
	0.366	-8.728	0.366	-9.657	0.366	-9.358	0.366	-10.08	0.366	-12.48	0.366	-11.07	0.366	-4.137	0.366	-3.166	0.366	-3.639	0.366	-6.593	0.366	-5.311	0.366	-6.058
	0.3663	-8.725	0.3663	-9.66	0.3663	-9.416	0.3663	-10.05	0.3663	-12.46	0.3663	-11.03	0.3663	-4.145	0.3663	-3.17	0.3663	-3.652	0.3663	-6.558	0.3663	-5.262	0.3663	-6.015
	0.3665	-8.699	0.3665	-9.673	0.3665	-9.449	0.3665	-10.02	0.3665	-12.46	0.3665	-11.01	0.3665	-4.135	0.3665	-3.149	0.3665	-3.669	0.3665	-6.478	0.3665	-5.213	0.3665	-5.974
	0.3668	-8.68	0.3668	-9.683	0.3668	-9.445	0.3668	-10	0.3668	-12.46	0.3668	-11	0.3668	-4.113	0.3668	-3.124	0.3668	-3.719	0.3668	-6.393	0.3668	-5.17	0.3668	-5.944
	0.367	-8.648	0.367	-9.679	0.367	-9.408	0.367	-9.998	0.367	-12.46	0.367	-11	0.367	-4.095	0.367	-3.076	0.367	-3.755	0.367	-6.338	0.367	-5.134	0.367	-5.922
	0.3673	-8.61	0.3673	-9.658	0.3673	-9.346	0.3673	-9.999	0.3673	-12.44	0.3673	-11	0.3673	-4.083	0.3673	-3.058	0.3673	-3.781	0.3673	-6.303	0.3673	-5.102	0.3673	-5.892
	0.3675	-8.587	0.3675	-9.619	0.3675	-9.272	0.3675	-10	0.3675	-12.42	0.3675	-10.97	0.3675	-4.057	0.3675	-3.038	0.3675	-3.776	0.3675	-6.274	0.3675	-5.066	0.3675	-5.843
	0.3678	-8.568	0.3678	-9.563	0.3678	-9.198	0.3678	-10	0.3678	-12.3	0.3678	-10.94	0.3678	-4.009	0.3678	-3.007	0.3678	-3.72	0.3678	-6.245	0.3678	-5.02	0.3678	-5.785
	0.368	-8.558	0.368	-9.5	0.368	-9.144	0.368	-9.982	0.368	-12.23	0.368	-10.9	0.368	-3.953	0.368	-2.966	0.368	-3.614	0.368	-6.211	0.368	-4.963	0.368	-5.736
	0.3683	-8.547	0.3683	-9.449	0.3683	-9.144	0.3683	-9.948	0.3683	-12.19	0.3683	-10.86	0.3683	-3.911	0.3683	-2.918	0.3683	-3.505	0.3683	-6.167	0.3683	-4.907	0.3683	-5.701
	0.3685	-8.551	0.3685	-9.426	0.3685	-9.201	0.3685	-9.909	0.3685	-12.19	0.3685	-10.82	0.3685	-3.879	0.3685	-2.866	0.3685	-3.449	0.3685	-6.122	0.3685	-4.879	0.3685	-5.683
	0.3688	-8.575	0.3688	-9.427	0.3688	-9.247	0.3688	-9.881	0.3688	-12.2	0.3688	-10.8	0.3688	-3.861	0.3688	-2.824	0.3688	-3.487	0.3688	-6.092	0.3688	-4.86	0.3688	-5.679
	0.369	-8.607	0.369	-9.433	0.369	-9.269	0.369	-9.876	0.369	-12.21	0.369	-10.81	0.369	-3.839	0.369	-2.811	0.369	-3.537	0.369	-6.063	0.369	-4.832	0.369	-5.675
	0.3693	-8.633	0.3693	-9.426	0.3693	-9.263	0.3693	-9.888	0.3693	-12.22	0.3693	-10.83	0.3693	-3.822	0.3693	-2.824	0.3693	-3.59	0.3693	-6.058	0.3693	-4.811	0.3693	-5.652
	0.3695	-8.632	0.3695	-9.4	0.3695	-9.218	0.3695	-9.905	0.3695	-12.22	0.3695	-10.84	0.3695	-3.813	0.3695	-2.833	0.3695	-3.614	0.3695	-6.054	0.3695	-4.802	0.3695	-5.619
	0.3698	-8.6	0.3698	-9.363	0.3698	-9.134	0.3698	-9.917	0.3698	-12.2	0.3698	-10.84	0.3698	-3.81	0.3698	-2.819	0.3698	-3.619	0.3698	-6.041	0.3698	-4.794	0.3698	-5.589
	0.37	-8.534	0.37	-9.325	0.37	-9.041	0.37	-9.923	0.37	-12.11	0.37	-10.83	0.37	-3.803	0.37	-2.789	0.37	-3.607	0.37	-6.046	0.37	-4.764	0.37	-5.556
	0.3703	-8.474	0.3703	-9.289	0.3703	-8.963	0.3703	-9.926	0.3703	-12.04	0.3703	-10.81	0.3703	-3.799	0.3703	-2.765	0.3703	-3.589	0.3703	-6.044	0.3703	-4.701	0.3703	-5.518
	0.3705	-8.426	0.3705	-9.258	0.3705	-8.909	0.3705	-9.915	0.3705	-11.98	0.3705	-10.74	0.3705	-3.774	0.3705	-2.756	0.3705	-3.55	0.3705	-6.028	0.3705	-4.609	0.3705	-5.479
	0.3708	-8.403	0.3708	-9.241	0.3708	-8.883	0.3708	-9.892	0.3708	-11.95	0.3708	-10.69	0.3708	-3.736	0.3708	-2.755	0.3708	-3.518	0.3708	-6.004	0.3708	-4.524	0.3708	-5.447
	0.371	-8.407	0.371	-9.236	0.371	-8.882	0.371	-9.861	0.371	-11.92	0.371	-10.63	0.371	-3.69	0.371	-2.752	0.371	-3.46	0.371	-5.967	0.371	-4.477	0.371	-5.423
	0.3713	-8.407	0.3713	-9.233	0.3713	-8.895	0.3713	-9.831	0.3713	-11.9	0.3713	-10.6	0.3713	-3.635	0.3713	-2.732	0.3713	-3.397	0.3713	-5.918	0.3713	-4.475	0.3713	-5.405
	0.3715	-8.395	0.3715	-9.215	0.3715	-8.899	0.3715	-9.8	0.3715	-11.88	0.3715	-10.59	0.3715	-3.595	0.3715	-2.742	0.3715	-3.351	0.3715	-5.866	0.3715	-4.508	0.3715	-5.385
	0.3718	-8.362	0.3718	-9.179	0.3718	-8.879	0.3718	-9.765	0.3718	-11.84	0.3718	-10.63	0.3718	-3.583	0.3718	-2.719	0.3718	-3.279	0.3718	-5.834	0.3718	-4.556	0.3718	-5.365
	0.372	-8.291	0.372	-9.131	0.372	-8.833	0.372	-9.727	0.372	-11.82	0.372	-10.67	0.372	-3.586	0.372	-2.754	0.372	-3.233	0.372	-5.814	0.372	-4.6	0.372	-5.343
	0.3723	-8.206	0.3723	-9.08	0.3723	-8.774	0.3723	-9.689	0.3723	-11.79	0.3723	-10.67	0.3723	-3.581	0.3723	-2.786	0.3723	-3.186	0.3723	-5.781	0.3723	-4.615	0.3723	-5.307
	0.3725	-8.179	0.3725	-9.039	0.3725	-8.726	0.3725	-9.645	0.3725	-11.79	0.3725	-10.65	0.3725	-3.556	0.3725	-2.8	0.3725	-3.154	0.3725	-5.725	0.3725	-4.588	0.3725	-5.253
	0.3728	-8.181	0.3728	-9.012	0.3728	-8.699	0.3728	-9.6	0.3728	-11.79	0.3728	-10.59	0.3728	-3.532	0.3728	-2.785	0.3728	-3.132	0.3728	-5.664	0.3728	-4.522	0.3728	-5.185
	0.373	-8.186	0.373	-9.004	0.373	-8.69	0.373	-9.572	0.373	-11.78	0.373	-10.51	0.373	-3.517	0.373	-2.729	0.373	-3.119	0.373	-5.611	0.373	-4.43	0.373	-5.117
	0.3733	-8.188	0.3733	-9.011	0.3733	-8.684	0.3733	-9.549	0.3733	-11.75	0.3733	-10.46	0.3733	-3.508	0.3733	-2.704	0.3733	-3.123	0.3733	-5.565	0.3733	-4.33	0.3733	-5.082
	0.3735	-8.185	0.3735	-9.018	0.3735	-8.679	0.3735	-9.521	0.3735	-11.73	0.3735	-10.42	0.3735	-3.508	0.3735	-2.713	0.3735	-3.127	0.3735	-5.546	0.3735	-4.252	0.3735	-5.087
	0.3738	-8.185	0.3738	-9.01	0.3738	-8.663	0.3738	-9.488	0.3738	-11.71	0.3738	-10.39	0.3738	-3.522	0.3738	-2.701	0.3738	-3.126	0.3738	-5.545	0.3738	-4.207	0.3738	-5.097
	0.374	-8.195	0.374	-8.996	0.374	-8.633	0.374	-9.454	0.374	-11.7	0.374	-10.38	0.374	-3.542	0.374	-2.687	0.374	-3.144	0.374	-5.489	0.374	-4.187	0.374	-5.126
	0.3743	-8.237	0.3743	-8.982	0.3743	-8.597	0.3743	-9.423	0.3743	-11.69	0.3743	-10.39	0.3743	-3.565	0.3743	-2.624	0.3743	-3.127	0.3743	-5.468	0.3743	-4.178	0.3743	-5.131
	0.3745	-8.262	0.3745	-8.964	0.3745	-8.567	0.3745	-9.403	0.3745	-11.7	0.3745	-10.38	0.3745	-3.58	0.3745	-2.579	0.3745	-3.092	0.3745	-5.434	0.3745	-4.163	0.3745	-5.105
	0.3748	-8.245	0.3748	-8.943	0.3748	-8.561	0.3748	-9.399	0.3748	-11.72	0.3748	-10.36	0.3748	-3.581	0.3748	-2.537	0.3748	-3.074	0.3748	-5.376	0.3748	-4.126	0.3748	-5.046
	0.375	-8.206	0.375	-8.923	0.375	-8.522	0.375	-9.407	0.375	-11.75	0.375	-10.34	0.375	-3.568	0.375	-2.496	0.375	-3.072	0.375	-5.315	0.375	-4.066	0.375	-4.96
	0.3753	-8.176	0.3753	-8.912	0.3753	-8.471	0.3753	-9.423	0.3753	-11.75	0.3753	-10.32	0.3753	-3.534	0.3753	-2.476	0.3753	-3.088	0.3753	-5.275	0.3753	-4.002	0.3753	-4.847
	0.3755	-8.143	0.3755	-8.906	0.3755	-8.403	0.3755	-9.436	0.3755	-11.74	0.3755	-10.27	0.3755	-3.476	0.3755	-2.471	0.3755	-3.129	0.3755	-5.251	0.3755	-3.959	0.3755	-4.709
	0.3758	-8.065	0.3758	-8.898	0.3758	-8.345	0.3758	-9.426	0.3758	-11.72	0.3758	-10.24	0.3758	-3.426	0.3758	-2.461	0.3758	-3.156	0.3758	-5.231	0.3758	-3.942	0.3758	-4.606
	0.376	-8.009	0.376	-8.879	0.376	-8.313	0.376	-9.399	0.376	-11.68	0.376	-10.22	0.376	-3.402	0.376	-2.443	0.376	-3.172	0.376	-5.213	0.376	-3.944	0.376	-4.563
	0.3763	-7.953	0.3763	-8.851	0.3763	-8.29	0.3763	-9.36	0.3763	-11.64	0.3763	-10.19	0.3763	-3.389	0.3763	-2.416	0.3763	-3.174	0.3763	-5.202	0.3763	-3.947	0.3763	-4.56
	0.3765	-7.92	0.3765	-8.825	0.3765	-8.272	0.3765	-9.329	0.3765	-11.54	0.3765	-10.14	0.3765	-3.374	0.3765	-2.406	0.3765	-3.15	0.3765	-5.198	0.3765	-3.941	0.3765	-4.561
	0.3768	-7.893	0.3768	-8.803	0.3768	-8.268	0.3768	-9.309	0.3768	-11.48	0.3768	-10.08	0.3768	-3.355	0.3768	-2.412	0.3768	-3.109	0.3768	-5.186	0.3768	-3.905	0.3768	-4.545
	0.377	-7.887	0.377	-8.783	0.377	-8.285	0.377	-9.3	0.377	-11.42	0.377	-10.01	0.377	-3.31	0.377	-2.443	0.377	-3.045	0.377	-5.16	0.377	-3.832	0.377	-4.508
	0.3773	-7.898	0.3773	-8.765	0.3773	-8.304	0.3773	-9.295	0.3773	-11.38	0.3773	-9.96	0.3773	-3.23	0.3773	-2.482	0.3773	-2.965	0.3773	-5.137	0.3773	-3.756	0.3773	-4.444
	0.3775	-7.928	0.3775	-8.748	0.3775	-8.306	0.3775	-9.273	0.3775	-11.26	0.3775	-9.945	0.3775	-3.116	0.3775	-2.506	0.3775	-2.882	0.3775	-5.111	0.3775	-3.678	0.3775	-4.345
	0.3778	-7.948	0.3778	-8.738	0.3778	-8.277	0.3778	-9.233	0.3778	-11.23	0.3778	-9.929	0.3778	-3.026	0.3778	-2.49	0.3778	-2.8	0.3778	-5.128	0.3778	-3.624	0.3778	-4.232
	0.378	-7.936	0.378	-8.723	0.378	-8.21	0.378	-9.175	0.378	-11.23	0.378	-9.934	0.378	-2.987	0.378	-2.44	0.378	-2.635	0.378	-5.09	0.378	-3.593	0.378	-4.177
	0.3783	-7.931	0.3783	-8.713	0.3783	-8.116	0.3783	-9.103	0.3783	-11.24	0.3783	-9.944	0.3783	-3.014	0.3783	-2.381	0.3783	-2.646	0.3783	-5.04	0.3783	-3.582	0.3783	-4.169
	0.3785	-7.894	0.3785	-8.714	0.3785	-8.029	0.3785	-9.046	0.3785	-11.24	0.3785	-9.944	0.3785	-3.085	0.3785	-2.342	0.3785	-2.701	0.3785	-4.986	0.3785	-3.575	0.3785	-4.188
	0.3788	-7.865	0.3788	-8.72	0.3788	-7.976	0.3788	-9.032	0.3788	-11.31	0.3788	-9.916	0.3788	-3.133	0.3788	-2.326	0.3788	-2.791	0.3788	-4.935	0.3788	-3.558	0.3788	-4.206
	0.379	-7.841	0.379	-8.713	0.379	-7.957	0.379	-9.044	0.379	-11.32	0.379	-9.865	0.379	-3.165	0.379	-2.328	0.379	-2.899	0.379	-4.886	0.379	-3.525	0.379	-4.182
	0.3793	-7.786	0.3793	-8.691	0.3793	-7.961	0.3793	-9.06	0.3793	-11.3	0.3793	-9.8	0.3793	-3.182	0.3793	-2.324	0.3793	-2.979	0.3793	-4.835	0.3793	-3.49	0.3793	-4.089
	0.3795	-7.727	0.3795	-8.661	0.3795	-7.97	0.3795	-9.077	0.3795	-11.27	0.3795	-9.743	0.3795	-3.168	0.3795	-2.327	0.3795	-3.015	0.3795	-4.768	0.3795	-3.464	0.3795	-3.949
	0.3798	-7.674	0.3798	-8.626	0.3798	-7.966	0.3798	-9.068	0.3798	-11.23	0.3798	-9.703	0.3798	-3.119	0.3798	-2.318	0.3798	-2.995	0.3798	-4.701	0.3798	-3.448	0.3798	-3.849
	0.38	-7.632	0.38	-8.587	0.38	-7.94	0.38	-9.027	0.38	-11.2	0.38	-9.688	0.38	-3.053	0.38	-2.29	0.38	-2.924	0.38	-4.656	0.38	-3.431	0.38	-3.787
	0.3803	-7.597	0.3803	-8.548	0.3803	-7.896	0.3803	-8.964	0.3803	-11.18	0.3803	-9.681	0.3803	-3.01	0.3803	-2.231	0.3803	-2.819	0.3803	-4.622	0.3803	-3.405	0.3803	-3.757
	0.3805	-7.617	0.3805	-8.513	0.3805	-7.853	0.3805	-8.888	0.3805	-11.16	0.3805	-9.667	0.3805	-3.001	0.3805	-2.174	0.3805	-2.725	0.3805	-4.603	0.3805	-3.366	0.3805	-3.715
	0.3808	-7.619	0.3808	-8.486	0.3808	-7.83	0.3808	-8.847	0.3808	-11.14	0.3808	-9.636	0.3808	-3.007	0.3808	-2.133	0.3808	-2.655	0.3808	-4.551	0.3808	-3.303	0.3808	-3.698
	0.381	-7.659	0.381	-8.474	0.381	-7.833	0.381	-8.827	0.381	-11.14	0.381	-9.627	0.381	-3.045	0.381	-2.095	0.381	-2.62	0.381	-4.526	0.381	-3.234	0.381	-3.679
	0.3813	-7.691	0.3813	-8.488	0.3813	-7.845	0.3813	-8.834	0.3813	-11.14	0.3813	-9.606	0.3813	-3.072	0.3813	-2.063	0.3813	-2.572	0.3813	-4.517	0.3813	-3.177	0.3813	-3.647
	0.3815	-7.683	0.3815	-8.487	0.3815	-7.848	0.3815	-8.88	0.3815	-11.12	0.3815	-9.558	0.3815	-3.112	0.3815	-2.053	0.3815	-2.519	0.3815	-4.526	0.3815	-3.126	0.3815	-3.555
	0.3818	-7.643	0.3818	-8.472	0.3818	-7.837	0.3818	-8.91	0.3818	-11.11	0.3818	-9.506	0.3818	-3.097	0.3818	-2.056	0.3818	-2.472	0.3818	-4.541	0.3818	-3.075	0.3818	-3.489
	0.382	-7.653	0.382	-8.443	0.382	-7.812	0.382	-8.9	0.382	-11.1	0.382	-9.459	0.382	-3.066	0.382	-2.074	0.382	-2.399	0.382	-4.539	0.382	-3.032	0.382	-3.437
	0.3823	-7.624	0.3823	-8.405	0.3823	-7.767	0.3823	-8.859	0.3823	-11.05	0.3823	-9.434	0.3823	-3.021	0.3823	-2.118	0.3823	-2.317	0.3823	-4.514	0.3823	-3.011	0.3823	-3.428
	0.3825	-7.598	0.3825	-8.374	0.3825	-7.707	0.3825	-8.799	0.3825	-11.02	0.3825	-9.434	0.3825	-2.975	0.3825	-2.14	0.3825	-2.235	0.3825	-4.472	0.3825	-3.013	0.3825	-3.405
	0.3828	-7.589	0.3828	-8.351	0.3828	-7.644	0.3828	-8.73	0.3828	-10.97	0.3828	-9.443	0.3828	-2.951	0.3828	-2.147	0.3828	-2.188	0.3828	-4.417	0.3828	-3.019	0.3828	-3.396
	0.383	-7.593	0.383	-8.314	0.383	-7.59	0.383	-8.679	0.383	-10.92	0.383	-9.454	0.383	-2.945	0.383	-2.102	0.383	-2.187	0.383	-4.355	0.383	-2.991	0.383	-3.37
	0.3833	-7.596	0.3833	-8.299	0.3833	-7.547	0.3833	-8.636	0.3833	-10.86	0.3833	-9.457	0.3833	-2.963	0.3833	-2.076	0.3833	-2.229	0.3833	-4.3	0.3833	-2.933	0.3833	-3.327
	0.3835	-7.584	0.3835	-8.306	0.3835	-7.516	0.3835	-8.605	0.3835	-10.81	0.3835	-9.45	0.3835	-2.983	0.3835	-2.069	0.3835	-2.321	0.3835	-4.278	0.3835	-2.889	0.3835	-3.289
	0.3838	-7.537	0.3838	-8.316	0.3838	-7.493	0.3838	-8.586	0.3838	-10.78	0.3838	-9.424	0.3838	-3.001	0.3838	-2.038	0.3838	-2.401	0.3838	-4.302	0.3838	-2.835	0.3838	-3.263
	0.384	-7.47	0.384	-8.302	0.384	-7.473	0.384	-8.585	0.384	-10.76	0.384	-9.387	0.384	-3.013	0.384	-1.984	0.384	-2.441	0.384	-4.322	0.384	-2.768	0.384	-3.242
	0.3843	-7.382	0.3843	-8.253	0.3843	-7.454	0.3843	-8.607	0.3843	-10.73	0.3843	-9.349	0.3843	-3.007	0.3843	-1.941	0.3843	-2.445	0.3843	-4.29	0.3843	-2.718	0.3843	-3.228
	0.3845	-7.342	0.3845	-8.173	0.3845	-7.439	0.3845	-8.594	0.3845	-10.7	0.3845	-9.316	0.3845	-3.018	0.3845	-1.909	0.3845	-2.429	0.3845	-4.2	0.3845	-2.705	0.3845	-3.221
	0.3848	-7.32	0.3848	-8.078	0.3848	-7.432	0.3848	-8.586	0.3848	-10.67	0.3848	-9.286	0.3848	-3.016	0.3848	-1.906	0.3848	-2.396	0.3848	-4.085	0.3848	-2.716	0.3848	-3.205
	0.385	-7.337	0.385	-7.992	0.385	-7.434	0.385	-8.567	0.385	-10.65	0.385	-9.249	0.385	-3.022	0.385	-1.918	0.385	-2.334	0.385	-3.978	0.385	-2.737	0.385	-3.157
	0.3853	-7.376	0.3853	-7.926	0.3853	-7.436	0.3853	-8.546	0.3853	-10.65	0.3853	-9.241	0.3853	-3.014	0.3853	-1.931	0.3853	-2.225	0.3853	-3.886	0.3853	-2.753	0.3853	-3.086
	0.3855	-7.409	0.3855	-7.892	0.3855	-7.423	0.3855	-8.517	0.3855	-10.66	0.3855	-9.238	0.3855	-2.993	0.3855	-1.927	0.3855	-2.105	0.3855	-3.819	0.3855	-2.746	0.3855	-3.029
	0.3858	-7.368	0.3858	-7.886	0.3858	-7.393	0.3858	-8.485	0.3858	-10.66	0.3858	-9.232	0.3858	-2.957	0.3858	-1.929	0.3858	-2.039	0.3858	-3.803	0.3858	-2.714	0.3858	-2.971
	0.386	-7.286	0.386	-7.91	0.386	-7.35	0.386	-8.455	0.386	-10.63	0.386	-9.218	0.386	-2.951	0.386	-1.936	0.386	-1.993	0.386	-3.867	0.386	-2.679	0.386	-2.965
	0.3863	-7.178	0.3863	-7.947	0.3863	-7.306	0.3863	-8.441	0.3863	-10.6	0.3863	-9.18	0.3863	-2.929	0.3863	-1.964	0.3863	-1.991	0.3863	-3.937	0.3863	-2.639	0.3863	-2.986
	0.3865	-7.077	0.3865	-7.973	0.3865	-7.266	0.3865	-8.437	0.3865	-10.59	0.3865	-9.134	0.3865	-2.901	0.3865	-1.962	0.3865	-2.023	0.3865	-3.954	0.3865	-2.594	0.3865	-3.015
	0.3868	-7.008	0.3868	-7.981	0.3868	-7.236	0.3868	-8.43	0.3868	-10.57	0.3868	-9.077	0.3868	-2.869	0.3868	-1.903	0.3868	-2.08	0.3868	-3.924	0.3868	-2.545	0.3868	-3.038
	0.387	-6.982	0.387	-7.974	0.387	-7.218	0.387	-8.419	0.387	-10.52	0.387	-9.019	0.387	-2.863	0.387	-1.811	0.387	-2.222	0.387	-3.866	0.387	-2.498	0.387	-3.067
	0.3873	-6.998	0.3873	-7.954	0.3873	-7.21	0.3873	-8.418	0.3873	-10.47	0.3873	-8.96	0.3873	-2.876	0.3873	-1.715	0.3873	-2.305	0.3873	-3.759	0.3873	-2.455	0.3873	-3.037
	0.3875	-7.039	0.3875	-7.925	0.3875	-7.204	0.3875	-8.414	0.3875	-10.46	0.3875	-8.923	0.3875	-2.847	0.3875	-1.624	0.3875	-2.301	0.3875	-3.638	0.3875	-2.417	0.3875	-2.972
	0.3878	-7.08	0.3878	-7.896	0.3878	-7.188	0.3878	-8.383	0.3878	-10.45	0.3878	-8.908	0.3878	-2.816	0.3878	-1.541	0.3878	-2.249	0.3878	-3.531	0.3878	-2.385	0.3878	-2.893
	0.388	-7.101	0.388	-7.875	0.388	-7.16	0.388	-8.359	0.388	-10.42	0.388	-8.908	0.388	-2.799	0.388	-1.505	0.388	-2.172	0.388	-3.464	0.388	-2.358	0.388	-2.823
	0.3883	-7.086	0.3883	-7.848	0.3883	-7.126	0.3883	-8.344	0.3883	-10.36	0.3883	-8.915	0.3883	-2.772	0.3883	-1.49	0.3883	-2.082	0.3883	-3.435	0.3883	-2.33	0.3883	-2.772
	0.3885	-7.024	0.3885	-7.815	0.3885	-7.092	0.3885	-8.324	0.3885	-10.29	0.3885	-8.915	0.3885	-2.756	0.3885	-1.492	0.3885	-2.039	0.3885	-3.427	0.3885	-2.298	0.3885	-2.741
	0.3888	-6.946	0.3888	-7.771	0.3888	-7.062	0.3888	-8.307	0.3888	-10.22	0.3888	-8.905	0.3888	-2.76	0.3888	-1.485	0.3888	-2.033	0.3888	-3.409	0.3888	-2.261	0.3888	-2.727
	0.389	-6.884	0.389	-7.72	0.389	-7.032	0.389	-8.294	0.389	-10.15	0.389	-8.88	0.389	-2.785	0.389	-1.491	0.389	-2.033	0.389	-3.364	0.389	-2.225	0.389	-2.727
	0.3893	-6.857	0.3893	-7.674	0.3893	-6.995	0.3893	-8.279	0.3893	-10.09	0.3893	-8.844	0.3893	-2.813	0.3893	-1.453	0.3893	-2.042	0.3893	-3.304	0.3893	-2.19	0.3893	-2.734
	0.3895	-6.858	0.3895	-7.631	0.3895	-6.952	0.3895	-8.27	0.3895	-10.1	0.3895	-8.825	0.3895	-2.836	0.3895	-1.399	0.3895	-2.105	0.3895	-3.247	0.3895	-2.15	0.3895	-2.736
	0.3898	-6.874	0.3898	-7.591	0.3898	-6.911	0.3898	-8.267	0.3898	-10.13	0.3898	-8.814	0.3898	-2.802	0.3898	-1.323	0.3898	-2.168	0.3898	-3.21	0.3898	-2.107	0.3898	-2.72
	0.39	-6.875	0.39	-7.565	0.39	-6.875	0.39	-8.259	0.39	-10.14	0.39	-8.803	0.39	-2.76	0.39	-1.271	0.39	-2.218	0.39	-3.198	0.39	-2.069	0.39	-2.684
	0.3903	-6.849	0.3903	-7.563	0.3903	-6.844	0.3903	-8.251	0.3903	-10.14	0.3903	-8.788	0.3903	-2.693	0.3903	-1.283	0.3903	-2.232	0.3903	-3.204	0.3903	-2.041	0.3903	-2.647
	0.3905	-6.814	0.3905	-7.573	0.3905	-6.822	0.3905	-8.234	0.3905	-10.11	0.3905	-8.769	0.3905	-2.648	0.3905	-1.366	0.3905	-2.146	0.3905	-3.209	0.3905	-2.021	0.3905	-2.628
	0.3908	-6.745	0.3908	-7.595	0.3908	-6.815	0.3908	-8.216	0.3908	-10.07	0.3908	-8.746	0.3908	-2.619	0.3908	-1.475	0.3908	-2.107	0.3908	-3.19	0.3908	-2.002	0.3908	-2.629
	0.391	-6.687	0.391	-7.603	0.391	-6.826	0.391	-8.19	0.391	-9.997	0.391	-8.719	0.391	-2.621	0.391	-1.555	0.391	-2.094	0.391	-3.159	0.391	-1.983	0.391	-2.632
	0.3913	-6.646	0.3913	-7.594	0.3913	-6.845	0.3913	-8.168	0.3913	-9.969	0.3913	-8.693	0.3913	-2.66	0.3913	-1.581	0.3913	-2.11	0.3913	-3.086	0.3913	-1.967	0.3913	-2.611
	0.3915	-6.631	0.3915	-7.545	0.3915	-6.86	0.3915	-8.146	0.3915	-9.936	0.3915	-8.653	0.3915	-2.669	0.3915	-1.546	0.3915	-2.134	0.3915	-3.031	0.3915	-1.951	0.3915	-2.57
	0.3918	-6.637	0.3918	-7.489	0.3918	-6.857	0.3918	-8.128	0.3918	-9.935	0.3918	-8.627	0.3918	-2.682	0.3918	-1.456	0.3918	-2.158	0.3918	-2.997	0.3918	-1.925	0.3918	-2.521
	0.392	-6.65	0.392	-7.435	0.392	-6.846	0.392	-8.114	0.392	-9.953	0.392	-8.609	0.392	-2.694	0.392	-1.316	0.392	-2.126	0.392	-2.993	0.392	-1.885	0.392	-2.468
	0.3923	-6.657	0.3923	-7.419	0.3923	-6.839	0.3923	-8.093	0.3923	-9.983	0.3923	-8.598	0.3923	-2.702	0.3923	-1.211	0.3923	-2.094	0.3923	-3.005	0.3923	-1.838	0.3923	-2.412
	0.3925	-6.643	0.3925	-7.422	0.3925	-6.831	0.3925	-8.057	0.3925	-9.991	0.3925	-8.581	0.3925	-2.733	0.3925	-1.164	0.3925	-2.085	0.3925	-3	0.3925	-1.793	0.3925	-2.358
	0.3928	-6.623	0.3928	-7.435	0.3928	-6.835	0.3928	-8.015	0.3928	-9.928	0.3928	-8.554	0.3928	-2.756	0.3928	-1.168	0.3928	-2.083	0.3928	-2.947	0.3928	-1.757	0.3928	-2.297
	0.393	-6.572	0.393	-7.444	0.393	-6.816	0.393	-7.967	0.393	-9.844	0.393	-8.507	0.393	-2.776	0.393	-1.193	0.393	-2.064	0.393	-2.871	0.393	-1.731	0.393	-2.23
	0.3933	-6.531	0.3933	-7.435	0.3933	-6.77	0.3933	-7.923	0.3933	-9.783	0.3933	-8.45	0.3933	-2.795	0.3933	-1.231	0.3933	-2.029	0.3933	-2.773	0.3933	-1.717	0.3933	-2.088
	0.3935	-6.492	0.3935	-7.411	0.3935	-6.705	0.3935	-7.889	0.3935	-9.734	0.3935	-8.43	0.3935	-2.826	0.3935	-1.25	0.3935	-2.012	0.3935	-2.678	0.3935	-1.708	0.3935	-2.053
	0.3938	-6.463	0.3938	-7.362	0.3938	-6.639	0.3938	-7.866	0.3938	-9.676	0.3938	-8.435	0.3938	-2.856	0.3938	-1.279	0.3938	-2.045	0.3938	-2.595	0.3938	-1.692	0.3938	-2.054
	0.394	-6.448	0.394	-7.3	0.394	-6.558	0.394	-7.85	0.394	-9.618	0.394	-8.461	0.394	-2.887	0.394	-1.32	0.394	-2.115	0.394	-2.54	0.394	-1.67	0.394	-2.05
	0.3943	-6.446	0.3943	-7.252	0.3943	-6.5	0.3943	-7.844	0.3943	-9.589	0.3943	-8.492	0.3943	-2.908	0.3943	-1.309	0.3943	-2.149	0.3943	-2.516	0.3943	-1.65	0.3943	-2.031
	0.3945	-6.448	0.3945	-7.227	0.3945	-6.492	0.3945	-7.844	0.3945	-9.521	0.3945	-8.492	0.3945	-2.882	0.3945	-1.279	0.3945	-2.119	0.3945	-2.522	0.3945	-1.631	0.3945	-2.003
	0.3948	-6.443	0.3948	-7.211	0.3948	-6.541	0.3948	-7.834	0.3948	-9.472	0.3948	-8.476	0.3948	-2.875	0.3948	-1.26	0.3948	-2.045	0.3948	-2.552	0.3948	-1.602	0.3948	-1.984
	0.395	-6.433	0.395	-7.176	0.395	-6.58	0.395	-7.807	0.395	-9.438	0.395	-8.45	0.395	-2.851	0.395	-1.263	0.395	-1.98	0.395	-2.603	0.395	-1.561	0.395	-1.919
	0.3953	-6.416	0.3953	-7.121	0.3953	-6.609	0.3953	-7.761	0.3953	-9.41	0.3953	-8.403	0.3953	-2.834	0.3953	-1.292	0.3953	-1.915	0.3953	-2.632	0.3953	-1.516	0.3953	-1.901
	0.3955	-6.401	0.3955	-7.08	0.3955	-6.62	0.3955	-7.698	0.3955	-9.388	0.3955	-8.377	0.3955	-2.821	0.3955	-1.34	0.3955	-1.85	0.3955	-2.602	0.3955	-1.469	0.3955	-1.882
	0.3958	-6.389	0.3958	-7.05	0.3958	-6.617	0.3958	-7.656	0.3958	-9.378	0.3958	-8.371	0.3958	-2.816	0.3958	-1.343	0.3958	-1.803	0.3958	-2.525	0.3958	-1.418	0.3958	-1.899
	0.396	-6.374	0.396	-7.033	0.396	-6.607	0.396	-7.625	0.396	-9.383	0.396	-8.364	0.396	-2.809	0.396	-1.356	0.396	-1.826	0.396	-2.424	0.396	-1.369	0.396	-1.885
	0.3963	-6.347	0.3963	-7.031	0.3963	-6.576	0.3963	-7.609	0.3963	-9.39	0.3963	-8.349	0.3963	-2.819	0.3963	-1.32	0.3963	-1.907	0.3963	-2.32	0.3963	-1.331	0.3963	-1.859
	0.3965	-6.312	0.3965	-7.041	0.3965	-6.513	0.3965	-7.598	0.3965	-9.391	0.3965	-8.317	0.3965	-2.833	0.3965	-1.276	0.3965	-1.979	0.3965	-2.239	0.3965	-1.31	0.3965	-1.82
	0.3968	-6.27	0.3968	-7.058	0.3968	-6.445	0.3968	-7.579	0.3968	-9.389	0.3968	-8.285	0.3968	-2.847	0.3968	-1.172	0.3968	-2.024	0.3968	-2.187	0.3968	-1.302	0.3968	-1.772
	0.397	-6.222	0.397	-7.068	0.397	-6.4	0.397	-7.554	0.397	-9.392	0.397	-8.237	0.397	-2.85	0.397	-1.142	0.397	-2.034	0.397	-2.16	0.397	-1.294	0.397	-1.718
	0.3973	-6.161	0.3973	-7.052	0.3973	-6.369	0.3973	-7.5	0.3973	-9.407	0.3973	-8.214	0.3973	-2.85	0.3973	-1.144	0.3973	-2.038	0.3973	-2.152	0.3973	-1.275	0.3973	-1.674
	0.3975	-6.074	0.3975	-7.009	0.3975	-6.343	0.3975	-7.447	0.3975	-9.416	0.3975	-8.172	0.3975	-2.839	0.3975	-1.152	0.3975	-2.019	0.3975	-2.153	0.3975	-1.232	0.3975	-1.664
	0.3978	-5.973	0.3978	-6.902	0.3978	-6.313	0.3978	-7.394	0.3978	-9.423	0.3978	-8.12	0.3978	-2.825	0.3978	-1.129	0.3978	-2.002	0.3978	-2.155	0.3978	-1.155	0.3978	-1.671
	0.398	-5.889	0.398	-6.813	0.398	-6.273	0.398	-7.353	0.398	-9.412	0.398	-8.083	0.398	-2.804	0.398	-1.169	0.398	-1.964	0.398	-2.153	0.398	-1.058	0.398	-1.66
	0.3983	-5.86	0.3983	-6.739	0.3983	-6.223	0.3983	-7.318	0.3983	-9.352	0.3983	-8.064	0.3983	-2.773	0.3983	-1.148	0.3983	-1.953	0.3983	-2.147	0.3983	-0.9728	0.3983	-1.624
	0.3985	-5.851	0.3985	-6.701	0.3985	-6.198	0.3985	-7.286	0.3985	-9.281	0.3985	-8.058	0.3985	-2.739	0.3985	-1.117	0.3985	-1.944	0.3985	-2.134	0.3985	-0.9252	0.3985	-1.576
	0.3988	-5.849	0.3988	-6.697	0.3988	-6.154	0.3988	-7.255	0.3988	-9.205	0.3988	-8.038	0.3988	-2.705	0.3988	-1.103	0.3988	-1.934	0.3988	-2.099	0.3988	-0.9037	0.3988	-1.497
	0.399	-5.841	0.399	-6.711	0.399	-6.137	0.399	-7.233	0.399	-9.143	0.399	-8.025	0.399	-2.67	0.399	-1.131	0.399	-1.916	0.399	-2.083	0.399	-0.8881	0.399	-1.411
	0.3993	-5.803	0.3993	-6.716	0.3993	-6.114	0.3993	-7.209	0.3993	-9.116	0.3993	-8.006	0.3993	-2.636	0.3993	-1.183	0.3993	-1.888	0.3993	-2.068	0.3993	-0.8692	0.3993	-1.331
	0.3995	-5.764	0.3995	-6.709	0.3995	-6.076	0.3995	-7.188	0.3995	-9.128	0.3995	-7.984	0.3995	-2.627	0.3995	-1.242	0.3995	-1.835	0.3995	-2.054	0.3995	-0.8494	0.3995	-1.256
	0.3998	-5.699	0.3998	-6.672	0.3998	-6.036	0.3998	-7.177	0.3998	-9.176	0.3998	-7.96	0.3998	-2.599	0.3998	-1.264	0.3998	-1.807	0.3998	-2.031	0.3998	-0.8315	0.3998	-1.209
	0.4	-5.62	0.4	-6.63	0.4	-5.997	0.4	-7.191	0.4	-9.221	0.4	-7.926	0.4	-2.6	0.4	-1.229	0.4	-1.807	0.4	-1.991	0.4	-0.8022	0.4	-1.187
	0.4003	-5.567	0.4003	-6.59	0.4003	-5.952	0.4003	-7.216	0.4003	-9.219	0.4003	-7.894	0.4003	-2.607	0.4003	-1.16	0.4003	-1.813	0.4003	-1.945	0.4003	-0.758	0.4003	-1.173
	0.4005	-5.558	0.4005	-6.556	0.4005	-5.909	0.4005	-7.259	0.4005	-9.198	0.4005	-7.857	0.4005	-2.608	0.4005	-1.087	0.4005	-1.824	0.4005	-1.885	0.4005	-0.7098	0.4005	-1.152
	0.4008	-5.585	0.4008	-6.538	0.4008	-5.887	0.4008	-7.262	0.4008	-9.149	0.4008	-7.821	0.4008	-2.628	0.4008	-1.005	0.4008	-1.76	0.4008	-1.821	0.4008	-0.6734	0.4008	-1.14
	0.401	-5.59	0.401	-6.537	0.401	-5.89	0.401	-7.218	0.401	-9.071	0.401	-7.793	0.401	-2.617	0.401	-0.9657	0.401	-1.673	0.401	-1.767	0.401	-0.6575	0.401	-1.112
	0.4013	-5.587	0.4013	-6.548	0.4013	-5.907	0.4013	-7.145	0.4013	-8.981	0.4013	-7.78	0.4013	-2.598	0.4013	-0.9796	0.4013	-1.559	0.4013	-1.724	0.4013	-0.6603	0.4013	-1.07
	0.4015	-5.554	0.4015	-6.56	0.4015	-5.911	0.4015	-7.082	0.4015	-8.902	0.4015	-7.783	0.4015	-2.557	0.4015	-1.021	0.4015	-1.437	0.4015	-1.678	0.4015	-0.6711	0.4015	-0.9848
	0.4018	-5.485	0.4018	-6.559	0.4018	-5.89	0.4018	-7.041	0.4018	-8.841	0.4018	-7.778	0.4018	-2.541	0.4018	-1.08	0.4018	-1.375	0.4018	-1.635	0.4018	-0.6684	0.4018	-0.8799
	0.402	-5.389	0.402	-6.542	0.402	-5.856	0.402	-7.017	0.402	-8.793	0.402	-7.769	0.402	-2.525	0.402	-1.134	0.402	-1.37	0.402	-1.623	0.402	-0.6313	0.402	-0.7682
	0.4023	-5.318	0.4023	-6.507	0.4023	-5.817	0.4023	-7.008	0.4023	-8.754	0.4023	-7.747	0.4023	-2.491	0.4023	-1.13	0.4023	-1.337	0.4023	-1.618	0.4023	-0.5553	0.4023	-0.6599
	0.4025	-5.271	0.4025	-6.488	0.4025	-5.768	0.4025	-7.008	0.4025	-8.751	0.4025	-7.716	0.4025	-2.49	0.4025	-1.105	0.4025	-1.344	0.4025	-1.591	0.4025	-0.4553	0.4025	-0.57
	0.4028	-5.233	0.4028	-6.451	0.4028	-5.714	0.4028	-7.008	0.4028	-8.781	0.4028	-7.663	0.4028	-2.514	0.4028	-1.051	0.4028	-1.344	0.4028	-1.544	0.4028	-0.3597	0.4028	-0.4938
	0.403	-5.227	0.403	-6.413	0.403	-5.662	0.403	-6.997	0.403	-8.79	0.403	-7.582	0.403	-2.545	0.403	-0.9466	0.403	-1.337	0.403	-1.523	0.403	-0.2833	0.403	-0.4269
	0.4033	-5.248	0.4033	-6.38	0.4033	-5.624	0.4033	-6.966	0.4033	-8.781	0.4033	-7.497	0.4033	-2.553	0.4033	-0.8876	0.4033	-1.316	0.4033	-1.52	0.4033	-0.2284	0.4033	-0.3734
	0.4035	-5.248	0.4035	-6.353	0.4035	-5.61	0.4035	-6.914	0.4035	-8.761	0.4035	-7.437	0.4035	-2.519	0.4035	-0.853	0.4035	-1.28	0.4035	-1.523	0.4035	-0.201	0.4035	-0.3379
	0.4038	-5.204	0.4038	-6.339	0.4038	-5.611	0.4038	-6.854	0.4038	-8.721	0.4038	-7.403	0.4038	-2.455	0.4038	-0.8267	0.4038	-1.257	0.4038	-1.486	0.4038	-0.2013	0.4038	-0.3026
	0.404	-5.152	0.404	-6.326	0.404	-5.611	0.404	-6.797	0.404	-8.658	0.404	-7.4	0.404	-2.406	0.404	-0.8001	0.404	-1.243	0.404	-1.424	0.404	-0.22	0.404	-0.2506
	0.4043	-5.098	0.4043	-6.303	0.4043	-5.606	0.4043	-6.75	0.4043	-8.595	0.4043	-7.434	0.4043	-2.35	0.4043	-0.7773	0.4043	-1.257	0.4043	-1.356	0.4043	-0.2457	0.4043	-0.1996
	0.4045	-5.067	0.4045	-6.273	0.4045	-5.597	0.4045	-6.717	0.4045	-8.559	0.4045	-7.463	0.4045	-2.295	0.4045	-0.7491	0.4045	-1.316	0.4045	-1.293	0.4045	-0.2634	0.4045	-0.1579
	0.4048	-5.064	0.4048	-6.25	0.4048	-5.592	0.4048	-6.696	0.4048	-8.568	0.4048	-7.471	0.4048	-2.239	0.4048	-0.751	0.4048	-1.363	0.4048	-1.231	0.4048	-0.2633	0.4048	-0.1306
	0.405	-5.073	0.405	-6.241	0.405	-5.595	0.405	-6.686	0.405	-8.58	0.405	-7.46	0.405	-2.228	0.405	-0.7799	0.405	-1.362	0.405	-1.187	0.405	-0.2483	0.405	-0.1347
	0.4053	-5.093	0.4053	-6.25	0.4053	-5.605	0.4053	-6.68	0.4053	-8.575	0.4053	-7.418	0.4053	-2.277	0.4053	-0.8084	0.4053	-1.336	0.4053	-1.191	0.4053	-0.2301	0.4053	-0.1686
	0.4055	-5.11	0.4055	-6.28	0.4055	-5.621	0.4055	-6.687	0.4055	-8.553	0.4055	-7.352	0.4055	-2.32	0.4055	-0.831	0.4055	-1.289	0.4055	-1.26	0.4055	-0.2216	0.4055	-0.227
	0.4058	-5.124	0.4058	-6.324	0.4058	-5.645	0.4058	-6.717	0.4058	-8.528	0.4058	-7.316	0.4058	-2.373	0.4058	-0.8576	0.4058	-1.228	0.4058	-1.311	0.4058	-0.2373	0.4058	-0.3035
	0.406	-5.129	0.406	-6.369	0.406	-5.675	0.406	-6.768	0.406	-8.514	0.406	-7.335	0.406	-2.428	0.406	-0.8937	0.406	-1.166	0.406	-1.347	0.406	-0.2778	0.406	-0.3409
	0.4063	-5.11	0.4063	-6.403	0.4063	-5.707	0.4063	-6.822	0.4063	-8.506	0.4063	-7.383	0.4063	-2.473	0.4063	-0.9392	0.4063	-1.123	0.4063	-1.372	0.4063	-0.3284	0.4063	-0.3471
	0.4065	-5.091	0.4065	-6.422	0.4065	-5.711	0.4065	-6.871	0.4065	-8.498	0.4065	-7.45	0.4065	-2.495	0.4065	-0.992	0.4065	-1.127	0.4065	-1.373	0.4065	-0.3726	0.4065	-0.3446
	0.4068	-5.093	0.4068	-6.426	0.4068	-5.733	0.4068	-6.905	0.4068	-8.517	0.4068	-7.512	0.4068	-2.492	0.4068	-1.045	0.4068	-1.166	0.4068	-1.357	0.4068	-0.3985	0.4068	-0.3344
	0.407	-5.117	0.407	-6.428	0.407	-5.759	0.407	-6.925	0.407	-8.591	0.407	-7.574	0.407	-2.479	0.407	-1.077	0.407	-1.213	0.407	-1.339	0.407	-0.4034	0.407	-0.3323
	0.4073	-5.166	0.4073	-6.438	0.4073	-5.79	0.4073	-6.921	0.4073	-8.645	0.4073	-7.627	0.4073	-2.487	0.4073	-1.062	0.4073	-1.258	0.4073	-1.323	0.4073	-0.3936	0.4073	-0.3215
	0.4075	-5.232	0.4075	-6.46	0.4075	-5.828	0.4075	-6.902	0.4075	-8.67	0.4075	-7.665	0.4075	-2.507	0.4075	-1.038	0.4075	-1.299	0.4075	-1.331	0.4075	-0.3804	0.4075	-0.3294
	0.4078	-5.312	0.4078	-6.489	0.4078	-5.874	0.4078	-6.875	0.4078	-8.676	0.4078	-7.672	0.4078	-2.538	0.4078	-1.025	0.4078	-1.332	0.4078	-1.381	0.4078	-0.3797	0.4078	-0.3376
	0.408	-5.398	0.408	-6.518	0.408	-5.919	0.408	-6.873	0.408	-8.683	0.408	-7.661	0.408	-2.542	0.408	-1.038	0.408	-1.411	0.408	-1.448	0.408	-0.402	0.408	-0.3557
	0.4083	-5.477	0.4083	-6.549	0.4083	-5.951	0.4083	-6.915	0.4083	-8.693	0.4083	-7.654	0.4083	-2.518	0.4083	-1.084	0.4083	-1.436	0.4083	-1.512	0.4083	-0.4337	0.4083	-0.3939
	0.4085	-5.54	0.4085	-6.585	0.4085	-5.968	0.4085	-6.978	0.4085	-8.724	0.4085	-7.673	0.4085	-2.511	0.4085	-1.112	0.4085	-1.442	0.4085	-1.563	0.4085	-0.4511	0.4085	-0.4417
	0.4088	-5.58	0.4088	-6.624	0.4088	-5.968	0.4088	-7.072	0.4088	-8.773	0.4088	-7.714	0.4088	-2.502	0.4088	-1.133	0.4088	-1.429	0.4088	-1.582	0.4088	-0.4652	0.4088	-0.4816
	0.409	-5.605	0.409	-6.666	0.409	-5.952	0.409	-7.124	0.409	-8.838	0.409	-7.766	0.409	-2.489	0.409	-1.145	0.409	-1.396	0.409	-1.562	0.409	-0.4862	0.409	-0.5124
	0.4093	-5.634	0.4093	-6.718	0.4093	-5.932	0.4093	-7.134	0.4093	-8.904	0.4093	-7.821	0.4093	-2.524	0.4093	-1.165	0.4093	-1.417	0.4093	-1.52	0.4093	-0.5034	0.4093	-0.5405
	0.4095	-5.675	0.4095	-6.783	0.4095	-5.93	0.4095	-7.123	0.4095	-8.957	0.4095	-7.873	0.4095	-2.585	0.4095	-1.169	0.4095	-1.448	0.4095	-1.488	0.4095	-0.5147	0.4095	-0.5748
	0.4098	-5.743	0.4098	-6.833	0.4098	-5.943	0.4098	-7.109	0.4098	-8.984	0.4098	-7.907	0.4098	-2.643	0.4098	-1.175	0.4098	-1.46	0.4098	-1.493	0.4098	-0.5264	0.4098	-0.6157
	0.41	-5.82	0.41	-6.856	0.41	-5.971	0.41	-7.104	0.41	-8.983	0.41	-7.917	0.41	-2.684	0.41	-1.21	0.41	-1.438	0.41	-1.526	0.41	-0.5487	0.41	-0.6536
	0.4103	-5.899	0.4103	-6.857	0.4103	-6.006	0.4103	-7.117	0.4103	-8.973	0.4103	-7.913	0.4103	-2.712	0.4103	-1.243	0.4103	-1.418	0.4103	-1.57	0.4103	-0.5942	0.4103	-0.6827
	0.4105	-5.945	0.4105	-6.85	0.4105	-6.045	0.4105	-7.149	0.4105	-8.967	0.4105	-7.917	0.4105	-2.714	0.4105	-1.263	0.4105	-1.444	0.4105	-1.616	0.4105	-0.6636	0.4105	-0.7043
	0.4108	-5.965	0.4108	-6.849	0.4108	-6.091	0.4108	-7.204	0.4108	-8.971	0.4108	-7.912	0.4108	-2.691	0.4108	-1.283	0.4108	-1.555	0.4108	-1.663	0.4108	-0.7467	0.4108	-0.7239
	0.411	-5.952	0.411	-6.853	0.411	-6.144	0.411	-7.267	0.411	-8.979	0.411	-7.905	0.411	-2.617	0.411	-1.303	0.411	-1.55	0.411	-1.701	0.411	-0.8255	0.411	-0.7496
	0.4113	-5.918	0.4113	-6.858	0.4113	-6.198	0.4113	-7.295	0.4113	-8.997	0.4113	-7.907	0.4113	-2.573	0.4113	-1.372	0.4113	-1.551	0.4113	-1.709	0.4113	-0.8828	0.4113	-0.7884
	0.4115	-5.883	0.4115	-6.859	0.4115	-6.254	0.4115	-7.319	0.4115	-9.016	0.4115	-7.911	0.4115	-2.555	0.4115	-1.433	0.4115	-1.571	0.4115	-1.732	0.4115	-0.9159	0.4115	-0.8428
	0.4118	-5.875	0.4118	-6.87	0.4118	-6.304	0.4118	-7.329	0.4118	-9.049	0.4118	-7.93	0.4118	-2.549	0.4118	-1.467	0.4118	-1.641	0.4118	-1.713	0.4118	-0.9301	0.4118	-0.9089
	0.412	-5.91	0.412	-6.902	0.412	-6.375	0.412	-7.329	0.412	-9.085	0.412	-7.953	0.412	-2.556	0.412	-1.477	0.412	-1.737	0.412	-1.684	0.412	-0.9286	0.412	-0.9757
	0.4123	-5.967	0.4123	-6.939	0.4123	-6.351	0.4123	-7.325	0.4123	-9.113	0.4123	-7.972	0.4123	-2.625	0.4123	-1.461	0.4123	-1.821	0.4123	-1.677	0.4123	-0.9146	0.4123	-1.014
	0.4125	-6.029	0.4125	-6.983	0.4125	-6.322	0.4125	-7.346	0.4125	-9.147	0.4125	-7.999	0.4125	-2.723	0.4125	-1.394	0.4125	-1.899	0.4125	-1.704	0.4125	-0.9036	0.4125	-1.017
	0.4128	-6.087	0.4128	-7.029	0.4128	-6.309	0.4128	-7.391	0.4128	-9.19	0.4128	-8.052	0.4128	-2.824	0.4128	-1.337	0.4128	-1.936	0.4128	-1.751	0.4128	-0.9144	0.4128	-0.9984
	0.413	-6.119	0.413	-7.059	0.413	-6.314	0.413	-7.425	0.413	-9.243	0.413	-8.108	0.413	-2.881	0.413	-1.332	0.413	-1.917	0.413	-1.812	0.413	-0.9496	0.413	-0.9716
	0.4133	-6.123	0.4133	-7.095	0.4133	-6.345	0.4133	-7.471	0.4133	-9.292	0.4133	-8.152	0.4133	-2.885	0.4133	-1.323	0.4133	-1.872	0.4133	-1.852	0.4133	-0.9981	0.4133	-0.9538
	0.4135	-6.099	0.4135	-7.152	0.4135	-6.398	0.4135	-7.498	0.4135	-9.343	0.4135	-8.189	0.4135	-2.877	0.4135	-1.333	0.4135	-1.827	0.4135	-1.878	0.4135	-1.042	0.4135	-0.9593
	0.4138	-6.066	0.4138	-7.203	0.4138	-6.445	0.4138	-7.514	0.4138	-9.377	0.4138	-8.223	0.4138	-2.882	0.4138	-1.32	0.4138	-1.812	0.4138	-1.885	0.4138	-1.073	0.4138	-0.9933
	0.414	-6.043	0.414	-7.256	0.414	-6.479	0.414	-7.53	0.414	-9.407	0.414	-8.252	0.414	-2.906	0.414	-1.325	0.414	-1.801	0.414	-1.892	0.414	-1.092	0.414	-1.051
	0.4143	-6.052	0.4143	-7.303	0.4143	-6.503	0.4143	-7.547	0.4143	-9.397	0.4143	-8.272	0.4143	-2.947	0.4143	-1.383	0.4143	-1.773	0.4143	-1.905	0.4143	-1.103	0.4143	-1.114
	0.4145	-6.101	0.4145	-7.339	0.4145	-6.516	0.4145	-7.586	0.4145	-9.372	0.4145	-8.274	0.4145	-3.013	0.4145	-1.478	0.4145	-1.763	0.4145	-1.936	0.4145	-1.108	0.4145	-1.163
	0.4148	-6.178	0.4148	-7.364	0.4148	-6.531	0.4148	-7.621	0.4148	-9.351	0.4148	-8.267	0.4148	-3.054	0.4148	-1.527	0.4148	-1.771	0.4148	-1.98	0.4148	-1.112	0.4148	-1.198
	0.415	-6.261	0.415	-7.385	0.415	-6.52	0.415	-7.674	0.415	-9.346	0.415	-8.278	0.415	-3.064	0.415	-1.527	0.415	-1.726	0.415	-2.043	0.415	-1.117	0.415	-1.22
	0.4153	-6.327	0.4153	-7.411	0.4153	-6.511	0.4153	-7.708	0.4153	-9.363	0.4153	-8.305	0.4153	-3.061	0.4153	-1.536	0.4153	-1.626	0.4153	-2.103	0.4153	-1.117	0.4153	-1.227
	0.4155	-6.372	0.4155	-7.445	0.4155	-6.535	0.4155	-7.727	0.4155	-9.41	0.4155	-8.348	0.4155	-3.053	0.4155	-1.549	0.4155	-1.526	0.4155	-2.148	0.4155	-1.144	0.4155	-1.227
	0.4158	-6.41	0.4158	-7.477	0.4158	-6.582	0.4158	-7.729	0.4158	-9.467	0.4158	-8.391	0.4158	-3.03	0.4158	-1.522	0.4158	-1.474	0.4158	-2.166	0.4158	-1.174	0.4158	-1.23
	0.416	-6.431	0.416	-7.501	0.416	-6.624	0.416	-7.719	0.416	-9.543	0.416	-8.433	0.416	-2.997	0.416	-1.451	0.416	-1.465	0.416	-2.153	0.416	-1.249	0.416	-1.234
	0.4163	-6.451	0.4163	-7.525	0.4163	-6.643	0.4163	-7.714	0.4163	-9.624	0.4163	-8.471	0.4163	-2.994	0.4163	-1.485	0.4163	-1.479	0.4163	-2.12	0.4163	-1.262	0.4163	-1.244
	0.4165	-6.487	0.4165	-7.56	0.4165	-6.64	0.4165	-7.726	0.4165	-9.679	0.4165	-8.504	0.4165	-3.022	0.4165	-1.549	0.4165	-1.488	0.4165	-2.083	0.4165	-1.278	0.4165	-1.256
	0.4168	-6.536	0.4168	-7.607	0.4168	-6.634	0.4168	-7.758	0.4168	-9.715	0.4168	-8.535	0.4168	-3.054	0.4168	-1.601	0.4168	-1.488	0.4168	-2.07	0.4168	-1.304	0.4168	-1.305
	0.417	-6.623	0.417	-7.658	0.417	-6.64	0.417	-7.798	0.417	-9.739	0.417	-8.573	0.417	-3.071	0.417	-1.63	0.417	-1.493	0.417	-2.102	0.417	-1.339	0.417	-1.366
	0.4173	-6.685	0.4173	-7.707	0.4173	-6.669	0.4173	-7.843	0.4173	-9.755	0.4173	-8.631	0.4173	-3.078	0.4173	-1.615	0.4173	-1.526	0.4173	-2.177	0.4173	-1.379	0.4173	-1.451
	0.4175	-6.72	0.4175	-7.744	0.4175	-6.719	0.4175	-7.877	0.4175	-9.785	0.4175	-8.707	0.4175	-3.085	0.4175	-1.613	0.4175	-1.571	0.4175	-2.276	0.4175	-1.425	0.4175	-1.517
	0.4178	-6.743	0.4178	-7.765	0.4178	-6.776	0.4178	-7.896	0.4178	-9.832	0.4178	-8.766	0.4178	-3.086	0.4178	-1.623	0.4178	-1.621	0.4178	-2.37	0.4178	-1.47	0.4178	-1.551
	0.418	-6.772	0.418	-7.769	0.418	-6.824	0.418	-7.901	0.418	-9.882	0.418	-8.791	0.418	-3.092	0.418	-1.644	0.418	-1.643	0.418	-2.441	0.418	-1.504	0.418	-1.579
	0.4183	-6.806	0.4183	-7.747	0.4183	-6.866	0.4183	-7.896	0.4183	-9.927	0.4183	-8.791	0.4183	-3.099	0.4183	-1.671	0.4183	-1.558	0.4183	-2.478	0.4183	-1.518	0.4183	-1.58
	0.4185	-6.832	0.4185	-7.745	0.4185	-6.903	0.4185	-7.904	0.4185	-9.968	0.4185	-8.785	0.4185	-3.08	0.4185	-1.694	0.4185	-1.561	0.4185	-2.49	0.4185	-1.51	0.4185	-1.645
	0.4188	-6.86	0.4188	-7.765	0.4188	-6.94	0.4188	-7.923	0.4188	-10.01	0.4188	-8.781	0.4188	-3.07	0.4188	-1.706	0.4188	-1.588	0.4188	-2.481	0.4188	-1.496	0.4188	-1.699
	0.419	-6.898	0.419	-7.81	0.419	-6.976	0.419	-7.955	0.419	-10.03	0.419	-8.779	0.419	-3.066	0.419	-1.698	0.419	-1.597	0.419	-2.457	0.419	-1.49	0.419	-1.742
	0.4193	-6.928	0.4193	-7.879	0.4193	-7.01	0.4193	-8	0.4193	-10.05	0.4193	-8.785	0.4193	-3.084	0.4193	-1.678	0.4193	-1.648	0.4193	-2.456	0.4193	-1.503	0.4193	-1.784
	0.4195	-6.95	0.4195	-7.958	0.4195	-7.042	0.4195	-8.051	0.4195	-10.07	0.4195	-8.807	0.4195	-3.113	0.4195	-1.679	0.4195	-1.753	0.4195	-2.452	0.4195	-1.541	0.4195	-1.824
	0.4198	-6.962	0.4198	-8.034	0.4198	-7.067	0.4198	-8.094	0.4198	-10.09	0.4198	-8.846	0.4198	-3.147	0.4198	-1.702	0.4198	-1.85	0.4198	-2.484	0.4198	-1.601	0.4198	-1.848
	0.42	-6.971	0.42	-8.105	0.42	-7.082	0.42	-8.117	0.42	-10.12	0.42	-8.89	0.42	-3.185	0.42	-1.736	0.42	-1.949	0.42	-2.509	0.42	-1.67	0.42	-1.855
	0.4203	-6.987	0.4203	-8.173	0.4203	-7.099	0.4203	-8.122	0.4203	-10.15	0.4203	-8.929	0.4203	-3.223	0.4203	-1.776	0.4203	-2.003	0.4203	-2.586	0.4203	-1.728	0.4203	-1.858
	0.4205	-7.007	0.4205	-8.224	0.4205	-7.136	0.4205	-8.122	0.4205	-10.16	0.4205	-8.964	0.4205	-3.243	0.4205	-1.818	0.4205	-1.985	0.4205	-2.608	0.4205	-1.752	0.4205	-1.877
	0.4208	-7.029	0.4208	-8.239	0.4208	-7.194	0.4208	-8.124	0.4208	-10.17	0.4208	-9.008	0.4208	-3.248	0.4208	-1.866	0.4208	-1.966	0.4208	-2.611	0.4208	-1.745	0.4208	-1.916
	0.421	-7.07	0.421	-8.23	0.421	-7.259	0.421	-8.127	0.421	-10.19	0.421	-9.067	0.421	-3.258	0.421	-1.899	0.421	-1.93	0.421	-2.622	0.421	-1.722	0.421	-1.965
	0.4213	-7.132	0.4213	-8.218	0.4213	-7.318	0.4213	-8.149	0.4213	-10.23	0.4213	-9.133	0.4213	-3.274	0.4213	-1.927	0.4213	-1.932	0.4213	-2.634	0.4213	-1.695	0.4213	-2.011
	0.4215	-7.192	0.4215	-8.224	0.4215	-7.364	0.4215	-8.183	0.4215	-10.28	0.4215	-9.195	0.4215	-3.315	0.4215	-1.925	0.4215	-1.974	0.4215	-2.638	0.4215	-1.678	0.4215	-2.05
	0.4218	-7.231	0.4218	-8.25	0.4218	-7.395	0.4218	-8.23	0.4218	-10.31	0.4218	-9.243	0.4218	-3.359	0.4218	-1.913	0.4218	-2.062	0.4218	-2.68	0.4218	-1.692	0.4218	-2.081
	0.422	-7.254	0.422	-8.284	0.422	-7.408	0.422	-8.268	0.422	-10.34	0.422	-9.271	0.422	-3.412	0.422	-1.932	0.422	-2.094	0.422	-2.784	0.422	-1.74	0.422	-2.1
	0.4223	-7.256	0.4223	-8.31	0.4223	-7.401	0.4223	-8.289	0.4223	-10.37	0.4223	-9.275	0.4223	-3.454	0.4223	-1.971	0.4223	-2.112	0.4223	-2.875	0.4223	-1.812	0.4223	-2.103
	0.4225	-7.254	0.4225	-8.323	0.4225	-7.374	0.4225	-8.29	0.4225	-10.4	0.4225	-9.258	0.4225	-3.491	0.4225	-2.03	0.4225	-2.131	0.4225	-2.936	0.4225	-1.888	0.4225	-2.086
	0.4228	-7.254	0.4228	-8.327	0.4228	-7.339	0.4228	-8.271	0.4228	-10.42	0.4228	-9.24	0.4228	-3.511	0.4228	-2.107	0.4228	-2.154	0.4228	-2.967	0.4228	-1.951	0.4228	-2.057
	0.423	-7.27	0.423	-8.329	0.423	-7.327	0.423	-8.247	0.423	-10.45	0.423	-9.247	0.423	-3.512	0.423	-2.258	0.423	-2.164	0.423	-2.983	0.423	-1.995	0.423	-2.038
	0.4233	-7.29	0.4233	-8.333	0.4233	-7.358	0.4233	-8.235	0.4233	-10.46	0.4233	-9.291	0.4233	-3.499	0.4233	-2.312	0.4233	-2.148	0.4233	-3	0.4233	-2.029	0.4233	-2.063
	0.4235	-7.333	0.4235	-8.343	0.4235	-7.423	0.4235	-8.249	0.4235	-10.47	0.4235	-9.362	0.4235	-3.482	0.4235	-2.319	0.4235	-2.195	0.4235	-3.015	0.4235	-2.079	0.4235	-2.123
	0.4238	-7.386	0.4238	-8.358	0.4238	-7.49	0.4238	-8.294	0.4238	-10.46	0.4238	-9.439	0.4238	-3.472	0.4238	-2.325	0.4238	-2.221	0.4238	-3.015	0.4238	-2.176	0.4238	-2.19
	0.424	-7.462	0.424	-8.377	0.424	-7.544	0.424	-8.357	0.424	-10.48	0.424	-9.496	0.424	-3.483	0.424	-2.311	0.424	-2.25	0.424	-3.002	0.424	-2.235	0.424	-2.251
	0.4243	-7.569	0.4243	-8.398	0.4243	-7.571	0.4243	-8.43	0.4243	-10.51	0.4243	-9.533	0.4243	-3.525	0.4243	-2.319	0.4243	-2.299	0.4243	-3.004	0.4243	-2.25	0.4243	-2.299
	0.4245	-7.662	0.4245	-8.423	0.4245	-7.566	0.4245	-8.506	0.4245	-10.54	0.4245	-9.542	0.4245	-3.589	0.4245	-2.343	0.4245	-2.333	0.4245	-3.008	0.4245	-2.241	0.4245	-2.336
	0.4248	-7.722	0.4248	-8.448	0.4248	-7.537	0.4248	-8.558	0.4248	-10.56	0.4248	-9.548	0.4248	-3.631	0.4248	-2.379	0.4248	-2.334	0.4248	-3.077	0.4248	-2.238	0.4248	-2.372
	0.425	-7.731	0.425	-8.473	0.425	-7.516	0.425	-8.591	0.425	-10.59	0.425	-9.563	0.425	-3.651	0.425	-2.435	0.425	-2.32	0.425	-3.124	0.425	-2.276	0.425	-2.417
	0.4253	-7.693	0.4253	-8.506	0.4253	-7.528	0.4253	-8.607	0.4253	-10.6	0.4253	-9.591	0.4253	-3.605	0.4253	-2.519	0.4253	-2.298	0.4253	-3.195	0.4253	-2.334	0.4253	-2.457
	0.4255	-7.61	0.4255	-8.55	0.4255	-7.569	0.4255	-8.599	0.4255	-10.61	0.4255	-9.639	0.4255	-3.595	0.4255	-2.607	0.4255	-2.246	0.4255	-3.258	0.4255	-2.372	0.4255	-2.466
	0.4258	-7.557	0.4258	-8.6	0.4258	-7.625	0.4258	-8.604	0.4258	-10.63	0.4258	-9.681	0.4258	-3.594	0.4258	-2.648	0.4258	-2.234	0.4258	-3.293	0.4258	-2.417	0.4258	-2.444
	0.426	-7.543	0.426	-8.644	0.426	-7.683	0.426	-8.624	0.426	-10.66	0.426	-9.715	0.426	-3.608	0.426	-2.664	0.426	-2.261	0.426	-3.299	0.426	-2.456	0.426	-2.416
	0.4263	-7.611	0.4263	-8.679	0.4263	-7.735	0.4263	-8.661	0.4263	-10.7	0.4263	-9.739	0.4263	-3.625	0.4263	-2.665	0.4263	-2.368	0.4263	-3.291	0.4263	-2.487	0.4263	-2.39
	0.4265	-7.738	0.4265	-8.708	0.4265	-7.771	0.4265	-8.71	0.4265	-10.74	0.4265	-9.75	0.4265	-3.644	0.4265	-2.659	0.4265	-2.523	0.4265	-3.295	0.4265	-2.506	0.4265	-2.373
	0.4268	-7.899	0.4268	-8.726	0.4268	-7.79	0.4268	-8.748	0.4268	-10.78	0.4268	-9.749	0.4268	-3.686	0.4268	-2.656	0.4268	-2.585	0.4268	-3.319	0.4268	-2.522	0.4268	-2.377
	0.427	-8.036	0.427	-8.732	0.427	-7.793	0.427	-8.788	0.427	-10.82	0.427	-9.755	0.427	-3.734	0.427	-2.658	0.427	-2.607	0.427	-3.363	0.427	-2.564	0.427	-2.414
	0.4273	-8.128	0.4273	-8.735	0.4273	-7.787	0.4273	-8.805	0.4273	-10.87	0.4273	-9.776	0.4273	-3.759	0.4273	-2.653	0.4273	-2.617	0.4273	-3.429	0.4273	-2.6	0.4273	-2.471
	0.4275	-8.166	0.4275	-8.751	0.4275	-7.79	0.4275	-8.816	0.4275	-10.92	0.4275	-9.824	0.4275	-3.748	0.4275	-2.63	0.4275	-2.616	0.4275	-3.502	0.4275	-2.639	0.4275	-2.53
	0.4278	-8.167	0.4278	-8.783	0.4278	-7.818	0.4278	-8.829	0.4278	-10.96	0.4278	-9.871	0.4278	-3.713	0.4278	-2.608	0.4278	-2.687	0.4278	-3.54	0.4278	-2.685	0.4278	-2.562
	0.428	-8.158	0.428	-8.822	0.428	-7.851	0.428	-8.849	0.428	-11	0.428	-9.932	0.428	-3.712	0.428	-2.584	0.428	-2.732	0.428	-3.533	0.428	-2.737	0.428	-2.574
	0.4283	-8.18	0.4283	-8.857	0.4283	-7.903	0.4283	-8.88	0.4283	-11.01	0.4283	-9.958	0.4283	-3.674	0.4283	-2.591	0.4283	-2.763	0.4283	-3.505	0.4283	-2.806	0.4283	-2.577
	0.4285	-8.214	0.4285	-8.886	0.4285	-7.973	0.4285	-8.915	0.4285	-11.03	0.4285	-9.962	0.4285	-3.682	0.4285	-2.61	0.4285	-2.812	0.4285	-3.48	0.4285	-2.877	0.4285	-2.582
	0.4288	-8.289	0.4288	-8.907	0.4288	-8.044	0.4288	-8.957	0.4288	-11.07	0.4288	-9.964	0.4288	-3.726	0.4288	-2.698	0.4288	-2.877	0.4288	-3.47	0.4288	-2.92	0.4288	-2.604
	0.429	-8.347	0.429	-8.92	0.429	-8.098	0.429	-8.996	0.429	-11.13	0.429	-9.98	0.429	-3.757	0.429	-2.699	0.429	-2.995	0.429	-3.476	0.429	-2.932	0.429	-2.654
	0.4293	-8.379	0.4293	-8.936	0.4293	-8.135	0.4293	-9.023	0.4293	-11.2	0.4293	-10.01	0.4293	-3.804	0.4293	-2.705	0.4293	-3.067	0.4293	-3.493	0.4293	-2.931	0.4293	-2.738
	0.4295	-8.386	0.4295	-8.964	0.4295	-8.171	0.4295	-9.05	0.4295	-11.28	0.4295	-10.05	0.4295	-3.841	0.4295	-2.718	0.4295	-3.076	0.4295	-3.526	0.4295	-2.935	0.4295	-2.828
	0.4298	-8.369	0.4298	-9.004	0.4298	-8.194	0.4298	-9.073	0.4298	-11.36	0.4298	-10.09	0.4298	-3.863	0.4298	-2.72	0.4298	-3.042	0.4298	-3.585	0.4298	-2.956	0.4298	-2.891
	0.43	-8.341	0.43	-9.05	0.43	-8.196	0.43	-9.1	0.43	-11.39	0.43	-10.15	0.43	-3.871	0.43	-2.711	0.43	-3.035	0.43	-3.649	0.43	-3.004	0.43	-2.924
	0.4303	-8.331	0.4303	-9.094	0.4303	-8.19	0.4303	-9.128	0.4303	-11.39	0.4303	-10.2	0.4303	-3.865	0.4303	-2.689	0.4303	-3.074	0.4303	-3.688	0.4303	-3.089	0.4303	-2.926
	0.4305	-8.335	0.4305	-9.133	0.4305	-8.188	0.4305	-9.149	0.4305	-11.3	0.4305	-10.25	0.4305	-3.822	0.4305	-2.669	0.4305	-3.163	0.4305	-3.704	0.4305	-3.156	0.4305	-2.9
	0.4308	-8.359	0.4308	-9.169	0.4308	-8.193	0.4308	-9.167	0.4308	-11.27	0.4308	-10.28	0.4308	-3.846	0.4308	-2.651	0.4308	-3.226	0.4308	-3.721	0.4308	-3.17	0.4308	-2.86
	0.431	-8.367	0.431	-9.195	0.431	-8.205	0.431	-9.172	0.431	-11.28	0.431	-10.29	0.431	-3.9	0.431	-2.629	0.431	-3.2	0.431	-3.757	0.431	-3.167	0.431	-2.831
	0.4313	-8.36	0.4313	-9.209	0.4313	-8.23	0.4313	-9.175	0.4313	-11.32	0.4313	-10.3	0.4313	-3.939	0.4313	-2.612	0.4313	-3.179	0.4313	-3.805	0.4313	-3.171	0.4313	-2.825
	0.4315	-8.336	0.4315	-9.218	0.4315	-8.276	0.4315	-9.182	0.4315	-11.38	0.4315	-10.31	0.4315	-3.981	0.4315	-2.618	0.4315	-3.207	0.4315	-3.839	0.4315	-3.186	0.4315	-2.842
	0.4318	-8.302	0.4318	-9.229	0.4318	-8.343	0.4318	-9.207	0.4318	-11.49	0.4318	-10.33	0.4318	-4.019	0.4318	-2.662	0.4318	-3.279	0.4318	-3.841	0.4318	-3.219	0.4318	-2.881
	0.432	-8.261	0.432	-9.242	0.432	-8.412	0.432	-9.241	0.432	-11.54	0.432	-10.36	0.432	-4.045	0.432	-2.73	0.432	-3.421	0.432	-3.828	0.432	-3.282	0.432	-2.939
	0.4323	-8.219	0.4323	-9.261	0.4323	-8.472	0.4323	-9.279	0.4323	-11.55	0.4323	-10.39	0.4323	-4.045	0.4323	-2.784	0.4323	-3.514	0.4323	-3.833	0.4323	-3.373	0.4323	-3.008
	0.4325	-8.199	0.4325	-9.286	0.4325	-8.526	0.4325	-9.327	0.4325	-11.55	0.4325	-10.44	0.4325	-4.012	0.4325	-2.797	0.4325	-3.598	0.4325	-3.859	0.4325	-3.448	0.4325	-3.079
	0.4328	-8.227	0.4328	-9.315	0.4328	-8.565	0.4328	-9.363	0.4328	-11.52	0.4328	-10.48	0.4328	-3.974	0.4328	-2.814	0.4328	-3.639	0.4328	-3.893	0.4328	-3.49	0.4328	-3.138
	0.433	-8.268	0.433	-9.343	0.433	-8.582	0.433	-9.385	0.433	-11.49	0.433	-10.52	0.433	-3.943	0.433	-2.816	0.433	-3.686	0.433	-3.935	0.433	-3.511	0.433	-3.176
	0.4333	-8.342	0.4333	-9.364	0.4333	-8.579	0.4333	-9.398	0.4333	-11.48	0.4333	-10.56	0.4333	-3.923	0.4333	-2.797	0.4333	-3.689	0.4333	-3.987	0.4333	-3.517	0.4333	-3.209
	0.4335	-8.38	0.4335	-9.377	0.4335	-8.562	0.4335	-9.412	0.4335	-11.51	0.4335	-10.62	0.4335	-3.929	0.4335	-2.703	0.4335	-3.641	0.4335	-4.043	0.4335	-3.522	0.4335	-3.247
	0.4338	-8.397	0.4338	-9.386	0.4338	-8.543	0.4338	-9.409	0.4338	-11.56	0.4338	-10.67	0.4338	-3.974	0.4338	-2.671	0.4338	-3.583	0.4338	-4.088	0.4338	-3.541	0.4338	-3.287
	0.434	-8.41	0.434	-9.419	0.434	-8.535	0.434	-9.413	0.434	-11.63	0.434	-10.71	0.434	-4.045	0.434	-2.683	0.434	-3.566	0.434	-4.104	0.434	-3.594	0.434	-3.322
	0.4343	-8.43	0.4343	-9.442	0.4343	-8.54	0.4343	-9.432	0.4343	-11.69	0.4343	-10.74	0.4343	-4.093	0.4343	-2.734	0.4343	-3.558	0.4343	-4.084	0.4343	-3.643	0.4343	-3.349
	0.4345	-8.453	0.4345	-9.478	0.4345	-8.557	0.4345	-9.465	0.4345	-11.71	0.4345	-10.77	0.4345	-4.127	0.4345	-2.81	0.4345	-3.579	0.4345	-4.084	0.4345	-3.67	0.4345	-3.371
	0.4348	-8.517	0.4348	-9.536	0.4348	-8.586	0.4348	-9.498	0.4348	-11.7	0.4348	-10.8	0.4348	-4.103	0.4348	-2.882	0.4348	-3.66	0.4348	-4.095	0.4348	-3.671	0.4348	-3.395
	0.435	-8.557	0.435	-9.59	0.435	-8.63	0.435	-9.536	0.435	-11.62	0.435	-10.82	0.435	-4.12	0.435	-2.944	0.435	-3.711	0.435	-4.115	0.435	-3.661	0.435	-3.436
	0.4353	-8.604	0.4353	-9.664	0.4353	-8.689	0.4353	-9.567	0.4353	-11.61	0.4353	-10.83	0.4353	-4.134	0.4353	-2.958	0.4353	-3.72	0.4353	-4.148	0.4353	-3.649	0.4353	-3.484
	0.4355	-8.637	0.4355	-9.695	0.4355	-8.754	0.4355	-9.596	0.4355	-11.67	0.4355	-10.86	0.4355	-4.143	0.4355	-2.935	0.4355	-3.688	0.4355	-4.193	0.4355	-3.638	0.4355	-3.533
	0.4358	-8.65	0.4358	-9.717	0.4358	-8.807	0.4358	-9.631	0.4358	-11.76	0.4358	-10.9	0.4358	-4.157	0.4358	-2.87	0.4358	-3.656	0.4358	-4.236	0.4358	-3.634	0.4358	-3.586
	0.436	-8.643	0.436	-9.754	0.436	-8.837	0.436	-9.668	0.436	-11.88	0.436	-10.95	0.436	-4.192	0.436	-2.797	0.436	-3.648	0.436	-4.267	0.436	-3.635	0.436	-3.64
	0.4363	-8.622	0.4363	-9.798	0.4363	-8.844	0.4363	-9.719	0.4363	-11.99	0.4363	-11.02	0.4363	-4.241	0.4363	-2.776	0.4363	-3.64	0.4363	-4.287	0.4363	-3.653	0.4363	-3.686
	0.4365	-8.608	0.4365	-9.831	0.4365	-8.841	0.4365	-9.774	0.4365	-12.09	0.4365	-11.08	0.4365	-4.297	0.4365	-2.806	0.4365	-3.635	0.4365	-4.303	0.4365	-3.678	0.4365	-3.718
	0.4368	-8.632	0.4368	-9.852	0.4368	-8.841	0.4368	-9.834	0.4368	-12.17	0.4368	-11.12	0.4368	-4.332	0.4368	-2.869	0.4368	-3.661	0.4368	-4.346	0.4368	-3.703	0.4368	-3.735
	0.437	-8.671	0.437	-9.866	0.437	-8.855	0.437	-9.879	0.437	-12.21	0.437	-11.15	0.437	-4.364	0.437	-2.949	0.437	-3.689	0.437	-4.415	0.437	-3.732	0.437	-3.74
	0.4373	-8.731	0.4373	-9.885	0.4373	-8.877	0.4373	-9.895	0.4373	-12.22	0.4373	-11.16	0.4373	-4.401	0.4373	-3.011	0.4373	-3.701	0.4373	-4.497	0.4373	-3.716	0.4373	-3.742
	0.4375	-8.805	0.4375	-9.912	0.4375	-8.901	0.4375	-9.892	0.4375	-12.21	0.4375	-11.18	0.4375	-4.434	0.4375	-3.036	0.4375	-3.685	0.4375	-4.611	0.4375	-3.72	0.4375	-3.744
	0.4378	-8.881	0.4378	-9.931	0.4378	-8.931	0.4378	-9.884	0.4378	-12.2	0.4378	-11.21	0.4378	-4.46	0.4378	-3.03	0.4378	-3.666	0.4378	-4.716	0.4378	-3.724	0.4378	-3.76
	0.438	-8.947	0.438	-9.935	0.438	-8.974	0.438	-9.877	0.438	-12.22	0.438	-11.26	0.438	-4.484	0.438	-2.997	0.438	-3.65	0.438	-4.772	0.438	-3.751	0.438	-3.802
	0.4383	-8.989	0.4383	-9.938	0.4383	-9.037	0.4383	-9.886	0.4383	-12.25	0.4383	-11.33	0.4383	-4.503	0.4383	-2.949	0.4383	-3.695	0.4383	-4.773	0.4383	-3.775	0.4383	-3.864
	0.4385	-8.999	0.4385	-9.95	0.4385	-9.108	0.4385	-9.919	0.4385	-12.3	0.4385	-11.4	0.4385	-4.514	0.4385	-2.931	0.4385	-3.779	0.4385	-4.732	0.4385	-3.847	0.4385	-3.934
	0.4388	-8.989	0.4388	-9.963	0.4388	-9.166	0.4388	-9.971	0.4388	-12.35	0.4388	-11.47	0.4388	-4.506	0.4388	-2.939	0.4388	-3.843	0.4388	-4.678	0.4388	-3.929	0.4388	-3.999
	0.439	-8.997	0.439	-9.987	0.439	-9.195	0.439	-10.03	0.439	-12.39	0.439	-11.52	0.439	-4.505	0.439	-2.941	0.439	-3.872	0.439	-4.627	0.439	-3.99	0.439	-4.049
	0.4393	-9.023	0.4393	-10.02	0.4393	-9.216	0.4393	-10.1	0.4393	-12.41	0.4393	-11.55	0.4393	-4.544	0.4393	-2.939	0.4393	-3.92	0.4393	-4.588	0.4393	-4.017	0.4393	-4.074
	0.4395	-9.069	0.4395	-10.07	0.4395	-9.187	0.4395	-10.17	0.4395	-12.42	0.4395	-11.55	0.4395	-4.596	0.4395	-2.947	0.4395	-3.99	0.4395	-4.596	0.4395	-4.016	0.4395	-4.073
	0.4398	-9.13	0.4398	-10.13	0.4398	-9.171	0.4398	-10.21	0.4398	-12.45	0.4398	-11.55	0.4398	-4.652	0.4398	-2.976	0.4398	-4.056	0.4398	-4.677	0.4398	-4.02	0.4398	-4.062
	0.44	-9.166	0.44	-10.18	0.44	-9.162	0.44	-10.23	0.44	-12.48	0.44	-11.55	0.44	-4.705	0.44	-3.017	0.44	-4.075	0.44	-4.782	0.44	-4.044	0.44	-4.064
	0.4403	-9.2	0.4403	-10.22	0.4403	-9.162	0.4403	-10.24	0.4403	-12.52	0.4403	-11.56	0.4403	-4.75	0.4403	-3.064	0.4403	-4.026	0.4403	-4.844	0.4403	-4.091	0.4403	-4.081
	0.4405	-9.233	0.4405	-10.25	0.4405	-9.178	0.4405	-10.24	0.4405	-12.57	0.4405	-11.58	0.4405	-4.789	0.4405	-3.101	0.4405	-3.973	0.4405	-4.875	0.4405	-4.161	0.4405	-4.106
	0.4408	-9.247	0.4408	-10.27	0.4408	-9.22	0.4408	-10.25	0.4408	-12.61	0.4408	-11.62	0.4408	-4.799	0.4408	-3.13	0.4408	-3.949	0.4408	-4.895	0.4408	-4.239	0.4408	-4.132
	0.441	-9.264	0.441	-10.28	0.441	-9.27	0.441	-10.27	0.441	-12.63	0.441	-11.68	0.441	-4.792	0.441	-3.148	0.441	-3.94	0.441	-4.919	0.441	-4.282	0.441	-4.151
	0.4413	-9.288	0.4413	-10.29	0.4413	-9.317	0.4413	-10.28	0.4413	-12.64	0.4413	-11.76	0.4413	-4.772	0.4413	-3.145	0.4413	-3.929	0.4413	-4.95	0.4413	-4.299	0.4413	-4.163
	0.4415	-9.349	0.4415	-10.31	0.4415	-9.363	0.4415	-10.28	0.4415	-12.63	0.4415	-11.83	0.4415	-4.748	0.4415	-3.127	0.4415	-3.92	0.4415	-4.979	0.4415	-4.279	0.4415	-4.174
	0.4418	-9.423	0.4418	-10.36	0.4418	-9.358	0.4418	-10.3	0.4418	-12.62	0.4418	-11.88	0.4418	-4.742	0.4418	-3.117	0.4418	-3.893	0.4418	-5.005	0.4418	-4.263	0.4418	-4.191
	0.442	-9.492	0.442	-10.42	0.442	-9.331	0.442	-10.32	0.442	-12.62	0.442	-11.93	0.442	-4.751	0.442	-3.123	0.442	-3.863	0.442	-5.04	0.442	-4.267	0.442	-4.228
	0.4423	-9.547	0.4423	-10.48	0.4423	-9.316	0.4423	-10.38	0.4423	-12.65	0.4423	-11.97	0.4423	-4.765	0.4423	-3.138	0.4423	-3.854	0.4423	-5.082	0.4423	-4.3	0.4423	-4.286
	0.4425	-9.586	0.4425	-10.54	0.4425	-9.334	0.4425	-10.45	0.4425	-12.71	0.4425	-11.99	0.4425	-4.779	0.4425	-3.15	0.4425	-3.904	0.4425	-5.126	0.4425	-4.358	0.4425	-4.358
	0.4428	-9.595	0.4428	-10.62	0.4428	-9.388	0.4428	-10.51	0.4428	-12.78	0.4428	-12.01	0.4428	-4.787	0.4428	-3.158	0.4428	-3.925	0.4428	-5.173	0.4428	-4.445	0.4428	-4.445
	0.443	-9.579	0.443	-10.72	0.443	-9.471	0.443	-10.56	0.443	-12.84	0.443	-12.02	0.443	-4.801	0.443	-3.165	0.443	-3.974	0.443	-5.23	0.443	-4.512	0.443	-4.543
	0.4433	-9.581	0.4433	-10.82	0.4433	-9.559	0.4433	-10.59	0.4433	-12.89	0.4433	-12.03	0.4433	-4.828	0.4433	-3.176	0.4433	-4.084	0.4433	-5.292	0.4433	-4.547	0.4433	-4.613
	0.4435	-9.624	0.4435	-10.88	0.4435	-9.616	0.4435	-10.61	0.4435	-12.94	0.4435	-12.06	0.4435	-4.854	0.4435	-3.206	0.4435	-4.143	0.4435	-5.349	0.4435	-4.565	0.4435	-4.646
	0.4438	-9.656	0.4438	-10.92	0.4438	-9.642	0.4438	-10.61	0.4438	-12.98	0.4438	-12.1	0.4438	-4.883	0.4438	-3.209	0.4438	-4.18	0.4438	-5.396	0.4438	-4.579	0.4438	-4.648
	0.444	-9.681	0.444	-10.92	0.444	-9.647	0.444	-10.61	0.444	-13	0.444	-12.13	0.444	-4.911	0.444	-3.193	0.444	-4.23	0.444	-5.435	0.444	-4.604	0.444	-4.63
	0.4443	-9.709	0.4443	-10.91	0.4443	-9.639	0.4443	-10.62	0.4443	-13.03	0.4443	-12.16	0.4443	-4.921	0.4443	-3.172	0.4443	-4.246	0.4443	-5.464	0.4443	-4.646	0.4443	-4.614
	0.4445	-9.738	0.4445	-10.91	0.4445	-9.633	0.4445	-10.67	0.4445	-13.06	0.4445	-12.16	0.4445	-4.92	0.4445	-3.166	0.4445	-4.247	0.4445	-5.489	0.4445	-4.707	0.4445	-4.625
	0.4448	-9.769	0.4448	-10.92	0.4448	-9.631	0.4448	-10.71	0.4448	-13.1	0.4448	-12.19	0.4448	-4.918	0.4448	-3.171	0.4448	-4.242	0.4448	-5.522	0.4448	-4.795	0.4448	-4.659
	0.445	-9.803	0.445	-10.94	0.445	-9.649	0.445	-10.77	0.445	-13.14	0.445	-12.23	0.445	-4.932	0.445	-3.175	0.445	-4.244	0.445	-5.575	0.445	-4.898	0.445	-4.702
	0.4453	-9.835	0.4453	-10.97	0.4453	-9.686	0.4453	-10.83	0.4453	-13.15	0.4453	-12.28	0.4453	-4.948	0.4453	-3.166	0.4453	-4.264	0.4453	-5.648	0.4453	-4.981	0.4453	-4.745
	0.4455	-9.868	0.4455	-10.99	0.4455	-9.718	0.4455	-10.87	0.4455	-13.16	0.4455	-12.37	0.4455	-4.953	0.4455	-3.153	0.4455	-4.297	0.4455	-5.723	0.4455	-5.019	0.4455	-4.784
	0.4458	-9.913	0.4458	-11	0.4458	-9.752	0.4458	-10.89	0.4458	-13.17	0.4458	-12.44	0.4458	-4.961	0.4458	-3.152	0.4458	-4.328	0.4458	-5.765	0.4458	-5.005	0.4458	-4.816
	0.446	-9.982	0.446	-11	0.446	-9.802	0.446	-10.9	0.446	-13.19	0.446	-12.48	0.446	-4.97	0.446	-3.161	0.446	-4.352	0.446	-5.766	0.446	-4.954	0.446	-4.843
	0.4463	-10.05	0.4463	-11	0.4463	-9.857	0.4463	-10.9	0.4463	-13.24	0.4463	-12.49	0.4463	-4.994	0.4463	-3.168	0.4463	-4.367	0.4463	-5.74	0.4463	-4.9	0.4463	-4.871
	0.4465	-10.1	0.4465	-11.01	0.4465	-9.908	0.4465	-10.91	0.4465	-13.3	0.4465	-12.48	0.4465	-5.023	0.4465	-3.183	0.4465	-4.355	0.4465	-5.708	0.4465	-4.865	0.4465	-4.902
	0.4468	-10.11	0.4468	-11.04	0.4468	-9.948	0.4468	-10.93	0.4468	-13.36	0.4468	-12.47	0.4468	-5.06	0.4468	-3.217	0.4468	-4.317	0.4468	-5.695	0.4468	-4.857	0.4468	-4.938
	0.447	-10.11	0.447	-11.08	0.447	-9.98	0.447	-10.97	0.447	-13.41	0.447	-12.46	0.447	-5.097	0.447	-3.264	0.447	-4.274	0.447	-5.719	0.447	-4.9	0.447	-4.975
	0.4473	-10.12	0.4473	-11.14	0.4473	-10.01	0.4473	-11.03	0.4473	-13.45	0.4473	-12.45	0.4473	-5.087	0.4473	-3.307	0.4473	-4.243	0.4473	-5.774	0.4473	-4.957	0.4473	-5.009
	0.4475	-10.15	0.4475	-11.2	0.4475	-10.04	0.4475	-11.09	0.4475	-13.5	0.4475	-12.48	0.4475	-5.07	0.4475	-3.329	0.4475	-4.239	0.4475	-5.847	0.4475	-4.999	0.4475	-5.043
	0.4478	-10.22	0.4478	-11.25	0.4478	-10.04	0.4478	-11.16	0.4478	-13.55	0.4478	-12.51	0.4478	-5.05	0.4478	-3.364	0.4478	-4.258	0.4478	-5.928	0.4478	-5.022	0.4478	-5.081
	0.448	-10.29	0.448	-11.28	0.448	-10.03	0.448	-11.22	0.448	-13.59	0.448	-12.56	0.448	-5.039	0.448	-3.353	0.448	-4.293	0.448	-5.986	0.448	-5.007	0.448	-5.126
	0.4483	-10.35	0.4483	-11.29	0.4483	-10.03	0.4483	-11.28	0.4483	-13.61	0.4483	-12.62	0.4483	-5.059	0.4483	-3.353	0.4483	-4.313	0.4483	-6.014	0.4483	-4.985	0.4483	-5.167
	0.4485	-10.39	0.4485	-11.29	0.4485	-10.04	0.4485	-11.34	0.4485	-13.64	0.4485	-12.67	0.4485	-5.109	0.4485	-3.363	0.4485	-4.316	0.4485	-6.025	0.4485	-4.994	0.4485	-5.19
	0.4488	-10.4	0.4488	-11.29	0.4488	-10.06	0.4488	-11.38	0.4488	-13.68	0.4488	-12.72	0.4488	-5.157	0.4488	-3.393	0.4488	-4.29	0.4488	-6.035	0.4488	-5.037	0.4488	-5.207
	0.449	-10.37	0.449	-11.31	0.449	-10.08	0.449	-11.4	0.449	-13.73	0.449	-12.76	0.449	-5.193	0.449	-3.428	0.449	-4.257	0.449	-6.059	0.449	-5.134	0.449	-5.228
	0.4493	-10.32	0.4493	-11.35	0.4493	-10.1	0.4493	-11.4	0.4493	-13.8	0.4493	-12.78	0.4493	-5.213	0.4493	-3.445	0.4493	-4.244	0.4493	-6.103	0.4493	-5.219	0.4493	-5.247
	0.4495	-10.3	0.4495	-11.39	0.4495	-10.12	0.4495	-11.4	0.4495	-13.86	0.4495	-12.82	0.4495	-5.23	0.4495	-3.433	0.4495	-4.229	0.4495	-6.164	0.4495	-5.292	0.4495	-5.257
	0.4498	-10.33	0.4498	-11.41	0.4498	-10.14	0.4498	-11.39	0.4498	-13.9	0.4498	-12.86	0.4498	-5.244	0.4498	-3.404	0.4498	-4.223	0.4498	-6.216	0.4498	-5.305	0.4498	-5.258
	0.45	-10.37	0.45	-11.41	0.45	-10.17	0.45	-11.37	0.45	-13.92	0.45	-12.89	0.45	-5.251	0.45	-3.381	0.45	-4.221	0.45	-6.24	0.45	-5.278	0.45	-5.253
	0.4503	-10.4	0.4503	-11.4	0.4503	-10.18	0.4503	-11.35	0.4503	-13.91	0.4503	-12.91	0.4503	-5.227	0.4503	-3.377	0.4503	-4.215	0.4503	-6.233	0.4503	-5.237	0.4503	-5.25
	0.4505	-10.41	0.4505	-11.39	0.4505	-10.19	0.4505	-11.36	0.4505	-13.89	0.4505	-12.92	0.4505	-5.176	0.4505	-3.387	0.4505	-4.189	0.4505	-6.2	0.4505	-5.195	0.4505	-5.25
	0.4508	-10.36	0.4508	-11.39	0.4508	-10.19	0.4508	-11.35	0.4508	-13.88	0.4508	-12.93	0.4508	-5.132	0.4508	-3.406	0.4508	-4.175	0.4508	-6.148	0.4508	-5.141	0.4508	-5.248
	0.451	-10.24	0.451	-11.37	0.451	-10.19	0.451	-11.35	0.451	-13.88	0.451	-12.93	0.451	-5.109	0.451	-3.45	0.451	-4.206	0.451	-6.08	0.451	-5.127	0.451	-5.243
	0.4513	-10.1	0.4513	-11.35	0.4513	-10.17	0.4513	-11.33	0.4513	-13.88	0.4513	-12.92	0.4513	-5.107	0.4513	-3.513	0.4513	-4.238	0.4513	-6.011	0.4513	-5.1	0.4513	-5.237
	0.4515	-10	0.4515	-11.31	0.4515	-10.12	0.4515	-11.31	0.4515	-13.88	0.4515	-12.91	0.4515	-5.093	0.4515	-3.553	0.4515	-4.25	0.4515	-5.959	0.4515	-5.079	0.4515	-5.228
	0.4518	-9.97	0.4518	-11.24	0.4518	-10.05	0.4518	-11.26	0.4518	-13.86	0.4518	-12.88	0.4518	-5.092	0.4518	-3.554	0.4518	-4.247	0.4518	-5.921	0.4518	-5.078	0.4518	-5.214
	0.452	-10.02	0.452	-11.18	0.452	-9.991	0.452	-11.19	0.452	-13.83	0.452	-12.83	0.452	-5.101	0.452	-3.533	0.452	-4.236	0.452	-5.902	0.452	-5.07	0.452	-5.186
	0.4523	-10.12	0.4523	-11.13	0.4523	-9.962	0.4523	-11.12	0.4523	-13.78	0.4523	-12.75	0.4523	-5.109	0.4523	-3.476	0.4523	-4.227	0.4523	-5.89	0.4523	-5.063	0.4523	-5.132
	0.4525	-10.2	0.4525	-11.08	0.4525	-9.961	0.4525	-11.06	0.4525	-13.73	0.4525	-12.67	0.4525	-5.094	0.4525	-3.449	0.4525	-4.209	0.4525	-5.871	0.4525	-5.069	0.4525	-5.06
	0.4528	-10.25	0.4528	-11.03	0.4528	-9.982	0.4528	-11.03	0.4528	-13.69	0.4528	-12.6	0.4528	-5.047	0.4528	-3.436	0.4528	-4.161	0.4528	-5.847	0.4528	-5.079	0.4528	-4.995
	0.453	-10.24	0.453	-11	0.453	-10.01	0.453	-11.03	0.453	-13.64	0.453	-12.57	0.453	-5	0.453	-3.423	0.453	-4.127	0.453	-5.814	0.453	-5.089	0.453	-4.94
	0.4533	-10.16	0.4533	-11	0.4533	-10.03	0.4533	-11.06	0.4533	-13.61	0.4533	-12.56	0.4533	-4.98	0.4533	-3.407	0.4533	-4.118	0.4533	-5.789	0.4533	-5.082	0.4533	-4.894
	0.4535	-10.03	0.4535	-11	0.4535	-10.02	0.4535	-11.1	0.4535	-13.57	0.4535	-12.57	0.4535	-4.983	0.4535	-3.399	0.4535	-4.113	0.4535	-5.779	0.4535	-5.068	0.4535	-4.86
	0.4538	-9.922	0.4538	-10.98	0.4538	-9.974	0.4538	-11.11	0.4538	-13.54	0.4538	-12.61	0.4538	-4.984	0.4538	-3.36	0.4538	-4.099	0.4538	-5.764	0.4538	-5.031	0.4538	-4.844
	0.454	-9.87	0.454	-10.94	0.454	-9.922	0.454	-11.09	0.454	-13.53	0.454	-12.64	0.454	-4.991	0.454	-3.343	0.454	-4.065	0.454	-5.736	0.454	-4.982	0.454	-4.861
	0.4543	-9.858	0.4543	-10.91	0.4543	-9.893	0.4543	-11.04	0.4543	-13.51	0.4543	-12.67	0.4543	-5.007	0.4543	-3.406	0.4543	-4.012	0.4543	-5.697	0.4543	-4.922	0.4543	-4.91
	0.4545	-9.877	0.4545	-10.89	0.4545	-9.892	0.4545	-10.98	0.4545	-13.45	0.4545	-12.68	0.4545	-5.003	0.4545	-3.483	0.4545	-3.977	0.4545	-5.645	0.4545	-4.821	0.4545	-4.968
	0.4548	-9.926	0.4548	-10.89	0.4548	-9.912	0.4548	-10.92	0.4548	-13.4	0.4548	-12.67	0.4548	-4.985	0.4548	-3.573	0.4548	-3.941	0.4548	-5.616	0.4548	-4.753	0.4548	-5.001
	0.455	-9.934	0.455	-10.91	0.455	-9.948	0.455	-10.88	0.455	-13.37	0.455	-12.64	0.455	-4.949	0.455	-3.648	0.455	-3.907	0.455	-5.607	0.455	-4.716	0.455	-4.98
	0.4553	-9.901	0.4553	-10.93	0.4553	-9.96	0.4553	-10.87	0.4553	-13.35	0.4553	-12.62	0.4553	-4.903	0.4553	-3.69	0.4553	-3.898	0.4553	-5.606	0.4553	-4.702	0.4553	-4.904
	0.4555	-9.837	0.4555	-10.95	0.4555	-9.952	0.4555	-10.87	0.4555	-13.33	0.4555	-12.59	0.4555	-4.841	0.4555	-3.696	0.4555	-3.906	0.4555	-5.606	0.4555	-4.68	0.4555	-4.804
	0.4558	-9.779	0.4558	-10.95	0.4558	-9.904	0.4558	-10.88	0.4558	-13.32	0.4558	-12.56	0.4558	-4.787	0.4558	-3.668	0.4558	-3.905	0.4558	-5.604	0.4558	-4.662	0.4558	-4.71
	0.456	-9.728	0.456	-10.92	0.456	-9.841	0.456	-10.87	0.456	-13.32	0.456	-12.53	0.456	-4.714	0.456	-3.6	0.456	-3.894	0.456	-5.603	0.456	-4.646	0.456	-4.636
	0.4563	-9.685	0.4563	-10.86	0.4563	-9.773	0.4563	-10.82	0.4563	-13.33	0.4563	-12.5	0.4563	-4.662	0.4563	-3.487	0.4563	-3.885	0.4563	-5.596	0.4563	-4.639	0.4563	-4.596
	0.4565	-9.654	0.4565	-10.81	0.4565	-9.705	0.4565	-10.74	0.4565	-13.34	0.4565	-12.49	0.4565	-4.613	0.4565	-3.397	0.4565	-3.877	0.4565	-5.566	0.4565	-4.635	0.4565	-4.603
	0.4568	-9.638	0.4568	-10.77	0.4568	-9.669	0.4568	-10.68	0.4568	-13.33	0.4568	-12.51	0.4568	-4.567	0.4568	-3.368	0.4568	-3.898	0.4568	-5.511	0.4568	-4.599	0.4568	-4.649
	0.457	-9.64	0.457	-10.74	0.457	-9.673	0.457	-10.64	0.457	-13.31	0.457	-12.53	0.457	-4.517	0.457	-3.394	0.457	-3.96	0.457	-5.442	0.457	-4.568	0.457	-4.7
	0.4573	-9.641	0.4573	-10.7	0.4573	-9.689	0.4573	-10.62	0.4573	-13.26	0.4573	-12.55	0.4573	-4.482	0.4573	-3.459	0.4573	-3.98	0.4573	-5.37	0.4573	-4.558	0.4573	-4.725
	0.4575	-9.619	0.4575	-10.66	0.4575	-9.699	0.4575	-10.58	0.4575	-13.22	0.4575	-12.53	0.4575	-4.436	0.4575	-3.522	0.4575	-4.01	0.4575	-5.307	0.4575	-4.553	0.4575	-4.713
	0.4578	-9.573	0.4578	-10.62	0.4578	-9.685	0.4578	-10.55	0.4578	-13.18	0.4578	-12.5	0.4578	-4.427	0.4578	-3.557	0.4578	-4.062	0.4578	-5.263	0.4578	-4.55	0.4578	-4.672
	0.458	-9.533	0.458	-10.59	0.458	-9.629	0.458	-10.52	0.458	-13.13	0.458	-12.43	0.458	-4.435	0.458	-3.546	0.458	-4.074	0.458	-5.244	0.458	-4.524	0.458	-4.61
	0.4583	-9.499	0.4583	-10.57	0.4583	-9.562	0.4583	-10.48	0.4583	-13.08	0.4583	-12.39	0.4583	-4.444	0.4583	-3.483	0.4583	-4.053	0.4583	-5.249	0.4583	-4.471	0.4583	-4.537
	0.4585	-9.468	0.4585	-10.57	0.4585	-9.537	0.4585	-10.43	0.4585	-13.05	0.4585	-12.36	0.4585	-4.451	0.4585	-3.394	0.4585	-4.026	0.4585	-5.264	0.4585	-4.396	0.4585	-4.468
	0.4588	-9.435	0.4588	-10.57	0.4588	-9.535	0.4588	-10.37	0.4588	-13.05	0.4588	-12.33	0.4588	-4.434	0.4588	-3.332	0.4588	-4.019	0.4588	-5.28	0.4588	-4.313	0.4588	-4.4
	0.459	-9.426	0.459	-10.56	0.459	-9.54	0.459	-10.32	0.459	-13.05	0.459	-12.32	0.459	-4.357	0.459	-3.313	0.459	-4.004	0.459	-5.288	0.459	-4.236	0.459	-4.356
	0.4593	-9.393	0.4593	-10.54	0.4593	-9.546	0.4593	-10.31	0.4593	-13.04	0.4593	-12.32	0.4593	-4.285	0.4593	-3.356	0.4593	-3.952	0.4593	-5.283	0.4593	-4.186	0.4593	-4.323
	0.4595	-9.385	0.4595	-10.52	0.4595	-9.552	0.4595	-10.31	0.4595	-13.01	0.4595	-12.34	0.4595	-4.247	0.4595	-3.424	0.4595	-3.898	0.4595	-5.258	0.4595	-4.158	0.4595	-4.307
	0.4598	-9.383	0.4598	-10.47	0.4598	-9.555	0.4598	-10.31	0.4598	-12.98	0.4598	-12.35	0.4598	-4.245	0.4598	-3.482	0.4598	-3.869	0.4598	-5.202	0.4598	-4.189	0.4598	-4.315
	0.46	-9.371	0.46	-10.42	0.46	-9.546	0.46	-10.28	0.46	-12.96	0.46	-12.35	0.46	-4.269	0.46	-3.524	0.46	-3.843	0.46	-5.127	0.46	-4.213	0.46	-4.316
	0.4603	-9.337	0.4603	-10.37	0.4603	-9.525	0.4603	-10.24	0.4603	-12.94	0.4603	-12.34	0.4603	-4.289	0.4603	-3.532	0.4603	-3.811	0.4603	-5.054	0.4603	-4.216	0.4603	-4.326
	0.4605	-9.287	0.4605	-10.33	0.4605	-9.502	0.4605	-10.21	0.4605	-12.91	0.4605	-12.32	0.4605	-4.304	0.4605	-3.487	0.4605	-3.779	0.4605	-4.997	0.4605	-4.236	0.4605	-4.326
	0.4608	-9.234	0.4608	-10.29	0.4608	-9.491	0.4608	-10.2	0.4608	-12.86	0.4608	-12.29	0.4608	-4.299	0.4608	-3.401	0.4608	-3.769	0.4608	-4.963	0.4608	-4.182	0.4608	-4.328
	0.461	-9.202	0.461	-10.25	0.461	-9.469	0.461	-10.18	0.461	-12.8	0.461	-12.25	0.461	-4.269	0.461	-3.298	0.461	-3.77	0.461	-4.954	0.461	-4.094	0.461	-4.292
	0.4613	-9.187	0.4613	-10.21	0.4613	-9.444	0.4613	-10.18	0.4613	-12.75	0.4613	-12.18	0.4613	-4.215	0.4613	-3.246	0.4613	-3.777	0.4613	-4.97	0.4613	-4.007	0.4613	-4.257
	0.4615	-9.185	0.4615	-10.17	0.4615	-9.418	0.4615	-10.18	0.4615	-12.7	0.4615	-12.12	0.4615	-4.147	0.4615	-3.233	0.4615	-3.774	0.4615	-5.001	0.4615	-3.941	0.4615	-4.212
	0.4618	-9.177	0.4618	-10.14	0.4618	-9.384	0.4618	-10.19	0.4618	-12.68	0.4618	-12.07	0.4618	-4.129	0.4618	-3.282	0.4618	-3.765	0.4618	-5.019	0.4618	-3.899	0.4618	-4.174
	0.462	-9.184	0.462	-10.11	0.462	-9.365	0.462	-10.18	0.462	-12.67	0.462	-12.03	0.462	-4.126	0.462	-3.333	0.462	-3.769	0.462	-4.996	0.462	-3.876	0.462	-4.134
	0.4623	-9.183	0.4623	-10.1	0.4623	-9.362	0.4623	-10.17	0.4623	-12.68	0.4623	-11.99	0.4623	-4.187	0.4623	-3.377	0.4623	-3.771	0.4623	-4.922	0.4623	-3.861	0.4623	-4.123
	0.4625	-9.172	0.4625	-10.09	0.4625	-9.361	0.4625	-10.13	0.4625	-12.7	0.4625	-11.95	0.4625	-4.233	0.4625	-3.409	0.4625	-3.777	0.4625	-4.875	0.4625	-3.828	0.4625	-4.124
	0.4628	-9.152	0.4628	-10.08	0.4628	-9.357	0.4628	-10.1	0.4628	-12.72	0.4628	-11.92	0.4628	-4.267	0.4628	-3.423	0.4628	-3.76	0.4628	-4.838	0.4628	-3.744	0.4628	-4.125
	0.463	-9.124	0.463	-10.06	0.463	-9.336	0.463	-10.08	0.463	-12.73	0.463	-11.88	0.463	-4.28	0.463	-3.417	0.463	-3.783	0.463	-4.797	0.463	-3.691	0.463	-4.114
	0.4633	-9.081	0.4633	-10.02	0.4633	-9.295	0.4633	-10.07	0.4633	-12.71	0.4633	-11.84	0.4633	-4.292	0.4633	-3.392	0.4633	-3.819	0.4633	-4.748	0.4633	-3.648	0.4633	-4.078
	0.4635	-9.004	0.4635	-9.975	0.4635	-9.257	0.4635	-10.06	0.4635	-12.67	0.4635	-11.81	0.4635	-4.309	0.4635	-3.36	0.4635	-3.809	0.4635	-4.701	0.4635	-3.603	0.4635	-4.003
	0.4638	-8.903	0.4638	-9.935	0.4638	-9.216	0.4638	-10.09	0.4638	-12.59	0.4638	-11.8	0.4638	-4.322	0.4638	-3.325	0.4638	-3.762	0.4638	-4.661	0.4638	-3.551	0.4638	-3.888
	0.464	-8.815	0.464	-9.909	0.464	-9.202	0.464	-10.11	0.464	-12.52	0.464	-11.79	0.464	-4.337	0.464	-3.291	0.464	-3.731	0.464	-4.619	0.464	-3.507	0.464	-3.777
	0.4643	-8.765	0.4643	-9.896	0.4643	-9.191	0.4643	-10.1	0.4643	-12.46	0.4643	-11.78	0.4643	-4.356	0.4643	-3.271	0.4643	-3.718	0.4643	-4.571	0.4643	-3.466	0.4643	-3.709
	0.4645	-8.756	0.4645	-9.892	0.4645	-9.173	0.4645	-10.07	0.4645	-12.43	0.4645	-11.75	0.4645	-4.372	0.4645	-3.271	0.4645	-3.689	0.4645	-4.529	0.4645	-3.421	0.4645	-3.69
	0.4648	-8.756	0.4648	-9.891	0.4648	-9.151	0.4648	-10.03	0.4648	-12.43	0.4648	-11.71	0.4648	-4.358	0.4648	-3.28	0.4648	-3.66	0.4648	-4.502	0.4648	-3.377	0.4648	-3.711
	0.465	-8.756	0.465	-9.883	0.465	-9.116	0.465	-9.986	0.465	-12.44	0.465	-11.66	0.465	-4.321	0.465	-3.278	0.465	-3.646	0.465	-4.486	0.465	-3.348	0.465	-3.742
	0.4653	-8.751	0.4653	-9.864	0.4653	-9.062	0.4653	-9.953	0.4653	-12.45	0.4653	-11.61	0.4653	-4.283	0.4653	-3.244	0.4653	-3.662	0.4653	-4.479	0.4653	-3.339	0.4653	-3.758
	0.4655	-8.734	0.4655	-9.832	0.4655	-9.001	0.4655	-9.929	0.4655	-12.44	0.4655	-11.58	0.4655	-4.24	0.4655	-3.175	0.4655	-3.651	0.4655	-4.476	0.4655	-3.345	0.4655	-3.749
	0.4658	-8.689	0.4658	-9.785	0.4658	-8.956	0.4658	-9.915	0.4658	-12.37	0.4658	-11.58	0.4658	-4.193	0.4658	-3.08	0.4658	-3.589	0.4658	-4.473	0.4658	-3.365	0.4658	-3.717
	0.466	-8.617	0.466	-9.728	0.466	-8.944	0.466	-9.908	0.466	-12.28	0.466	-11.58	0.466	-4.171	0.466	-2.978	0.466	-3.489	0.466	-4.462	0.466	-3.396	0.466	-3.658
	0.4663	-8.541	0.4663	-9.682	0.4663	-8.957	0.4663	-9.901	0.4663	-12.19	0.4663	-11.58	0.4663	-4.176	0.4663	-2.927	0.4663	-3.443	0.4663	-4.438	0.4663	-3.417	0.4663	-3.581
	0.4665	-8.475	0.4665	-9.661	0.4665	-8.98	0.4665	-9.887	0.4665	-12.13	0.4665	-11.57	0.4665	-4.164	0.4665	-2.916	0.4665	-3.449	0.4665	-4.395	0.4665	-3.406	0.4665	-3.503
	0.4668	-8.418	0.4668	-9.663	0.4668	-8.991	0.4668	-9.863	0.4668	-12.1	0.4668	-11.52	0.4668	-4.107	0.4668	-2.947	0.4668	-3.472	0.4668	-4.337	0.4668	-3.36	0.4668	-3.436
	0.467	-8.4	0.467	-9.67	0.467	-8.979	0.467	-9.831	0.467	-12.08	0.467	-11.46	0.467	-4.035	0.467	-2.972	0.467	-3.469	0.467	-4.273	0.467	-3.291	0.467	-3.388
	0.4673	-8.404	0.4673	-9.671	0.4673	-8.95	0.4673	-9.799	0.4673	-12.08	0.4673	-11.39	0.4673	-3.958	0.4673	-3	0.4673	-3.431	0.4673	-4.211	0.4673	-3.231	0.4673	-3.377
	0.4675	-8.414	0.4675	-9.658	0.4675	-8.907	0.4675	-9.764	0.4675	-12.09	0.4675	-11.33	0.4675	-3.9	0.4675	-3.015	0.4675	-3.382	0.4675	-4.159	0.4675	-3.182	0.4675	-3.389
	0.4678	-8.413	0.4678	-9.632	0.4678	-8.856	0.4678	-9.742	0.4678	-12.08	0.4678	-11.28	0.4678	-3.871	0.4678	-3.011	0.4678	-3.349	0.4678	-4.122	0.4678	-3.138	0.4678	-3.381
	0.468	-8.38	0.468	-9.591	0.468	-8.81	0.468	-9.743	0.468	-12.04	0.468	-11.25	0.468	-3.864	0.468	-2.99	0.468	-3.289	0.468	-4.098	0.468	-3.106	0.468	-3.357
	0.4683	-8.303	0.4683	-9.542	0.4683	-8.788	0.4683	-9.751	0.4683	-11.99	0.4683	-11.23	0.4683	-3.873	0.4683	-2.943	0.4683	-3.145	0.4683	-4.079	0.4683	-3.094	0.4683	-3.328
	0.4685	-8.199	0.4685	-9.496	0.4685	-8.791	0.4685	-9.764	0.4685	-11.95	0.4685	-11.21	0.4685	-3.896	0.4685	-2.926	0.4685	-3.067	0.4685	-4.059	0.4685	-3.064	0.4685	-3.296
	0.4688	-8.109	0.4688	-9.466	0.4688	-8.807	0.4688	-9.759	0.4688	-11.93	0.4688	-11.2	0.4688	-3.907	0.4688	-2.921	0.4688	-3.025	0.4688	-4.031	0.4688	-3.023	0.4688	-3.268
	0.469	-8.072	0.469	-9.461	0.469	-8.816	0.469	-9.734	0.469	-11.92	0.469	-11.2	0.469	-3.885	0.469	-2.936	0.469	-3.008	0.469	-3.993	0.469	-2.993	0.469	-3.243
	0.4693	-8.1	0.4693	-9.487	0.4693	-8.803	0.4693	-9.717	0.4693	-11.91	0.4693	-11.21	0.4693	-3.828	0.4693	-2.962	0.4693	-3.037	0.4693	-3.952	0.4693	-2.968	0.4693	-3.201
	0.4695	-8.159	0.4695	-9.525	0.4695	-8.739	0.4695	-9.726	0.4695	-11.95	0.4695	-11.21	0.4695	-3.775	0.4695	-2.993	0.4695	-3.063	0.4695	-3.902	0.4695	-2.95	0.4695	-3.144
	0.4698	-8.207	0.4698	-9.544	0.4698	-8.681	0.4698	-9.756	0.4698	-11.97	0.4698	-11.2	0.4698	-3.733	0.4698	-3.027	0.4698	-3.081	0.4698	-3.857	0.4698	-2.927	0.4698	-3.105
	0.47	-8.238	0.47	-9.538	0.47	-8.646	0.47	-9.799	0.47	-11.98	0.47	-11.2	0.47	-3.741	0.47	-3.052	0.47	-3.097	0.47	-3.826	0.47	-2.924	0.47	-3.073
	0.4703	-8.249	0.4703	-9.511	0.4703	-8.612	0.4703	-9.84	0.4703	-11.95	0.4703	-11.2	0.4703	-3.754	0.4703	-3.065	0.4703	-3.083	0.4703	-3.807	0.4703	-2.935	0.4703	-3.055
	0.4705	-8.236	0.4705	-9.471	0.4705	-8.596	0.4705	-9.84	0.4705	-11.91	0.4705	-11.2	0.4705	-3.774	0.4705	-3.07	0.4705	-3.067	0.4705	-3.802	0.4705	-2.916	0.4705	-3.046
	0.4708	-8.196	0.4708	-9.416	0.4708	-8.599	0.4708	-9.813	0.4708	-11.88	0.4708	-11.19	0.4708	-3.827	0.4708	-3.05	0.4708	-3.021	0.4708	-3.799	0.4708	-2.868	0.4708	-3.04
	0.471	-8.151	0.471	-9.348	0.471	-8.611	0.471	-9.761	0.471	-11.86	0.471	-11.15	0.471	-3.862	0.471	-3.002	0.471	-2.97	0.471	-3.787	0.471	-2.81	0.471	-3.036
	0.4713	-8.123	0.4713	-9.279	0.4713	-8.616	0.4713	-9.714	0.4713	-11.85	0.4713	-11.12	0.4713	-3.887	0.4713	-2.954	0.4713	-2.92	0.4713	-3.758	0.4713	-2.74	0.4713	-3.034
	0.4715	-8.114	0.4715	-9.223	0.4715	-8.606	0.4715	-9.696	0.4715	-11.8	0.4715	-11.1	0.4715	-3.883	0.4715	-2.93	0.4715	-2.879	0.4715	-3.712	0.4715	-2.683	0.4715	-3.04
	0.4718	-8.113	0.4718	-9.195	0.4718	-8.58	0.4718	-9.696	0.4718	-11.8	0.4718	-11.08	0.4718	-3.839	0.4718	-2.921	0.4718	-2.854	0.4718	-3.655	0.4718	-2.648	0.4718	-3.04
	0.472	-8.099	0.472	-9.192	0.472	-8.545	0.472	-9.703	0.472	-11.81	0.472	-11.08	0.472	-3.769	0.472	-2.925	0.472	-2.837	0.472	-3.609	0.472	-2.624	0.472	-3.033
	0.4723	-8.065	0.4723	-9.205	0.4723	-8.499	0.4723	-9.71	0.4723	-11.83	0.4723	-11.06	0.4723	-3.698	0.4723	-2.922	0.4723	-2.836	0.4723	-3.59	0.4723	-2.619	0.4723	-2.996
	0.4725	-8.015	0.4725	-9.216	0.4725	-8.458	0.4725	-9.707	0.4725	-11.85	0.4725	-11.05	0.4725	-3.58	0.4725	-2.912	0.4725	-2.84	0.4725	-3.588	0.4725	-2.606	0.4725	-2.917
	0.4728	-7.97	0.4728	-9.204	0.4728	-8.424	0.4728	-9.689	0.4728	-11.85	0.4728	-11.04	0.4728	-3.534	0.4728	-2.9	0.4728	-2.839	0.4728	-3.581	0.4728	-2.59	0.4728	-2.842
	0.473	-7.94	0.473	-9.167	0.473	-8.392	0.473	-9.648	0.473	-11.84	0.473	-11.01	0.473	-3.507	0.473	-2.879	0.473	-2.828	0.473	-3.557	0.473	-2.551	0.473	-2.78
	0.4733	-7.92	0.4733	-9.105	0.4733	-8.357	0.4733	-9.596	0.4733	-11.82	0.4733	-10.97	0.4733	-3.479	0.4733	-2.842	0.4733	-2.838	0.4733	-3.511	0.4733	-2.512	0.4733	-2.716
	0.4735	-7.902	0.4735	-9.037	0.4735	-8.316	0.4735	-9.538	0.4735	-11.78	0.4735	-10.91	0.4735	-3.452	0.4735	-2.811	0.4735	-2.855	0.4735	-3.451	0.4735	-2.473	0.4735	-2.657
	0.4738	-7.875	0.4738	-8.966	0.4738	-8.271	0.4738	-9.514	0.4738	-11.73	0.4738	-10.87	0.4738	-3.436	0.4738	-2.747	0.4738	-2.882	0.4738	-3.395	0.4738	-2.429	0.4738	-2.577
	0.474	-7.832	0.474	-8.918	0.474	-8.251	0.474	-9.523	0.474	-11.66	0.474	-10.83	0.474	-3.43	0.474	-2.709	0.474	-2.898	0.474	-3.355	0.474	-2.393	0.474	-2.479
	0.4743	-7.754	0.4743	-8.905	0.4743	-8.26	0.4743	-9.529	0.4743	-11.61	0.4743	-10.8	0.4743	-3.433	0.4743	-2.689	0.4743	-2.898	0.4743	-3.335	0.4743	-2.36	0.4743	-2.407
	0.4745	-7.64	0.4745	-8.918	0.4745	-8.272	0.4745	-9.532	0.4745	-11.57	0.4745	-10.77	0.4745	-3.429	0.4745	-2.668	0.4745	-2.895	0.4745	-3.334	0.4745	-2.331	0.4745	-2.36
	0.4748	-7.534	0.4748	-8.939	0.4748	-8.271	0.4748	-9.519	0.4748	-11.54	0.4748	-10.74	0.4748	-3.461	0.4748	-2.636	0.4748	-2.878	0.4748	-3.342	0.4748	-2.298	0.4748	-2.332
	0.475	-7.467	0.475	-8.952	0.475	-8.245	0.475	-9.473	0.475	-11.51	0.475	-10.73	0.475	-3.476	0.475	-2.607	0.475	-2.852	0.475	-3.334	0.475	-2.259	0.475	-2.336
	0.4753	-7.44	0.4753	-8.951	0.4753	-8.195	0.4753	-9.394	0.4753	-11.45	0.4753	-10.72	0.4753	-3.497	0.4753	-2.589	0.4753	-2.847	0.4753	-3.301	0.4753	-2.22	0.4753	-2.362
	0.4755	-7.447	0.4755	-8.937	0.4755	-8.137	0.4755	-9.33	0.4755	-11.4	0.4755	-10.72	0.4755	-3.483	0.4755	-2.585	0.4755	-2.816	0.4755	-3.261	0.4755	-2.19	0.4755	-2.372
	0.4758	-7.476	0.4758	-8.899	0.4758	-8.088	0.4758	-9.297	0.4758	-11.37	0.4758	-10.7	0.4758	-3.444	0.4758	-2.599	0.4758	-2.787	0.4758	-3.212	0.4758	-2.17	0.4758	-2.368
	0.476	-7.504	0.476	-8.84	0.476	-8.056	0.476	-9.305	0.476	-11.34	0.476	-10.67	0.476	-3.397	0.476	-2.6	0.476	-2.745	0.476	-3.157	0.476	-2.15	0.476	-2.368
	0.4763	-7.495	0.4763	-8.788	0.4763	-8.056	0.4763	-9.343	0.4763	-11.3	0.4763	-10.65	0.4763	-3.349	0.4763	-2.625	0.4763	-2.746	0.4763	-3.11	0.4763	-2.115	0.4763	-2.365
	0.4765	-7.467	0.4765	-8.759	0.4765	-8.073	0.4765	-9.369	0.4765	-11.25	0.4765	-10.63	0.4765	-3.32	0.4765	-2.57	0.4765	-2.755	0.4765	-3.078	0.4765	-2.077	0.4765	-2.351
	0.4768	-7.444	0.4768	-8.743	0.4768	-8.108	0.4768	-9.368	0.4768	-11.2	0.4768	-10.6	0.4768	-3.311	0.4768	-2.531	0.4768	-2.754	0.4768	-3.058	0.4768	-2.023	0.4768	-2.317
	0.477	-7.398	0.477	-8.732	0.477	-8.112	0.477	-9.323	0.477	-11.16	0.477	-10.55	0.477	-3.326	0.477	-2.503	0.477	-2.74	0.477	-3.046	0.477	-1.907	0.477	-2.272
	0.4773	-7.379	0.4773	-8.724	0.4773	-8.071	0.4773	-9.238	0.4773	-11.12	0.4773	-10.49	0.4773	-3.353	0.4773	-2.487	0.4773	-2.728	0.4773	-3.036	0.4773	-1.817	0.4773	-2.235
	0.4775	-7.361	0.4775	-8.72	0.4775	-7.985	0.4775	-9.15	0.4775	-11.08	0.4775	-10.42	0.4775	-3.387	0.4775	-2.486	0.4775	-2.728	0.4775	-3.021	0.4775	-1.726	0.4775	-2.214
	0.4778	-7.32	0.4778	-8.709	0.4778	-7.887	0.4778	-9.073	0.4778	-11.04	0.4778	-10.35	0.4778	-3.371	0.4778	-2.508	0.4778	-2.728	0.4778	-2.996	0.4778	-1.653	0.4778	-2.2
	0.478	-7.222	0.478	-8.69	0.478	-7.819	0.478	-9.018	0.478	-11.02	0.478	-10.31	0.478	-3.348	0.478	-2.547	0.478	-2.707	0.478	-2.963	0.478	-1.604	0.478	-2.205
	0.4783	-7.126	0.4783	-8.651	0.4783	-7.787	0.4783	-8.98	0.4783	-11	0.4783	-10.27	0.4783	-3.33	0.4783	-2.583	0.4783	-2.672	0.4783	-2.932	0.4783	-1.556	0.4783	-2.214
	0.4785	-7.048	0.4785	-8.616	0.4785	-7.789	0.4785	-8.965	0.4785	-11	0.4785	-10.23	0.4785	-3.327	0.4785	-2.603	0.4785	-2.651	0.4785	-2.914	0.4785	-1.563	0.4785	-2.205
	0.4788	-6.999	0.4788	-8.59	0.4788	-7.821	0.4788	-8.958	0.4788	-11	0.4788	-10.18	0.4788	-3.342	0.4788	-2.599	0.4788	-2.652	0.4788	-2.9	0.4788	-1.598	0.4788	-2.198
	0.479	-6.999	0.479	-8.572	0.479	-7.865	0.479	-8.943	0.479	-10.98	0.479	-10.11	0.479	-3.365	0.479	-2.568	0.479	-2.666	0.479	-2.882	0.479	-1.602	0.479	-2.177
	0.4793	-7.007	0.4793	-8.553	0.4793	-7.871	0.4793	-8.906	0.4793	-10.98	0.4793	-10.03	0.4793	-3.383	0.4793	-2.524	0.4793	-2.683	0.4793	-2.863	0.4793	-1.53	0.4793	-2.138
	0.4795	-7.077	0.4795	-8.525	0.4795	-7.842	0.4795	-8.881	0.4795	-10.94	0.4795	-9.952	0.4795	-3.376	0.4795	-2.471	0.4795	-2.654	0.4795	-2.843	0.4795	-1.455	0.4795	-2.083
	0.4798	-7.103	0.4798	-8.485	0.4798	-7.793	0.4798	-8.879	0.4798	-10.92	0.4798	-9.899	0.4798	-3.33	0.4798	-2.397	0.4798	-2.574	0.4798	-2.804	0.4798	-1.357	0.4798	-2.037
	0.48	-7.087	0.48	-8.433	0.48	-7.749	0.48	-8.904	0.48	-10.89	0.48	-9.872	0.48	-3.248	0.48	-2.357	0.48	-2.459	0.48	-2.746	0.48	-1.25	0.48	-1.998
	0.4803	-7.043	0.4803	-8.38	0.4803	-7.696	0.4803	-8.942	0.4803	-10.83	0.4803	-9.867	0.4803	-3.145	0.4803	-2.345	0.4803	-2.369	0.4803	-2.658	0.4803	-1.17	0.4803	-1.968
	0.4805	-6.998	0.4805	-8.34	0.4805	-7.661	0.4805	-8.974	0.4805	-10.77	0.4805	-9.887	0.4805	-3.095	0.4805	-2.348	0.4805	-2.304	0.4805	-2.595	0.4805	-1.12	0.4805	-1.921
	0.4808	-6.954	0.4808	-8.311	0.4808	-7.652	0.4808	-8.986	0.4808	-10.73	0.4808	-9.915	0.4808	-3.102	0.4808	-2.362	0.4808	-2.266	0.4808	-2.548	0.4808	-1.099	0.4808	-1.861
	0.481	-6.916	0.481	-8.276	0.481	-7.657	0.481	-8.971	0.481	-10.71	0.481	-9.887	0.481	-3.122	0.481	-2.38	0.481	-2.267	0.481	-2.492	0.481	-1.085	0.481	-1.803
	0.4813	-6.886	0.4813	-8.226	0.4813	-7.661	0.4813	-8.913	0.4813	-10.7	0.4813	-9.863	0.4813	-3.148	0.4813	-2.387	0.4813	-2.304	0.4813	-2.419	0.4813	-1.075	0.4813	-1.76
	0.4815	-6.858	0.4815	-8.167	0.4815	-7.652	0.4815	-8.826	0.4815	-10.71	0.4815	-9.828	0.4815	-3.17	0.4815	-2.383	0.4815	-2.347	0.4815	-2.358	0.4815	-1.053	0.4815	-1.731
	0.4818	-6.821	0.4818	-8.102	0.4818	-7.614	0.4818	-8.767	0.4818	-10.72	0.4818	-9.791	0.4818	-3.178	0.4818	-2.367	0.4818	-2.359	0.4818	-2.323	0.4818	-1.01	0.4818	-1.718
	0.482	-6.769	0.482	-8.034	0.482	-7.547	0.482	-8.752	0.482	-10.73	0.482	-9.771	0.482	-3.162	0.482	-2.332	0.482	-2.332	0.482	-2.311	0.482	-0.9588	0.482	-1.752
	0.4823	-6.717	0.4823	-7.971	0.4823	-7.483	0.4823	-8.758	0.4823	-10.71	0.4823	-9.806	0.4823	-3.134	0.4823	-2.284	0.4823	-2.277	0.4823	-2.307	0.4823	-0.9033	0.4823	-1.805
	0.4825	-6.68	0.4825	-7.923	0.4825	-7.443	0.4825	-8.774	0.4825	-10.68	0.4825	-9.808	0.4825	-3.099	0.4825	-2.235	0.4825	-2.23	0.4825	-2.317	0.4825	-0.8685	0.4825	-1.85
	0.4828	-6.665	0.4828	-7.897	0.4828	-7.432	0.4828	-8.786	0.4828	-10.67	0.4828	-9.803	0.4828	-3.049	0.4828	-2.186	0.4828	-2.194	0.4828	-2.339	0.4828	-0.8612	0.4828	-1.883
	0.483	-6.685	0.483	-7.897	0.483	-7.455	0.483	-8.779	0.483	-10.66	0.483	-9.79	0.483	-2.993	0.483	-2.137	0.483	-2.17	0.483	-2.351	0.483	-0.8532	0.483	-1.914
	0.4833	-6.699	0.4833	-7.911	0.4833	-7.476	0.4833	-8.749	0.4833	-10.66	0.4833	-9.764	0.4833	-2.968	0.4833	-2.087	0.4833	-2.173	0.4833	-2.336	0.4833	-0.8421	0.4833	-1.912
	0.4835	-6.687	0.4835	-7.914	0.4835	-7.486	0.4835	-8.701	0.4835	-10.65	0.4835	-9.719	0.4835	-2.968	0.4835	-2.047	0.4835	-2.188	0.4835	-2.299	0.4835	-0.8188	0.4835	-1.896
	0.4838	-6.656	0.4838	-7.899	0.4838	-7.42	0.4838	-8.651	0.4838	-10.6	0.4838	-9.662	0.4838	-2.964	0.4838	-2.005	0.4838	-2.191	0.4838	-2.254	0.4838	-0.7893	0.4838	-1.767
	0.484	-6.588	0.484	-7.876	0.484	-7.362	0.484	-8.609	0.484	-10.55	0.484	-9.611	0.484	-2.99	0.484	-1.99	0.484	-2.154	0.484	-2.209	0.484	-0.7477	0.484	-1.668
	0.4843	-6.51	0.4843	-7.821	0.4843	-7.279	0.4843	-8.571	0.4843	-10.49	0.4843	-9.582	0.4843	-2.99	0.4843	-1.983	0.4843	-2.12	0.4843	-2.156	0.4843	-0.6991	0.4843	-1.573
	0.4845	-6.417	0.4845	-7.757	0.4845	-7.193	0.4845	-8.532	0.4845	-10.46	0.4845	-9.575	0.4845	-2.948	0.4845	-1.981	0.4845	-2.106	0.4845	-2.117	0.4845	-0.6509	0.4845	-1.493
	0.4848	-6.346	0.4848	-7.71	0.4848	-7.13	0.4848	-8.488	0.4848	-10.45	0.4848	-9.576	0.4848	-2.902	0.4848	-1.975	0.4848	-2.092	0.4848	-2.092	0.4848	-0.6069	0.4848	-1.446
	0.485	-6.304	0.485	-7.694	0.485	-7.108	0.485	-8.454	0.485	-10.46	0.485	-9.572	0.485	-2.861	0.485	-1.96	0.485	-2.052	0.485	-2.064	0.485	-0.576	0.485	-1.42
	0.4853	-6.287	0.4853	-7.708	0.4853	-7.125	0.4853	-8.421	0.4853	-10.48	0.4853	-9.563	0.4853	-2.82	0.4853	-1.945	0.4853	-2.046	0.4853	-2.005	0.4853	-0.5519	0.4853	-1.397
	0.4855	-6.284	0.4855	-7.729	0.4855	-7.166	0.4855	-8.387	0.4855	-10.51	0.4855	-9.535	0.4855	-2.779	0.4855	-1.937	0.4855	-2.043	0.4855	-1.908	0.4855	-0.5175	0.4855	-1.374
	0.4858	-6.282	0.4858	-7.709	0.4858	-7.206	0.4858	-8.352	0.4858	-10.5	0.4858	-9.489	0.4858	-2.732	0.4858	-1.94	0.4858	-2.032	0.4858	-1.832	0.4858	-0.4928	0.4858	-1.348
	0.486	-6.275	0.486	-7.691	0.486	-7.212	0.486	-8.331	0.486	-10.46	0.486	-9.437	0.486	-2.697	0.486	-1.957	0.486	-2.02	0.486	-1.805	0.486	-0.4057	0.486	-1.333
	0.4863	-6.257	0.4863	-7.653	0.4863	-7.195	0.4863	-8.316	0.4863	-10.36	0.4863	-9.389	0.4863	-2.668	0.4863	-1.982	0.4863	-2	0.4863	-1.814	0.4863	-0.3373	0.4863	-1.326
	0.4865	-6.228	0.4865	-7.599	0.4865	-7.151	0.4865	-8.295	0.4865	-10.23	0.4865	-9.352	0.4865	-2.662	0.4865	-1.996	0.4865	-2.005	0.4865	-1.843	0.4865	-0.2862	0.4865	-1.326
	0.4868	-6.198	0.4868	-7.519	0.4868	-7.097	0.4868	-8.272	0.4868	-10.14	0.4868	-9.332	0.4868	-2.69	0.4868	-1.979	0.4868	-2.024	0.4868	-1.87	0.4868	-0.2731	0.4868	-1.325
	0.487	-6.174	0.487	-7.444	0.487	-7.047	0.487	-8.247	0.487	-10.07	0.487	-9.315	0.487	-2.743	0.487	-1.934	0.487	-2.037	0.487	-1.871	0.487	-0.2959	0.487	-1.3
	0.4873	-6.154	0.4873	-7.424	0.4873	-7.002	0.4873	-8.209	0.4873	-10.02	0.4873	-9.304	0.4873	-2.771	0.4873	-1.886	0.4873	-2.038	0.4873	-1.816	0.4873	-0.3218	0.4873	-1.261
	0.4875	-6.15	0.4875	-7.411	0.4875	-6.968	0.4875	-8.189	0.4875	-9.971	0.4875	-9.29	0.4875	-2.769	0.4875	-1.846	0.4875	-2.045	0.4875	-1.706	0.4875	-0.307	0.4875	-1.191
	0.4878	-6.139	0.4878	-7.418	0.4878	-6.959	0.4878	-8.182	0.4878	-9.892	0.4878	-9.287	0.4878	-2.736	0.4878	-1.815	0.4878	-2.065	0.4878	-1.599	0.4878	-0.2475	0.4878	-1.125
	0.488	-6.111	0.488	-7.417	0.488	-6.968	0.488	-8.188	0.488	-9.803	0.488	-9.283	0.488	-2.722	0.488	-1.779	0.488	-2.089	0.488	-1.513	0.488	-0.1801	0.488	-1.054
	0.4883	-6.057	0.4883	-7.403	0.4883	-6.984	0.4883	-8.206	0.4883	-9.741	0.4883	-9.277	0.4883	-2.705	0.4883	-1.715	0.4883	-2.098	0.4883	-1.463	0.4883	-0.1045	0.4883	-0.9894
	0.4885	-5.995	0.4885	-7.372	0.4885	-6.986	0.4885	-8.214	0.4885	-9.714	0.4885	-9.27	0.4885	-2.682	0.4885	-1.664	0.4885	-2.084	0.4885	-1.448	0.4885	-0.07609	0.4885	-0.9525
	0.4888	-5.946	0.4888	-7.332	0.4888	-6.967	0.4888	-8.195	0.4888	-9.7	0.4888	-9.247	0.4888	-2.674	0.4888	-1.636	0.4888	-2.061	0.4888	-1.454	0.4888	-0.07977	0.4888	-0.9406
	0.489	-5.919	0.489	-7.271	0.489	-6.938	0.489	-8.164	0.489	-9.703	0.489	-9.211	0.489	-2.693	0.489	-1.628	0.489	-2.03	0.489	-1.453	0.489	-0.1044	0.489	-0.9502
	0.4893	-5.91	0.4893	-7.204	0.4893	-6.877	0.4893	-8.123	0.4893	-9.727	0.4893	-9.159	0.4893	-2.714	0.4893	-1.656	0.4893	-1.978	0.4893	-1.426	0.4893	-0.1382	0.4893	-0.9473
	0.4895	-5.916	0.4895	-7.161	0.4895	-6.839	0.4895	-8.079	0.4895	-9.734	0.4895	-9.098	0.4895	-2.719	0.4895	-1.7	0.4895	-1.884	0.4895	-1.365	0.4895	-0.1448	0.4895	-0.9356
	0.4898	-5.928	0.4898	-7.157	0.4898	-6.809	0.4898	-8.036	0.4898	-9.734	0.4898	-9.038	0.4898	-2.711	0.4898	-1.724	0.4898	-1.802	0.4898	-1.283	0.4898	-0.09976	0.4898	-0.8812
	0.49	-5.946	0.49	-7.169	0.49	-6.779	0.49	-8.001	0.49	-9.657	0.49	-8.99	0.49	-2.719	0.49	-1.733	0.49	-1.791	0.49	-1.21	0.49	-0.003619	0.49	-0.8211
	0.4903	-5.945	0.4903	-7.187	0.4903	-6.766	0.4903	-7.976	0.4903	-9.618	0.4903	-8.958	0.4903	-2.711	0.4903	-1.708	0.4903	-1.799	0.4903	-1.173	0.4903	0.1133	0.4903	-0.77
	0.4905	-5.909	0.4905	-7.205	0.4905	-6.766	0.4905	-7.96	0.4905	-9.57	0.4905	-8.948	0.4905	-2.696	0.4905	-1.627	0.4905	-1.791	0.4905	-1.169	0.4905	0.2468	0.4905	-0.7275
	0.4908	-5.851	0.4908	-7.206	0.4908	-6.755	0.4908	-7.952	0.4908	-9.513	0.4908	-8.951	0.4908	-2.678	0.4908	-1.533	0.4908	-1.762	0.4908	-1.178	0.4908	0.3219	0.4908	-0.6933
	0.491	-5.78	0.491	-7.2	0.491	-6.739	0.491	-7.948	0.491	-9.442	0.491	-8.955	0.491	-2.678	0.491	-1.457	0.491	-1.707	0.491	-1.177	0.491	0.3374	0.491	-0.652
	0.4913	-5.712	0.4913	-7.189	0.4913	-6.724	0.4913	-7.948	0.4913	-9.345	0.4913	-8.948	0.4913	-2.668	0.4913	-1.416	0.4913	-1.642	0.4913	-1.156	0.4913	0.2928	0.4913	-0.5861
	0.4915	-5.672	0.4915	-7.186	0.4915	-6.713	0.4915	-7.948	0.4915	-9.254	0.4915	-8.918	0.4915	-2.648	0.4915	-1.393	0.4915	-1.592	0.4915	-1.112	0.4915	0.1998	0.4915	-0.5528
	0.4918	-5.654	0.4918	-7.169	0.4918	-6.706	0.4918	-7.937	0.4918	-9.206	0.4918	-8.868	0.4918	-2.62	0.4918	-1.385	0.4918	-1.574	0.4918	-1.05	0.4918	0.1633	0.4918	-0.5544
	0.492	-5.653	0.492	-7.141	0.492	-6.701	0.492	-7.908	0.492	-9.167	0.492	-8.814	0.492	-2.585	0.492	-1.383	0.492	-1.611	0.492	-0.9831	0.492	0.1687	0.492	-0.5393
	0.4923	-5.657	0.4923	-7.094	0.4923	-6.687	0.4923	-7.853	0.4923	-9.128	0.4923	-8.781	0.4923	-2.562	0.4923	-1.392	0.4923	-1.666	0.4923	-0.915	0.4923	0.2069	0.4923	-0.5131
	0.4925	-5.665	0.4925	-7.022	0.4925	-6.684	0.4925	-7.799	0.4925	-9.086	0.4925	-8.774	0.4925	-2.547	0.4925	-1.403	0.4925	-1.697	0.4925	-0.8436	0.4925	0.2547	0.4925	-0.4853
	0.4928	-5.679	0.4928	-6.948	0.4928	-6.665	0.4928	-7.763	0.4928	-9.058	0.4928	-8.779	0.4928	-2.526	0.4928	-1.406	0.4928	-1.711	0.4928	-0.7639	0.4928	0.3194	0.4928	-0.4616
	0.493	-5.692	0.493	-6.89	0.493	-6.621	0.493	-7.732	0.493	-9.052	0.493	-8.779	0.493	-2.49	0.493	-1.403	0.493	-1.727	0.493	-0.6953	0.493	0.3667	0.493	-0.4447
	0.4933	-5.677	0.4933	-6.863	0.4933	-6.578	0.4933	-7.709	0.4933	-9.052	0.4933	-8.766	0.4933	-2.457	0.4933	-1.404	0.4933	-1.763	0.4933	-0.681	0.4933	0.4005	0.4933	-0.431
	0.4935	-5.639	0.4935	-6.85	0.4935	-6.537	0.4935	-7.7	0.4935	-9.052	0.4935	-8.738	0.4935	-2.417	0.4935	-1.412	0.4935	-1.797	0.4935	-0.6993	0.4935	0.4252	0.4935	-0.4
	0.4938	-5.581	0.4938	-6.841	0.4938	-6.54	0.4938	-7.705	0.4938	-9.053	0.4938	-8.7	0.4938	-2.355	0.4938	-1.406	0.4938	-1.81	0.4938	-0.7269	0.4938	0.4654	0.4938	-0.3594
	0.494	-5.526	0.494	-6.823	0.494	-6.52	0.494	-7.683	0.494	-9.049	0.494	-8.653	0.494	-2.312	0.494	-1.373	0.494	-1.808	0.494	-0.7352	0.494	0.5311	0.494	-0.3167
	0.4943	-5.487	0.4943	-6.807	0.4943	-6.49	0.4943	-7.657	0.4943	-9.035	0.4943	-8.6	0.4943	-2.331	0.4943	-1.332	0.4943	-1.814	0.4943	-0.7284	0.4943	0.6044	0.4943	-0.2738
	0.4945	-5.462	0.4945	-6.787	0.4945	-6.448	0.4945	-7.621	0.4945	-9.02	0.4945	-8.554	0.4945	-2.323	0.4945	-1.3	0.4945	-1.845	0.4945	-0.7149	0.4945	0.6507	0.4945	-0.2221
	0.4948	-5.442	0.4948	-6.767	0.4948	-6.477	0.4948	-7.592	0.4948	-9.002	0.4948	-8.52	0.4948	-2.323	0.4948	-1.282	0.4948	-1.868	0.4948	-0.6881	0.4948	0.665	0.4948	-0.1751
	0.495	-5.435	0.495	-6.747	0.495	-6.471	0.495	-7.547	0.495	-8.989	0.495	-8.504	0.495	-2.344	0.495	-1.278	0.495	-1.87	0.495	-0.6421	0.495	0.6562	0.495	-0.1588
	0.4953	-5.453	0.4953	-6.733	0.4953	-6.468	0.4953	-7.541	0.4953	-8.972	0.4953	-8.513	0.4953	-2.377	0.4953	-1.283	0.4953	-1.874	0.4953	-0.6014	0.4953	0.6246	0.4953	-0.196
	0.4955	-5.489	0.4955	-6.736	0.4955	-6.475	0.4955	-7.571	0.4955	-8.971	0.4955	-8.551	0.4955	-2.417	0.4955	-1.294	0.4955	-1.885	0.4955	-0.5826	0.4955	0.5768	0.4955	-0.2718
	0.4958	-5.527	0.4958	-6.758	0.4958	-6.497	0.4958	-7.632	0.4958	-8.974	0.4958	-8.605	0.4958	-2.441	0.4958	-1.302	0.4958	-1.894	0.4958	-0.571	0.4958	0.5193	0.4958	-0.3437
	0.496	-5.543	0.496	-6.799	0.496	-6.552	0.496	-7.715	0.496	-8.927	0.496	-8.655	0.496	-2.472	0.496	-1.311	0.496	-1.901	0.496	-0.5687	0.496	0.4892	0.496	-0.3865
	0.4963	-5.561	0.4963	-6.852	0.4963	-6.589	0.4963	-7.796	0.4963	-8.916	0.4963	-8.691	0.4963	-2.493	0.4963	-1.313	0.4963	-1.931	0.4963	-0.5868	0.4963	0.493	0.4963	-0.4071
	0.4965	-5.581	0.4965	-6.893	0.4965	-6.594	0.4965	-7.852	0.4965	-8.93	0.4965	-8.714	0.4965	-2.539	0.4965	-1.313	0.4965	-2.007	0.4965	-0.6214	0.4965	0.5197	0.4965	-0.3631
	0.4968	-5.63	0.4968	-6.919	0.4968	-6.597	0.4968	-7.878	0.4968	-8.942	0.4968	-8.734	0.4968	-2.576	0.4968	-1.321	0.4968	-2.079	0.4968	-0.6642	0.4968	0.5479	0.4968	-0.3465
	0.497	-5.653	0.497	-6.944	0.497	-6.628	0.497	-7.881	0.497	-8.99	0.497	-8.765	0.497	-2.594	0.497	-1.332	0.497	-2.087	0.497	-0.708	0.497	0.5384	0.497	-0.3506
	0.4973	-5.668	0.4973	-6.968	0.4973	-6.639	0.4973	-7.869	0.4973	-9.031	0.4973	-8.803	0.4973	-2.587	0.4973	-1.348	0.4973	-2.041	0.4973	-0.7458	0.4973	0.499	0.4973	-0.3769
	0.4975	-5.696	0.4975	-6.986	0.4975	-6.645	0.4975	-7.866	0.4975	-9.067	0.4975	-8.836	0.4975	-2.577	0.4975	-1.382	0.4975	-1.975	0.4975	-0.7731	0.4975	0.4492	0.4975	-0.4146
	0.4978	-5.742	0.4978	-7.002	0.4978	-6.661	0.4978	-7.894	0.4978	-9.099	0.4978	-8.857	0.4978	-2.556	0.4978	-1.436	0.4978	-1.946	0.4978	-0.7893	0.4978	0.3966	0.4978	-0.454
	0.498	-5.796	0.498	-7.025	0.498	-6.685	0.498	-7.938	0.498	-9.138	0.498	-8.878	0.498	-2.551	0.498	-1.479	0.498	-1.961	0.498	-0.8074	0.498	0.3502	0.498	-0.4845
	0.4983	-5.845	0.4983	-7.059	0.4983	-6.703	0.4983	-7.978	0.4983	-9.137	0.4983	-8.86	0.4983	-2.584	0.4983	-1.495	0.4983	-1.992	0.4983	-0.8407	0.4983	0.3476	0.4983	-0.4871
	0.4985	-5.872	0.4985	-7.1	0.4985	-6.707	0.4985	-8.017	0.4985	-9.137	0.4985	-8.864	0.4985	-2.63	0.4985	-1.491	0.4985	-2.071	0.4985	-0.8842	0.4985	0.3429	0.4985	-0.4617
	0.4988	-5.871	0.4988	-7.136	0.4988	-6.705	0.4988	-8.022	0.4988	-9.107	0.4988	-8.883	0.4988	-2.675	0.4988	-1.494	0.4988	-2.19	0.4988	-0.9211	0.4988	0.3279	0.4988	-0.4178
	0.499	-5.879	0.499	-7.189	0.499	-6.716	0.499	-8.013	0.499	-9.091	0.499	-8.903	0.499	-2.707	0.499	-1.516	0.499	-2.341	0.499	-0.9401	0.499	0.298	0.499	-0.3835
	0.4993	-5.863	0.4993	-7.241	0.4993	-6.759	0.4993	-8.006	0.4993	-9.1	0.4993	-8.922	0.4993	-2.727	0.4993	-1.551	0.4993	-2.452	0.4993	-0.9423	0.4993	0.1799	0.4993	-0.3821
[truncated: 3,602 more rows]
